# Supplementary material for: Immunomodulatory Impact of Leishmania-Induced Macrophage Exosomes: A Comparative Proteomic and Functional Analysis
Source: PLoS Negl Trop Dis. 2013 May 2;7(5):e2185. doi: 10.1371/journal.pntd.0002185 (PMC3642089; doi:10.1371/journal.pntd.0002185)
Supplement: File S1 — Spectrum and peptide information for the mass spectrometry data. (XLS) [file pntd.0002185.s001.xls]

## Sheet: Number of Spectra
	Search Engine Set: 1 Search Engine
	Search Engine: Mascot
	Version: 2.2.04
	Samples: All Samples
	Fragment Tolerance: 0.60 Da (Monoisotopic)
	Parent Tolerance: 15 PPM (Monoisotopic)
	Fixed Modifications: +57 on C (Carbamidomethyl) (File Name: VL_20120123_OLI_01.raw (F024348), File Name: VL_20120123_OLI_02.raw (F024349), File Name: VL_20120123_OLI_03.raw (F024350), VL_20120411_OLI_03.raw (F025436))
	Variable Modifications: +16 on M (Oxidation), +57 on C (Carbamidomethyl) (VL_20110915_OLI_03.raw (F021352), VL_20110915_OLI_02.raw (F021339)), +80 on STY (Phospho) (VL_20110915_OLI_03.raw (F021352), VL_20110915_OLI_02.raw (F021339), File Name: VL_20120123
	Database: the nr_20101214 database (selected for Mus musculus, unknown version, 143181 entries)
	Digestion Enzyme: Trypsin
	Max Missed Cleavages: 2
	Scaffold Version: Scaffold_3.6.2
	Peptide Thresholds: 95.0% minimum
	Protein Thresholds: 95.0% minimum and 2 peptides minimum
				Total number of assigned spectra
				NIL		LPS		LEISH
#	Identified Proteins	Accession Number	Molecular Weight	SET1	SET2	SET1	SET2	SET1	SET2	Previously reported in Exocarta	Included in emPAI analyses
1	programmed cell death 6-interacting protein isoform 3	gi|258547156	96 kDa	81	413	343	386	43	360	*	*
2	gag-pro-pol polyprotein	gi|86651882	194 kDa	124	385	169	202	59	217	*	*
3	clathrin heavy chain 1	gi|51491845	192 kDa	43	315	183	74	12	159	*	*
4	integrin beta-1 precursor	gi|45504394	88 kDa	64	185	125	150	46	121	*	*
5	sodium/potassium-transporting ATPase subunit alpha-1 precursor	gi|21450277	113 kDa	26	118	125	204	50	132	*	*
6	major vault protein	gi|239052674	97 kDa	3	106	280	82	0	125	*	*
7	heat shock cognate 71 kDa protein [Rattus norvegicus]	gi|13242237	71 kDa	42	144	110	124	24	120	*	*
8	integrin beta-2	gi|111607447	85 kDa	15	149	126	92	20	92	*	*
9	receptor-type tyrosine-protein phosphatase C isoform 2	gi|114326512	131 kDa	22	82	91	128	25	82	*	*
10	aminopeptidase N	gi|225637487	110 kDa	39	115	84	86	39	106	*	*
11	integrin alpha-M isoform 1 precursor	gi|132626289	128 kDa	22	122	106	70	21	127	*	*
12	disco-interacting protein 2 homolog B isoform 1	gi|226823258	171 kDa	35	94	89	55	53	69	*	*
13	lactadherin isoform 2	gi|113865977	47 kDa	29	97	73	91	12	49	*	*
14	moesin	gi|70778915	68 kDa	2	59	118	81	10	88	*	*
15	polyadenylate-binding protein 1	gi|31560656	71 kDa	15	116	73	54	4	81	*	*
16	ras GTPase-activating-like protein IQGAP1	gi|242332572	189 kDa	4	94	136	26	9	73	*	*
17	heat shock protein HSP 90-beta	gi|40556608	83 kDa	7	30	94	75	17	77	*	*
18	Ubiquitin B	gi|18044723	34 kDa	13	59	36	71	10	58	*	*
19	actin, cytoplasmic 1 [Homo sapiens]	gi|4501885	42 kDa	14	53	62	35	16	58	*	*
20	plasma membrane calcium ATPase 1	gi|62234487	135 kDa	10	49	69	60	26	48	*	*
21	immunoglobulin superfamily member 8	gi|32189434	65 kDa	16	64	50	60	10	51	*	*
22	envelope glycoprotein	gi|559061	74 kDa	21	70	54	38	8	50	*	*
23	integrin alpha-4	gi|114326554	115 kDa	16	81	36	28	10	37	*	*
24	elongation factor 1-alpha 1 [Rattus norvegicus]	gi|28460696	50 kDa	7	65	44	31	8	55	*	*
25	syntenin-1 isoform 2	gi|148277591	32 kDa	9	49	40	25	13	54	*	*
26	neutral amino acid transporter B(0)	gi|114326474	58 kDa	7	46	56	33	13	72	*	*
27	coiled-coil and C2 domain containing 1B	gi|123247258	85 kDa	2	34	39	66	7	65	*	*
28	myosin-Ic isoform a	gi|124494242	120 kDa	4	61	98	20	1	29	*	*
29	plexin B2	gi|226958474	206 kDa	6	36	47	42	4	52	*	*
30	pyruvate kinase isozymes M1/M2	gi|31981562	58 kDa	6	25	58	44	16	61	*	*
31	integrin alpha 5 (fibronectin receptor alpha), isoform CRA_b	gi|148671975	117 kDa	8	42	38	60	9	46	*	*
32	tubulin beta-5 chain	gi|7106439	50 kDa	3	32	75	35	9	53	*	*
33	4F2 cell-surface antigen heavy chain isoform b	gi|238637279	58 kDa	4	28	52	54	4	45	*	*
34	protein Niban	gi|241982745	103 kDa	4	42	60	27	6	44	*	*
35	monocarboxylate transporter 1	gi|6677995	53 kDa	7	29	38	43	17	46	*	*
36	brain acid soluble protein 1	gi|45598372	22 kDa	5	24	40	78	7	32	*	*
37	elongation factor 2	gi|33859482	95 kDa	0	19	65	30	7	42	*	*
38	Glutamyl-prolyl-tRNA synthetase	gi|223461182	170 kDa	2	31	86	9	2	32	*
39	Glyceraldehyde-3-phosphate dehydrogenase	gi|55153885	36 kDa	7	24	49	21	10	47	*	*
40	basigin isoform 2	gi|116014342	30 kDa	0	36	44	28	0	46	*	*
41	CD44 antigen	gi|123231594	47 kDa	3	20	42	42	7	32	*	*
42	T-complex protein 1 subunit alpha	gi|110625624	60 kDa	0	21	70	8	0	50	*	*
43	talin 1, isoform CRA_b	gi|148670519	270 kDa	14	26	27	32	22	8	*	*
44	CD9 antigen, isoform CRA_b	gi|148667416	19 kDa	7	32	34	0	3	55	*	*
45	Cytoplasmic FMR1 interacting protein 1	gi|127798883	145 kDa	4	41	35	31	5	28	*	*
46	hypothetical protein LOC433182	gi|70794816	47 kDa	5	22	41	17	14	39	*	*
47	intercellular adhesion molecule 1 precursor	gi|21389311	59 kDa	0	61	35	22	0	17	*	*
48	EH-domain containing 1	gi|22477515	63 kDa	1	15	43	25	2	45	*	*
49	mitogen-activated protein kinase kinase kinase kinase 4	gi|145279237	141 kDa	10	27	46	11	9	20	*	*
50	formin-like protein 1 isoform 2	gi|118136288	122 kDa	3	31	23	12	8	36	*	*
51	RecName: Full=Annexin A6; AltName: Full=67 kDa calelectrin; AltName: Full=Annexin VI; AltName: Full=Annexin-6; AltName: Full=Calphobindin-II; Short=CPB-II; AltName: Full=Chromobindin-20; AltName: Full=Lipocortin VI; AltName: Full=Protein III; AltName: Ful	gi|113963	76 kDa	6	41	54	1	0	14	*	*
52	putative helicase MOV-10 isoform b	gi|254540179	114 kDa	9	92	5	10	2	1	*	*
53	prostaglandin F2 receptor negative regulator	gi|148675683	98 kDa	2	67	7	31	0	11	*	*
54	tubulin alpha-1B chain	gi|34740335	50 kDa	0	29	53	18	3	35	*	*
55	EGF-like module containing, mucin-like, hormone receptor-like sequence 1, isoform CRA_a	gi|148706312	93 kDa	0	27	31	28	0	35	*	*
56	annexin A11, isoform CRA_b	gi|148669465	54 kDa	1	34	40	7	4	32	*	*
57	D-3-phosphoglycerate dehydrogenase	gi|52353955	57 kDa	4	15	47	9	9	31	*	*
58	acid sphingomyelinase-like phosphodiesterase 3b precursor	gi|19527104	52 kDa	5	31	15	26	7	17	*	*
59	embigin	gi|148686416	37 kDa	0	13	35	27	5	20	*	*
60	platelet glycoprotein 4	gi|227116343	53 kDa	9	18	19	10	11	16	*	*
61	T-complex protein 1 subunit delta	gi|6753322	58 kDa	0	8	38	10	0	22	*	*
62	toll-like receptor 2 precursor	gi|158749638	89 kDa	0	9	38	15	0	28	*	*
63	heat shock protein HSP 90-alpha	gi|6754254	85 kDa	0	4	43	16	1	27	*	*
64	cytochrome b-245 heavy chain	gi|161333819	65 kDa	0	12	37	10	4	26	*	*
65	SLIT-ROBO Rho GTPase-activating protein 2	gi|157951723	121 kDa	1	13	37	13	3	8	*	*
66	env polypeptide	gi|200091	35 kDa	3	23	19	18	2	20	*	*
67	monocarboxylate transporter 4	gi|13507630	50 kDa	0	16	18	8	4	22	*	*
68	choline transporter-like protein 2 isoform 1	gi|312596932	80 kDa	2	13	37	0	4	23	*	*
69	T-complex protein 1 subunit beta	gi|126521835	57 kDa	0	19	39	3	0	21	*	*
70	CD2-associated protein	gi|125987599	70 kDa	0	22	25	2	0	26	*	*
71	guanine nucleotide-binding protein G(i) subunit alpha-2	gi|41054806	40 kDa	2	11	27	16	8	14	*	*
72	myosin-9 isoform 1	gi|114326446	226 kDa	0	21	29	15	1	8	*	*
73	acyl-CoA synthetase long-chain family member 4, isoform CRA_a	gi|148682801	79 kDa	2	8	31	10	5	17	*	*
74	valosin containing protein, isoform CRA_b	gi|148670554	91 kDa	0	5	49	11	0	19
75	EH-domain containing 4	gi|15341745	61 kDa	5	30	23	1	10	10	*	*
76	MLN51 protein	gi|12657454	76 kDa	1	62	0	7	0	8
77	CD82 antigen, isoform CRA_b	gi|148695677	22 kDa	8	19	15	11	1	19	*	*
78	guanine nucleotide-binding protein G(I)/G(S)/G(T) subunit beta-2	gi|13937391	37 kDa	2	9	20	17	6	18	*	*
79	MHC class I heavy chain precursor	gi|1644446	41 kDa	2	24	20	9	4	9	*	*
80	multidrug resistance-associated protein 1	gi|6678848	171 kDa	3	5	21	14	7	10	*	*
81	mCG22588	gi|148686018	45 kDa	2	29	11	9	6	12	*	*
82	disintegrin and metalloproteinase domain-containing protein 10 precursor	gi|150378458	84 kDa	3	27	9	7	3	13	*	*
83	T-complex protein 1 subunit epsilon	gi|6671702	60 kDa	0	11	26	5	0	26	*	*
84	Karyopherin (importin) beta 1	gi|30931411	97 kDa	0	4	37	6	0	21	*	*
85	leukosialin precursor	gi|6678107	40 kDa	8	15	15	9	7	14	*	*
86	Anxa7 protein	gi|14290464	50 kDa	3	18	15	6	14	7	*	*
87	multidrug resistance protein 1	gi|6755046	141 kDa	6	4	17	9	11	10	*	*
88	myristoylated alanine-rich C-kinase substrate	gi|6678768	30 kDa	0	5	22	21	0	14	*	*
89	annexin A1	gi|124517663	39 kDa	0	12	23	5	3	19	*	*
90	glucose transporter 14 [Xenopus laevis]	gi|147898512	54 kDa	4	17	17	7	0	14	*	*
91	centrosomal protein 55, isoform CRA_a	gi|148709849	55 kDa	1	25	1	6	0	19	*	*
92	feline leukemia virus subgroup C receptor-related protein 1	gi|124486925	60 kDa	0	9	18	13	0	23
93	plastin-2	gi|31543113	70 kDa	1	11	18	7	2	16	*	*
94	gag-pro-pol polyprotein	gi|86651866	194 kDa	4	17	7	8	4	14	*	*
95	Chain A, Structural Basis Of Pp2a And Sgo Interaction	gi|259090165	65 kDa	0	7	28	0	0	21
96	annexin A4	gi|161016799	36 kDa	4	10	13	7	9	14	*	*
97	poly A binding protein, cytoplasmic 4	gi|126541010	69 kDa	3	20	12	7	1	11	*	*
98	Nucleolin	gi|13529464	77 kDa	0	11	27	5	0	18	*	*
99	fructose-bisphosphate aldolase A isoform 1	gi|293597567	45 kDa	2	0	17	11	3	14	*	*
100	L-lactate dehydrogenase A chain isoform 2	gi|257743039	40 kDa	0	6	14	0	9	18	*	*
101	Chaperonin containing Tcp1, subunit 6a (zeta)	gi|62948125	58 kDa	0	3	30	0	0	22	*	*
102	solute carrier family 6 (neurotransmitter transporter, taurine), member 6, isoform CRA_a	gi|148666889	70 kDa	0	9	9	4	0	23	*	*
103	vacuolar protein sorting-associated protein 4B	gi|164698506	49 kDa	2	14	15	7	2	15	*	*
104	G-protein coupled receptor 84	gi|13507672	44 kDa	0	16	20	3	0	9	*	*
105	envelope glycoprotein [Mus musculus castaneus]	gi|63004251	70 kDa	1	19	13	6	1	12	*	*
106	annexin A2	gi|6996913	39 kDa	0	8	23	2	5	16	*	*
107	transmembrane protein 16F	gi|148672303	107 kDa	0	10	14	2	0	11	*	*
108	transient receptor potential cation channel subfamily V member 2	gi|134053865	86 kDa	0	9	18	3	2	12	*	*
109	Dock10 protein	gi|187956269	246 kDa	1	3	3	23	10	0	*	*
110	cDNA sequence BC032204, isoform CRA_b	gi|148701340	74 kDa	3	11	13	9	2	6
111	transferrin receptor protein 1	gi|11596855	86 kDa	2	12	14	7	2	10	*	*
112	myeloid-associated differentiation marker	gi|148271067	35 kDa	2	6	8	13	5	7	*	*
113	radixin	gi|148693838	75 kDa	0	6	23	3	0	6	*	*
114	ubiquitin-like modifier-activating enzyme 1 isoform 1	gi|6678483	118 kDa	0	16	22	3	0	6	*	*
115	sodium-coupled neutral amino acid transporter 2	gi|31543735	56 kDa	0	8	16	0	0	20	*	*
116	serine/threonine-protein kinase TAO1	gi|124358959	116 kDa	1	7	10	16	3	4	*	*
117	ras-related protein Rap-1b precursor [Homo sapiens]	gi|7661678	21 kDa	5	12	12	3	3	9	*	*
118	thrombospondin 1, isoform CRA_a	gi|148695954	119 kDa	0	5	23	2	0	6	*	*
119	MARCKS-like 1	gi|13879553	20 kDa	3	3	7	19	7	6	*	*
120	solute carrier family 7 (cationic amino acid transporter, y+ system), member 1	gi|148673899	70 kDa	1	11	14	4	0	10	*	*
121	charged multivesicular body protein 4b	gi|28077049	25 kDa	1	2	6	15	6	15	*	*
122	band 4.1-like protein 2	gi|157041260	110 kDa	0	4	13	4	3	4	*	*
123	tumor necrosis factor receptor superfamily member 5 isoform 1	gi|70608202	32 kDa	2	3	19	11	0	7	*	*
124	complement C3	gi|126518317	186 kDa	0	12	14	8	0	1	*	*
125	tumor susceptibility gene 101 protein	gi|11230780	44 kDa	2	16	10	2	0	14	*	*
126	V-type proton ATPase catalytic subunit A	gi|31560731	68 kDa	0	0	18	1	0	21	*	*
127	CD63 antigen	gi|6680888	26 kDa	0	13	11	6	5	7	*	*
128	large neutral amino acids transporter small subunit 1	gi|31982764	56 kDa	5	1	10	13	5	8	*	*
129	matricin	gi|347839	60 kDa	0	6	15	10	1	9
130	bifunctional purine biosynthesis protein PURH	gi|227908823	64 kDa	0	9	18	0	1	13	*	*
131	nicastrin	gi|148707097	79 kDa	3	9	7	9	2	10	*
132	sodium/potassium-transporting ATPase subunit beta-3	gi|6680744	32 kDa	0	11	15	3	0	12	*	*
133	ezrin	gi|83921618	69 kDa	0	0	18	3	0	9	*	*
134	nuclear poly(C)-binding protein, splicevariant E	gi|1360003	37 kDa	8	11	3	7	4	4	*	*
135	endophilin-A2	gi|7305485	42 kDa	2	19	4	4	2	6	*	*
136	equilibrative nucleoside transporter 1 isoform 2	gi|12584968	50 kDa	2	8	13	3	4	8	*	*
137	heat shock 70 kDa protein 4	gi|112293266	94 kDa	0	12	15	8	0	4	*	*
138	neuropilin-1 precursor	gi|244792700	103 kDa	2	26	5	0	0	3	*	*
139	STE20-like kinase (yeast), isoform CRA_a	gi|148710090	148 kDa	0	1	0	19	11	3	*	*
140	plexin A1	gi|148666850	213 kDa	0	0	4	24	1	2	*	*
141	coatomer protein complex, subunit gamma, isoform CRA_b	gi|148666818	98 kDa	0	5	22	3	0	3	*
142	sorting nexin associated golgi protein 1	gi|148686440	73 kDa	0	16	0	20	0	5
143	macrosialin	gi|3098526	35 kDa	0	5	10	11	1	7	*	*
144	CD37 antigen, isoform CRA_a	gi|148690885	31 kDa	1	21	0	3	1	9	*	*
145	neuropilin-2 isoform 1 precursor	gi|116686132	105 kDa	0	17	4	10	0	4	*	*
146	myoferlin	gi|153791796	233 kDa	0	0	5	23	0	0	*	*
147	guanosine diphosphate (GDP) dissociation inhibitor 2, isoform CRA_b	gi|148700276	53 kDa	0	8	8	7	2	7	*
148	tyrosine-protein kinase Lyn isoform B	gi|161760634	56 kDa	0	7	11	3	7	8	*	*
149	protein tyrosine phosphatase, receptor type, A, isoform CRA_c	gi|148696327	98 kDa	0	18	9	0	0	10	*	*
150	LOC629446 protein	gi|34785580	27 kDa	10	7	5	2	3	7
151	P2X7 purinoceptor isoform k	gi|238836374	68 kDa	0	8	10	2	7	7		*
152	guanine nucleotide binding protein, beta 1, isoform CRA_a	gi|148683063	38 kDa	1	1	7	7	5	7	*	*
153	anaphylatoxin C3a receptor	gi|2459801	53 kDa	0	10	7	8	0	1	*	*
154	gi|2982192-R	gi|2982192-R	?	0	7	5	0	0	6
155	guanine nucleotide binding protein, alpha inhibiting 3, isoform CRA_a	gi|148670001	42 kDa	2	2	12	2	4	10	*	*
156	ATPase, Na+/K+ transporting, alpha 3 polypeptide, isoform CRA_a	gi|148692349	114 kDa	0	4	6	14	3	4	*	*
157	truncated polyprotein [Mus musculus castaneus]	gi|63028017	188 kDa	6	10	0	9	0	7
158	exportin-2	gi|12963737	110 kDa	0	5	19	2	0	4	*	*
159	Anxa5 protein	gi|13277612	36 kDa	5	6	6	3	4	6	*	*
160	dnaJ homolog subfamily A member 2	gi|9789937	46 kDa	4	5	3	6	5	7	*	*
161	T-complex protein 1 subunit theta	gi|126723461	60 kDa	0	4	12	0	2	10	*	*
162	peroxiredoxin 1	gi|123230136	19 kDa	0	5	12	5	0	6	*	*
163	tetraspanin-14	gi|22122345	31 kDa	2	18	3	0	2	5	*	*
164	IMP dehydrogenase (EC 1.2.1.14)	gi|309413	56 kDa	0	0	13	7	1	6	*	*
165	CAP, adenylate cyclase-associated protein 1 (yeast), isoform CRA_a	gi|148698451	53 kDa	0	2	13	1	0	8	*	*
166	chaperonin subunit 7 (eta), isoform CRA_b	gi|148666717	61 kDa	0	2	16	1	0	12	*	*
167	Fc receptor, IgG, high affinity I	gi|148706939	45 kDa	0	5	9	7	4	7	*	*
168	plasminogen, isoform CRA_a	gi|148670114	91 kDa	0	6	6	13	0	7	*
169	tyrosine 3-monooxygenase/tryptophan 5-monooxygenase activation protein, beta	gi|123240357	18 kDa	0	2	7	8	0	8	*
170	amino acid transporter Nat-2	gi|13124897	54 kDa	0	5	8	2	3	8	*	*
171	T-cell-specific surface glycoprotein CD28 precursor	gi|161484597	25 kDa	0	7	6	2	0	12	*	*
172	misshapen-like kinase 1 isoform 4	gi|114052104	151 kDa	4	5	7	4	6	0	*	*
173	filamin-A	gi|125347376	280 kDa	0	1	12	9	0	1	*	*
174	NCK associated protein 1 like, isoform CRA_b	gi|148671968	131 kDa	0	3	8	3	0	0	*	*
175	cell division control protein 42 homolog isoform 1 [Homo sapiens]	gi|4757952	21 kDa	0	1	17	0	0	6	*	*
176	coagulation factor V precursor	gi|6679731	247 kDa	3	4	12	0	2	1	*	*
177	alpha-2-macroglobulin-P precursor	gi|148277039	164 kDa	0	6	3	1	0	2	*	*
178	phosphoglycerate mutase 1	gi|114326546	29 kDa	0	3	10	3	0	9	*	*
179	ras-related protein Rab-10	gi|7710086	23 kDa	2	5	6	5	0	3	*	*
180	protein ALEX XLas	gi|47271396	122 kDa	0	0	10	1	2	5
181	coiled-coil and C2 domain-containing protein 1A	gi|110835702	104 kDa	0	5	0	6	0	11	*	*
182	Hk3 protein	gi|109734501	100 kDa	0	0	19	0	0	1	*	*
183	pleckstrin homology domain-containing family O member 2	gi|24025665	54 kDa	0	4	12	3	0	5	*	*
184	protein kinase C and casein kinase substrate in neurons protein 2	gi|7106381	56 kDa	2	8	0	3	0	4	*	*
185	glycinamide ribonucleotide synthetase	gi|403493	107 kDa	0	6	14	1	0	5
186	collagen alpha-2(I) chain precursor	gi|111120329	130 kDa	0	4	1	8	0	5	*	*
187	gp49B2	gi|475448	33 kDa	0	3	9	6	0	6
188	p162 protein	gi|1205976	162 kDa	0	4	14	0	0	3
189	leukocyte surface antigen CD47	gi|6754382	35 kDa	1	7	7	0	0	7	*	*
190	Myosin IG	gi|109731441	117 kDa	0	1	15	2	1	1	*	*
191	mCG2078	gi|148710157	39 kDa	0	7	6	2	0	6
192	RanBP7/importin 7	gi|11342591	120 kDa	0	8	8	1	0	2	*	*
193	formin-like 2	gi|123232121	124 kDa	0	6	11	2	0	1	*
194	SH3 domain-containing kinase-binding protein 1 isoform 1	gi|209180436	73 kDa	0	12	3	0	0	4	*	*
195	phosphoglycerate kinase 1	gi|70778976	45 kDa	0	5	9	0	0	8	*	*
196	CD 81 antigen, isoform CRA_a	gi|148686246	18 kDa	0	8	6	0	0	7	*	*
197	V-type proton ATPase subunit B, brain isoform [Rattus norvegicus]	gi|17105370	57 kDa	0	0	1	7	0	13	*	*
198	macrophage-capping protein isoform 2	gi|110227377	39 kDa	1	3	1	6	3	3	*
199	Krt78 protein	gi|111185567	55 kDa	1	11	6	2	0	0	*
200	mCG8629, isoform CRA_a	gi|148707190	29 kDa	0	3	6	2	0	5	*	*
201	kinesin family member 23	gi|256985168	109 kDa	0	13	5	0	0	2	*	*
202	Serinc3 protein	gi|15079236	53 kDa	0	16	0	0	0	4	*	*
203	mCG129789, isoform CRA_a	gi|148665168	104 kDa	0	0	17	0	0	4	*
204	discs, large homolog 1 (Drosophila), isoform CRA_c	gi|148665338	69 kDa	1	2	7	7	3	2	*	*
205	tetraspanin 4, isoform CRA_b	gi|148686162	19 kDa	1	6	3	3	0	5	*	*
206	tyrosine-protein phosphatase non-receptor type substrate 1 isoform 1	gi|110626109	56 kDa	0	5	7	1	2	5	*	*
207	neuroleukin	gi|200065	63 kDa	1	2	10	1	0	3
208	activated leukocyte cell adhesion molecule	gi|148665718	65 kDa	0	5	3	4	0	1	*
209	fatty acid synthase, isoform CRA_a	gi|148702861	274 kDa	0	0	3	11	1	1	*
210	probable lysosomal cobalamin transporter	gi|123701962	61 kDa	0	5	6	0	0	6	*
211	expressed sequence AI314180, isoform CRA_a	gi|148670273	209 kDa	0	7	11	0	0	2
212	sodium bicarbonate cotransporter 3	gi|117320529	127 kDa	0	6	8	4	0	3	*	*
213	protein EVI2B precursor	gi|22122501	48 kDa	0	5	6	3	0	6	*	*
214	type II keratin 5	gi|16303309	62 kDa	2	5	4	2	2	3	*
215	disco-interacting protein 2 homolog C	gi|124487473	171 kDa	1	4	4	0	3	0	*	*
216	lysosome-associated membrane glycoprotein 2 isoform 1	gi|63054837	46 kDa	0	5	8	0	0	5	*	*
217	arrestin domain containing 1	gi|123228184	23 kDa	0	8	3	0	0	2	*	*
218	Ran binding protein 5	gi|12057236	124 kDa	0	6	9	2	0	2	*
219	transmembrane protein C16orf54 homolog	gi|30725748	25 kDa	0	5	4	0	0	7	*	*
220	prostaglandin I receptor (IP), isoform CRA_b	gi|148710125	23 kDa	0	3	0	7	0	3	*	*
221	peptidyl-prolyl cis-trans isomerase A	gi|6679439	18 kDa	0	6	6	0	0	4	*
222	Eukaryotic translation initiation factor 4B	gi|13938112	41 kDa	0	1	16	0	0	2	*	*
223	glycyl-tRNA synthetase	gi|93102417	82 kDa	0	0	11	4	0	3	*	*
224	cytochrome b-245 light chain	gi|160948588	21 kDa	0	3	2	0	0	0	*
225	ras-related protein Rab-7a [Homo sapiens]	gi|34147513	23 kDa	1	3	3	9	0	0	*	*
226	tyrosine-protein kinase JAK1	gi|111607496	133 kDa	0	1	0	14	1	2
227	tyrosine-protein phosphatase non-receptor type 6 isoform a	gi|118130771	68 kDa	0	3	9	4	0	0	*	*
228	lysosome-associated membrane glycoprotein 1	gi|113195678	44 kDa	0	0	1	6	2	1	*	*
229	poly(rC)-binding protein 1	gi|6754994	37 kDa	0	3	3	3	0	2	*	*
230	wiskott-Aldrich syndrome protein family member 2	gi|23510313	54 kDa	0	0	9	3	0	4	*	*
231	abl interactor 1 isoform 1	gi|116089341	52 kDa	0	1	6	0	0	6
232	myosin-If	gi|255069756	125 kDa	0	10	5	0	0	1	*
233	E3 ubiquitin-protein ligase Itchy	gi|124487317	99 kDa	0	4	0	3	0	0	*	*
234	nostrin	gi|225007627	58 kDa	4	10	0	0	0	0	*	*
235	sodium-dependent vitamin C transporter type 2	gi|12000323	70 kDa	0	0	8	0	0	3
236	RAS-related C3 botulinum substrate 1, isoform CRA_b	gi|148687100	28 kDa	3	3	4	0	0	3	*
237	solute carrier family 44, member 1	gi|123229246	73 kDa	0	4	7	0	0	5	*
238	Poliovirus receptor	gi|15489125	45 kDa	0	3	8	4	0	0	*	*
239	Tubulin, beta 2C	gi|13542680	50 kDa	0	0	6	2	0	7	*	*
240	phosphoprotein associated with glycosphingolipid microdomains 1, isoform CRA_b	gi|148673233	48 kDa	0	3	9	0	0	3	*	*
241	Stxbp2 protein	gi|13097489	66 kDa	0	0	11	0	0	3	*	*
242	growth arrest-specific protein 7 isoform a	gi|157817137	48 kDa	0	0	10	6	0	0
243	Ulip2 protein	gi|1915913	62 kDa	0	2	7	0	0	0	*
244	alanyl-tRNA synthetase, isoform CRA_a	gi|148679537	117 kDa	0	0	11	3	0	0	*	*
245	Stk10 [synthetic construct]	gi|117616478	112 kDa	0	2	2	4	0	5	*	*
246	gelsolin, isoform CRA_a	gi|148676699	83 kDa	0	2	4	3	0	1	*
247	leucine-rich repeat-containing protein 25 precursor	gi|23346481	33 kDa	0	1	7	3	0	1	*
248	E3 ubiquitin-protein ligase RNF149 precursor	gi|224809379	43 kDa	2	0	1	2	0	10	*	*
249	phosphatidylinositol 4-kinase, catalytic, alpha polypeptide	gi|148665040	238 kDa	0	2	7	3	0	0	*
250	protein EVI2A precursor	gi|6753786	24 kDa	0	4	6	0	0	5	*	*
251	CD14 antigen	gi|15822854	38 kDa	0	3	5	0	0	5	*	*
252	major histocompatibility complex HLA I	gi|225857	39 kDa	0	6	4	0	0	0	*	*
253	latrophilin-2	gi|124486821	167 kDa	1	3	0	3	3	4
254	mCG134299, isoform CRA_b	gi|148667348	32 kDa	2	1	7	4	0	0
255	integrin alpha V	gi|122889685	112 kDa	0	5	0	6	1	0	*	*
256	solute carrier family 37 (glycerol-3-phosphate transporter), member 2, isoform CRA_a	gi|148693472	58 kDa	0	0	7	3	0	4	*	*
257	X-prolyl aminopeptidase (aminopeptidase P) 1, soluble, isoform CRA_a	gi|148669737	70 kDa	0	3	6	0	0	5	*
258	mCG23491, isoform CRA_a	gi|148705373	72 kDa	0	5	3	0	0	2	*
259	EGF-like repeat and discoidin I-like domain-containing protein 3 isoform b	gi|46879190	53 kDa	0	3	2	5	0	0	*	*
260	niban-like protein 1	gi|22122641	85 kDa	1	0	9	0	0	0
261	PREDICTED: hypothetical protein [Monodelphis domestica]	gi|126340424	49 kDa	0	0	13	1	0	0
262	chloride intracellular channel protein 1	gi|15617203	27 kDa	0	0	6	3	1	1	*	*
263	EG434080 protein	gi|187957004	47 kDa	1	7	3	0	1	0
264	transmembrane protein 176B	gi|12746434	28 kDa	0	5	3	1	0	4	*
265	Rho guanine nucleotide exchange factor (GEF) 1, isoform CRA_b	gi|148692356	113 kDa	0	2	9	0	0	1	*	*
266	dishevelled associated activator of morphogenesis 1	gi|148704598	113 kDa	0	0	7	6	0	0
267	splicing factor 3B subunit 1 isoform 1 [Homo sapiens]	gi|54112117	146 kDa	0	5	6	0	0	0	*	*
268	natural resistance-associated macrophage protein 2 isoform 2	gi|225903446	62 kDa	0	0	7	0	0	6
269	immunoglobulin superfamily member 4A isoform e	gi|166197625	49 kDa	0	3	2	3	0	0	*	*
270	charged multivesicular body protein 2a	gi|21312151	25 kDa	0	0	1	0	2	7	*	*
271	putative ATP-dependent RNA helicase Pl10	gi|14861844	73 kDa	1	0	8	3	0	0	*	*
272	alpha-actinin-4	gi|11230802	105 kDa	0	3	5	0	0	3	*
273	Tetraspanin 5	gi|35192975	30 kDa	0	6	3	0	0	3	*	*
274	lectin, galactose binding, soluble 3, isoform CRA_c	gi|148688797	28 kDa	0	0	0	3	0	8	*	*
275	cystine/glutamate transporter	gi|6756011	55 kDa	0	0	5	0	0	7	*
276	receptor-type tyrosine phosphatase	gi|1208433	137 kDa	1	0	0	10	0	0	*	*
277	integrin beta-5 isoform 2	gi|225007617	90 kDa	0	2	3	0	0	2	*	*
278	Inter-alpha trypsin inhibitor, heavy chain 2	gi|21707832	106 kDa	0	0	6	2	0	3	*
279	vacuolar protein sorting 37C (yeast), isoform CRA_b	gi|148709431	39 kDa	0	7	1	0	0	3	*	*
280	thioredoxin reductase 1, cytoplasmic isoform 1	gi|110224447	67 kDa	0	1	3	0	0	7
281	carbamoyl-phosphate synthetase 2, aspartate transcarbamylase, and dihydroorotase, isoform CRA_d	gi|148705383	244 kDa	0	0	6	2	0	0	*	*
282	TROVE domain family, member 2	gi|30704899	60 kDa	0	10	0	0	0	0	*	*
283	phosphatidylinositol binding clathrin assembly protein, isoform CRA_b	gi|148674809	66 kDa	0	4	3	0	0	2	*
284	Psmd1 protein	gi|116283726	93 kDa	0	3	6	0	0	1	*
285	annexin A3	gi|148688409	36 kDa	0	3	6	0	0	1	*	*
286	zinc transporter 1	gi|6678017	55 kDa	0	0	1	3	0	1	*
287	transportin-1 isoform 2	gi|115385966	101 kDa	0	0	3	4	0	0	*
288	integrin alpha 6	gi|123233963	122 kDa	0	9	0	0	0	0	*	*
289	6-phosphogluconate dehydrogenase, decarboxylating	gi|124486895	53 kDa	0	2	2	0	1	0	*	*
290	solute carrier family 29 (nucleoside transporters), member 2, isoform CRA_b	gi|148701140	51 kDa	0	2	0	3	2	2	*	*
291	ATP-binding cassette sub-family G member 2	gi|6752944	73 kDa	0	0	2	4	1	1	*	*
292	Fc fragment of IgG binding protein-like	gi|257467625	280 kDa	1	0	0	2	0	0	*	*
293	mCG120860, isoform CRA_a	gi|148668244	153 kDa	0	4	3	0	0	1	*	*
294	stomatin	gi|3747064	31 kDa	3	0	2	0	0	3	*
295	Chain U, Structure-Based Engineering Of Species Selectivity In The Up Interaction	gi|285803767	30 kDa	0	0	0	5	0	3
296	cullin-associated NEDD8-dissociated protein 1	gi|189409138	136 kDa	0	1	6	0	0	0	*
297	p93	gi|1176370	80 kDa	0	0	3	5	0	0
298	Threonyl-tRNA synthetase	gi|33286920	83 kDa	0	0	7	0	0	0	*	*
299	transketolase	gi|11066098	61 kDa	0	0	3	0	1	1	*	*
300	minor histocompatibility protein HA-1 isoform 1	gi|218156343	123 kDa	2	1	0	4	0	0	*	*
301	mCG13777, isoform CRA_b	gi|148701606	42 kDa	0	3	4	0	1	0	*	*
302	mCG14048, isoform CRA_c	gi|148693247	98 kDa	0	1	5	1	0	0	*
303	exportin 1, CRM1 homolog (yeast), isoform CRA_b	gi|148675935	114 kDa	0	3	5	0	0	0	*	*
304	antithrombin-III precursor	gi|18252782	52 kDa	0	0	3	3	0	0	*
305	FYN-binding protein	gi|33469119	90 kDa	0	0	5	3	0	0
306	isoleucyl-tRNA synthetase, cytoplasmic	gi|254553372	144 kDa	0	0	5	0	0	0	*	*
307	Tea protein - mouse	gi|111130	50 kDa	0	0	5	0	0	0
308	rho/rac guanine nucleotide exchange factor (GEF) 2, isoform CRA_a	gi|148683309	124 kDa	0	0	4	1	0	0	*	*
309	histone H2A type 1-B/E [Homo sapiens]	gi|10645195	14 kDa	0	2	0	0	0	4	*
310	tripeptidyl peptidase II, isoform CRA_c	gi|148664483	139 kDa	0	0	0	4	0	3	*	*
311	serine/threonine kinase 24 (STE20 homolog, yeast)	gi|148668278	47 kDa	0	0	3	0	0	4	*	*
312	ras-related protein Ral-B precursor	gi|11612509	23 kDa	0	0	4	1	0	0	*	*
313	SH2-containing inositol phosphatase SHIP	gi|1255352	134 kDa	0	4	0	1	0	0	*	*
314	FK506 binding protein 4, isoform CRA_a	gi|148667470	51 kDa	0	0	0	5	1	0	*
315	macrophage scavenger receptor 1	gi|148703542	39 kDa	0	0	2	0	0	1	*
316	RIKEN cDNA 2400003C14, isoform CRA_a	gi|148679481	38 kDa	0	0	0	5	0	0	*
317	integrin beta-3 precursor	gi|160358856	87 kDa	0	5	0	0	0	0	*	*
318	NEDD4-like E3 ubiquitin-protein ligase WWP2	gi|13385304	99 kDa	0	1	0	4	0	0	*	*
319	disintegrin and metalloproteinase domain-containing protein 9 precursor	gi|160358787	92 kDa	1	4	0	0	0	0	*
320	cytoplasmic dynein 1 heavy chain 1	gi|134288917	532 kDa	0	0	3	1	0	0	*	*
321	mKIAA1466 protein	gi|28972760	103 kDa	0	3	0	3	0	0	*	*
322	tumor necrosis factor, alpha-induced protein 2, isoform CRA_b	gi|148686686	69 kDa	0	0	1	5	0	0	*
323	proto-oncogene vav isoform 1	gi|255308865	98 kDa	0	0	2	4	0	0
324	V-type proton ATPase 116 kDa subunit a isoform 1	gi|12025532	96 kDa	0	0	4	0	0	0	*	*
325	sialic acid binding Ig-like lectin 1, sialoadhesin	gi|123229981	183 kDa	0	0	0	6	0	0
326	adaptor-related protein complex 2, beta 1 subunit	gi|148683753	97 kDa	0	0	5	0	0	0	*
327	mCG128474, isoform CRA_b	gi|148688350	129 kDa	0	0	6	0	0	0	*	*
328	frizzled-7 precursor	gi|158635946	64 kDa	0	5	0	0	0	0
329	transmembrane glycoprotein NMB precursor	gi|171846253	64 kDa	0	0	0	0	0	4	*
330	methylenetetrahydrofolate dehydrogenase (NADP+ dependent), methenyltetrahydrofolate cyclohydrolase, formyltetrahydrofolate synthase, isoform CRA_a	gi|148704519	100 kDa	0	1	4	0	0	0	*
331	78 kDa glucose-regulated protein	gi|1304157	72 kDa	0	0	3	0	0	0	*
332	ataxin 2-like, isoform CRA_a	gi|148685432	102 kDa	0	2	0	0	0	0	*
333	stress-70 protein, mitochondrial	gi|162461907	73 kDa	0	0	4	0	0	0	*
334	active BCR-related gene	gi|168984240	95 kDa	0	0	0	2	1	0	*
335	heterogeneous nuclear ribonucleoprotein U, isoform CRA_b	gi|148681230	87 kDa	0	0	4	0	0	0	*	*
336	MMS19	gi|14029390	113 kDa	0	0	3	0	0	0
337	major facilitator superfamily domain-containing protein 1	gi|21313266	51 kDa	0	0	0	0	0	4	*
338	actin-related protein 3	gi|23956222	47 kDa	0	0	4	0	0	0	*
339	tropomyosin alpha-3 chain	gi|40254525	33 kDa	0	0	4	0	0	0	*
340	achaete-scute homolog 2	gi|66792798	28 kDa	0	4	0	0	0	0
341	adenosine monophosphate deaminase 2 (isoform L)	gi|123122740	95 kDa	0	0	2	0	0	0

## Sheet: Spectrum report
Search Engine Set: 1 Search Engine
	Search Engine: Mascot
		Version: 2.2.04
		Samples: All Samples
		Fragment Tolerance: 0.60 Da (Monoisotopic)
		Parent Tolerance: 15 PPM (Monoisotopic)
		Fixed Modifications: +57 on C (Carbamidomethyl) (File Name: VL_20120123_OLI_01.raw (F024348), File Name: VL_20120123_OLI_02.raw (F024349), File Name: VL_20120123_OLI_03.raw (F024350), VL_20120411_OLI_03.raw (F025436))
		Variable Modifications: +16 on M (Oxidation), +57 on C (Carbamidomethyl) (VL_20110915_OLI_03.raw (F021352), VL_20110915_OLI_02.raw (F021339)), +80 on STY (Phospho) (VL_20110915_OLI_03.raw (F021352), VL_20110915_OLI_02.raw (F021339), File Name: VL_20120123
		Database: the nr_20101214 database (selected for Mus musculus, unknown version, 143181 entries)
		Digestion Enzyme: Trypsin
		Max Missed Cleavages: 2
Scaffold Version: Scaffold_3.6.2
	Peptide Thresholds: 95.0% minimum
	Protein Thresholds: 95.0% minimum and 2 peptides minimum
Biological sample category	Biological sample name	MS/MS sample name	Protein name	Protein accession numbers	Database sources	Protein molecular weight (Da)	Protein identification probability	Number of unique peptides	Number of unique spectra	Number of total spectra	Percentage of total spectra	Percentage sequence coverage	Manual validation	Assigned	Spectrum name	Peptide sequence	Previous amino acid	Next amino acid	Peptide identification probability	Mascot Ion score	Mascot Identity score	Mascot Delta Ion Score	Number of enzymatic termini	Fixed modifications identified by spectrum	Variable modifications identified by spectrum	Observed m/z	Actual peptide mass (AMU)	Calculated +1H Peptide Mass (AMU)	Spectrum charge	Actual minus calculated peptide mass (AMU)	Actual minus calculated peptide mass (PPM)	Total Ion Current	Peptide start index	Peptide stop index	Exclusive	Other Proteins
1-NIL1	1-NIL1	VL_20110915_OLI_03.raw (F021352)	elongation factor 1-alpha 1 [Rattus norvegicus]	gi|26345590,gi|28460696,gi|74195737	nr_20101214.fasta	50114.2	1	3	3	7	0.000632	0.0693	possibly correct	TRUE	VL_20110915_OLI_03.12971.12971.2.dta	IGGIGTVPVGR	K	V	0.95	70.2	27.1	62	2			513.308	1024.6	1025.61	2	-0.002322	-2.264	82105.8	256	266	TRUE
1-NIL1	1-NIL1	VL_20110915_OLI_03.raw (F021352)	elongation factor 1-alpha 1 [Rattus norvegicus]	gi|26345590,gi|28460696,gi|74195737	nr_20101214.fasta	50114.2	1	3	3	7	0.000632	0.0693	possibly correct	TRUE	VL_20110915_OLI_03.12981.12981.2.dta	IGGIGTVPVGR	K	V	0.95	70.3	27.1	62.1	2			513.308	1024.6	1025.61	2	-0.002522	-2.459	73039	256	266	TRUE
1-NIL1	1-NIL1	VL_20110915_OLI_03.raw (F021352)	elongation factor 1-alpha 1 [Rattus norvegicus]	gi|26345590,gi|28460696,gi|74195737	nr_20101214.fasta	50114.2	1	3	3	7	0.000632	0.0693	possibly correct	TRUE	VL_20110915_OLI_03.6351.6351.2.dta	mDSTEPPYSQK	K	R	0.95	27	34.4	21.1	2		m1: Oxidation (+15.99)	649.782	1297.55	1298.56	2	-0.000937	-0.7215	5832.69	155	165	TRUE
1-NIL1	1-NIL1	VL_20110915_OLI_03.raw (F021352)	elongation factor 1-alpha 1 [Rattus norvegicus]	gi|26345590,gi|28460696,gi|74195737	nr_20101214.fasta	50114.2	1	3	3	7	0.000632	0.0693	possibly correct	TRUE	VL_20110915_OLI_03.6342.6342.2.dta	mDSTEPPYSQK	K	R	0.95	28.4	34.5	21.6	2		m1: Oxidation (+15.99)	649.781	1297.55	1298.56	2	-0.001737	-1.338	6373.68	155	165	TRUE
1-NIL1	1-NIL1	VL_20110915_OLI_03.raw (F021352)	elongation factor 1-alpha 1 [Rattus norvegicus]	gi|26345590,gi|28460696,gi|74195737	nr_20101214.fasta	50114.2	1	3	3	7	0.000632	0.0693	possibly correct	TRUE	VL_20110915_OLI_03.7518.7518.2.dta	STTTGHLIYK	K	C	0.95	25.3	33.3	16.6	2			560.802	1119.59	1120.6	2	-0.003122	-2.786	12404	21	30	TRUE
1-NIL1	1-NIL1	VL_20110915_OLI_03.raw (F021352)	elongation factor 1-alpha 1 [Rattus norvegicus]	gi|26345590,gi|28460696,gi|74195737	nr_20101214.fasta	50114.2	1	3	3	7	0.000632	0.0693	possibly correct	TRUE	VL_20110915_OLI_03.7519.7519.2.dta	STTTGHLIYK	K	C	0.95	28.8	33.3	18.4	2			560.802	1119.59	1120.6	2	-0.003122	-2.786	12743.8	21	30	TRUE
1-NIL1	1-NIL1	VL_20110915_OLI_03.raw (F021352)	elongation factor 1-alpha 1 [Rattus norvegicus]	gi|26345590,gi|28460696,gi|74195737	nr_20101214.fasta	50114.2	1	3	3	7	0.000632	0.0693	possibly correct	TRUE	VL_20110915_OLI_03.7505.7505.2.dta	STTTGHLIYK	K	C	0.95	34.3	33.3	24.6	2			560.802	1119.59	1120.6	2	-0.003522	-3.143	13720.1	21	30	TRUE
1-NIL1	1-NIL1	VL_20110915_OLI_03.raw (F021352)	monocarboxylate transporter 1 [Mus musculus]	gi|26353846,gi|6677995,gi|74153506	nr_20101214.fasta	53269.5	1	3	3	7	0.000632	0.0852	possibly correct	TRUE	VL_20110915_OLI_03.7590.7590.2.dta	AAQSPQQHSSGDPTEEESPV	K	-	0.95	29.5	37.2	28.5	2			1040.95	2079.89	2080.91	2	-0.004822	-2.317	2605.87	474	493	TRUE
1-NIL1	1-NIL1	VL_20110915_OLI_03.raw (F021352)	monocarboxylate transporter 1 [Mus musculus]	gi|26353846,gi|6677995,gi|74153506	nr_20101214.fasta	53269.5	1	3	3	7	0.000632	0.0852	possibly correct	TRUE	VL_20110915_OLI_03.8892.8892.2.dta	AAQSPQQHSSGDPTEEESPV	K	-	0.95	37	37.2	33.6	2			1040.95	2079.89	2080.91	2	-0.004822	-2.317	9807.31	474	493	TRUE
1-NIL1	1-NIL1	VL_20110915_OLI_03.raw (F021352)	monocarboxylate transporter 1 [Mus musculus]	gi|26353846,gi|6677995,gi|74153506	nr_20101214.fasta	53269.5	1	3	3	7	0.000632	0.0852	possibly correct	TRUE	VL_20110915_OLI_03.8891.8891.2.dta	AAQSPQQHSSGDPTEEESPV	K	-	0.95	38.3	37.2	32.3	2			1040.95	2079.89	2080.91	2	-0.004822	-2.317	9216.09	474	493	TRUE
1-NIL1	1-NIL1	VL_20110915_OLI_03.raw (F021352)	monocarboxylate transporter 1 [Mus musculus]	gi|26353846,gi|6677995,gi|74153506	nr_20101214.fasta	53269.5	1	3	3	7	0.000632	0.0852	possibly correct	TRUE	VL_20110915_OLI_03.15038.15038.2.dta	LSVFQTINK	K	F	0.95	26.5	30.8	22.9	2			525.303	1048.59	1049.6	2	7.806e-05	0.07437	15477.6	236	244	TRUE
1-NIL1	1-NIL1	VL_20110915_OLI_03.raw (F021352)	monocarboxylate transporter 1 [Mus musculus]	gi|26353846,gi|6677995,gi|74153506	nr_20101214.fasta	53269.5	1	3	3	7	0.000632	0.0852	possibly correct	TRUE	VL_20110915_OLI_03.10451.10451.2.dta	SDANTDLIGGSPK	K	G	0.95	41.4	34.9	29	2			637.813	1273.61	1274.62	2	-0.004022	-3.155	16844.5	220	232	TRUE
1-NIL1	1-NIL1	VL_20110915_OLI_03.raw (F021352)	monocarboxylate transporter 1 [Mus musculus]	gi|26353846,gi|6677995,gi|74153506	nr_20101214.fasta	53269.5	1	3	3	7	0.000632	0.0852	possibly correct	TRUE	VL_20110915_OLI_03.10426.10426.2.dta	SDANTDLIGGSPK	K	G	0.95	47.8	34.9	36.6	2			637.813	1273.61	1274.62	2	-0.004622	-3.626	16342.9	220	232	TRUE
1-NIL1	1-NIL1	VL_20110915_OLI_03.raw (F021352)	monocarboxylate transporter 1 [Mus musculus]	gi|26353846,gi|6677995,gi|74153506	nr_20101214.fasta	53269.5	1	3	3	7	0.000632	0.0852	possibly correct	TRUE	VL_20110915_OLI_03.10463.10463.2.dta	SDANTDLIGGSPK	K	G	0.95	50.2	34.9	36.4	2			637.813	1273.61	1274.62	2	-0.004222	-3.312	14820.2	220	232	TRUE
1-NIL1	1-NIL1	VL_20110915_OLI_03.raw (F021352)	multidrug resistance-associated protein 1 [Mus musculus]	gi|6678848	nr_20101214.fasta	171189	1	2	2	3	0.000271	0.0118	possibly correct	TRUE	VL_20110915_OLI_03.17058.17058.2.dta	SSLTLGLFR	K	I	0.95	19.5	30.2	5.41	2			497.29	992.565	993.573	2	-0.0009219	-0.9279	7089.81	1331	1339	TRUE
1-NIL1	1-NIL1	VL_20110915_OLI_03.raw (F021352)	multidrug resistance-associated protein 1 [Mus musculus]	gi|6678848	nr_20101214.fasta	171189	1	2	2	3	0.000271	0.0118	possibly correct	TRUE	VL_20110915_OLI_03.9818.9818.2.dta	TPSGNLVNR	R	F	0.95	34.3	31.4	26	2			479.258	956.501	957.511	2	-0.002922	-3.052	18731.8	1064	1072	TRUE
1-NIL1	1-NIL1	VL_20110915_OLI_03.raw (F021352)	multidrug resistance-associated protein 1 [Mus musculus]	gi|6678848	nr_20101214.fasta	171189	1	2	2	3	0.000271	0.0118	possibly correct	TRUE	VL_20110915_OLI_03.9864.9864.2.dta	TPSGNLVNR	R	F	0.95	33.7	31.4	26.8	2			479.258	956.501	957.511	2	-0.002722	-2.843	22168.3	1064	1072	TRUE
1-NIL1	1-NIL1	VL_20110915_OLI_03.raw (F021352)	integrin alpha-M isoform 1 precursor [Mus musculus]	gi|132626289,gi|132626295,gi|74213162	nr_20101214.fasta	127532	1	12	13	22	0.00199	0.12	possibly correct	TRUE	VL_20110915_OLI_03.6867.6867.2.dta	DSASQNPLTK	K	K	0.95	46.8	33.3	38.1	2			530.766	1059.52	1060.53	2	-0.001722	-1.624	16826.8	832	841	TRUE
1-NIL1	1-NIL1	VL_20110915_OLI_03.raw (F021352)	integrin alpha-M isoform 1 precursor [Mus musculus]	gi|132626289,gi|132626295,gi|74213162	nr_20101214.fasta	127532	1	12	13	22	0.00199	0.12	possibly correct	TRUE	VL_20110915_OLI_03.6870.6870.2.dta	DSASQNPLTK	K	K	0.95	46.9	33.3	38.2	2			530.766	1059.52	1060.53	2	-0.001322	-1.246	16564.1	832	841	TRUE
1-NIL1	1-NIL1	VL_20110915_OLI_03.raw (F021352)	integrin alpha-M isoform 1 precursor [Mus musculus]	gi|132626289,gi|132626295,gi|74213162	nr_20101214.fasta	127532	1	12	13	22	0.00199	0.12	possibly correct	TRUE	VL_20110915_OLI_03.15515.15515.3.dta	GFGQSVVQLGGTSVVVAAPQEAK	K	A	0.95	22.8	33	22.8	2			743.733	2228.18	2229.19	3	-0.002198	-0.986	5938.53	33	55	TRUE
1-NIL1	1-NIL1	VL_20110915_OLI_03.raw (F021352)	integrin alpha-M isoform 1 precursor [Mus musculus]	gi|132626289,gi|132626295,gi|74213162	nr_20101214.fasta	127532	1	12	13	22	0.00199	0.12	possibly correct	TRUE	VL_20110915_OLI_03.9151.9151.2.dta	GGQVSVcPLPR	R	G	0.95	32.9	33.4	25.9	2		c7: Carbamidomethyl (+57.02)	585.307	1168.6	1169.61	2	-0.003187	-2.725	14918.8	488	498	TRUE
1-NIL1	1-NIL1	VL_20110915_OLI_03.raw (F021352)	integrin alpha-M isoform 1 precursor [Mus musculus]	gi|132626289,gi|132626295,gi|74213162	nr_20101214.fasta	127532	1	12	13	22	0.00199	0.12	possibly correct	TRUE	VL_20110915_OLI_03.11397.11397.2.dta	GGQVSVcPLPR	R	G	0.95	34.5	33.5	23.7	2		c7: Carbamidomethyl (+57.02)	585.307	1168.6	1169.61	2	-0.002387	-2.041	22703.4	488	498	TRUE
1-NIL1	1-NIL1	VL_20110915_OLI_03.raw (F021352)	integrin alpha-M isoform 1 precursor [Mus musculus]	gi|132626289,gi|132626295,gi|74213162	nr_20101214.fasta	127532	1	12	13	22	0.00199	0.12	possibly correct	TRUE	VL_20110915_OLI_03.11409.11409.2.dta	GGQVSVcPLPR	R	G	0.95	39.8	33.5	31.4	2		c7: Carbamidomethyl (+57.02)	585.307	1168.6	1169.61	2	-0.002787	-2.383	23721.4	488	498	TRUE
1-NIL1	1-NIL1	VL_20110915_OLI_03.raw (F021352)	integrin alpha-M isoform 1 precursor [Mus musculus]	gi|132626289,gi|132626295,gi|74213162	nr_20101214.fasta	127532	1	12	13	22	0.00199	0.12	possibly correct	TRUE	VL_20110915_OLI_03.11828.11828.2.dta	GGQVSVcPLPR	R	G	0.95	51.4	33.5	41.9	2		c7: Carbamidomethyl (+57.02)	585.308	1168.6	1169.61	2	-0.001787	-1.528	121965	488	498	TRUE
1-NIL1	1-NIL1	VL_20110915_OLI_03.raw (F021352)	integrin alpha-M isoform 1 precursor [Mus musculus]	gi|132626289,gi|132626295,gi|74213162	nr_20101214.fasta	127532	1	12	13	22	0.00199	0.12	possibly correct	TRUE	VL_20110915_OLI_03.14174.14174.2.dta	ILVVITDGEK	K	F	0.95	29.8	31.4	20.4	2			543.824	1085.63	1086.64	2	-0.0008219	-0.7564	17793.8	252	261	TRUE
1-NIL1	1-NIL1	VL_20110915_OLI_03.raw (F021352)	integrin alpha-M isoform 1 precursor [Mus musculus]	gi|132626289,gi|132626295,gi|74213162	nr_20101214.fasta	127532	1	12	13	22	0.00199	0.12	possibly correct	TRUE	VL_20110915_OLI_03.14182.14182.2.dta	ILVVITDGEK	K	F	0.95	30.2	31.4	22.6	2			543.823	1085.63	1086.64	2	-0.001022	-0.9405	17452.2	252	261	TRUE
1-NIL1	1-NIL1	VL_20110915_OLI_03.raw (F021352)	integrin alpha-M isoform 1 precursor [Mus musculus]	gi|132626289,gi|132626295,gi|74213162	nr_20101214.fasta	127532	1	12	13	22	0.00199	0.12	possibly correct	TRUE	VL_20110915_OLI_03.13536.13536.2.dta	LEATMEFSPK	R	K	0.95	34.8	37.7	23.7	2			576.784	1151.55	1152.56	2	-0.0003219	-0.2793	14165.4	621	630	TRUE
1-NIL1	1-NIL1	VL_20110915_OLI_03.raw (F021352)	integrin alpha-M isoform 1 precursor [Mus musculus]	gi|132626289,gi|132626295,gi|74213162	nr_20101214.fasta	127532	1	12	13	22	0.00199	0.12	possibly correct	TRUE	VL_20110915_OLI_03.13437.13437.2.dta	LEATMEFSPK	R	K	0.95	49.3	37.7	31.7	2			576.784	1151.55	1152.56	2	0.0002781	0.2413	19370.4	621	630	TRUE
1-NIL1	1-NIL1	VL_20110915_OLI_03.raw (F021352)	integrin alpha-M isoform 1 precursor [Mus musculus]	gi|132626289,gi|132626295,gi|74213162	nr_20101214.fasta	127532	1	12	13	22	0.00199	0.12	possibly correct	TRUE	VL_20110915_OLI_03.13486.13486.2.dta	LEATMEFSPK	R	K	0.95	55.4	37.5	47	2			576.783	1151.55	1152.56	2	-0.001122	-0.9734	16873.1	621	630	TRUE
1-NIL1	1-NIL1	VL_20110915_OLI_03.raw (F021352)	integrin alpha-M isoform 1 precursor [Mus musculus]	gi|132626289,gi|132626295,gi|74213162	nr_20101214.fasta	127532	1	12	13	22	0.00199	0.12	possibly correct	TRUE	VL_20110915_OLI_03.13445.13445.2.dta	LEATMEFSPK	R	K	0.95	60.9	37.5	50.8	2			576.783	1151.55	1152.56	2	-0.001122	-0.9734	20662.4	621	630	TRUE
1-NIL1	1-NIL1	VL_20110915_OLI_03.raw (F021352)	integrin alpha-M isoform 1 precursor [Mus musculus]	gi|132626289,gi|132626295,gi|74213162	nr_20101214.fasta	127532	1	12	13	22	0.00199	0.12	possibly correct	TRUE	VL_20110915_OLI_03.17325.17325.2.dta	LILPDcVDDSVSPIILR	K	L	0.95	43	31.7	34.3	2		c6: Carbamidomethyl (+57.02)	963.026	1924.04	1925.04	2	0.003913	2.033	2099.1	717	733	TRUE
1-NIL1	1-NIL1	VL_20110915_OLI_03.raw (F021352)	integrin alpha-M isoform 1 precursor [Mus musculus]	gi|132626289,gi|132626295,gi|74213162	nr_20101214.fasta	127532	1	12	13	22	0.00199	0.12	possibly correct	TRUE	VL_20110915_OLI_03.13910.13910.2.dta	SHVSPIK	R	Q	0.95	23.6	28.7	0	2			384.224	766.433	767.441	2	-0.0005219	-0.6801	22760	213	219	TRUE
1-NIL1	1-NIL1	VL_20110915_OLI_03.raw (F021352)	integrin alpha-M isoform 1 precursor [Mus musculus]	gi|132626289,gi|132626295,gi|74213162	nr_20101214.fasta	127532	1	12	13	22	0.00199	0.12	possibly correct	TRUE	VL_20110915_OLI_03.13896.13896.2.dta	SHVSPIK	R	Q	0.95	28	28.7	7.68	2			384.224	766.432	767.441	2	-0.001322	-1.723	27138.4	213	219	TRUE
1-NIL1	1-NIL1	VL_20110915_OLI_03.raw (F021352)	integrin alpha-M isoform 1 precursor [Mus musculus]	gi|132626289,gi|132626295,gi|74213162	nr_20101214.fasta	127532	1	12	13	22	0.00199	0.12	possibly correct	TRUE	VL_20110915_OLI_03.16280.16280.3.dta	SHVSPIKQLNGR	R	T	0.95	25.4	31.9	23.7	2			445.921	1334.74	1335.75	3	-0.0004979	-0.3728	23184.1	213	224	TRUE
1-NIL1	1-NIL1	VL_20110915_OLI_03.raw (F021352)	integrin alpha-M isoform 1 precursor [Mus musculus]	gi|132626289,gi|132626295,gi|74213162	nr_20101214.fasta	127532	1	12	13	22	0.00199	0.12	possibly correct	TRUE	VL_20110915_OLI_03.13711.13711.2.dta	SVFAcQEQVLK	R	N	0.95	51.4	35.2	40.9	2		c5: Carbamidomethyl (+57.02)	654.834	1307.65	1308.66	2	-0.001787	-1.366	22522.2	635	645	TRUE
1-NIL1	1-NIL1	VL_20110915_OLI_03.raw (F021352)	integrin alpha-M isoform 1 precursor [Mus musculus]	gi|132626289,gi|132626295,gi|74213162	nr_20101214.fasta	127532	1	12	13	22	0.00199	0.12	possibly correct	TRUE	VL_20110915_OLI_03.12948.12948.2.dta	TQVFGLmQK	R	C	0.948	23.8	33.7	7.73	2		m7: Oxidation (+15.99)	534.28	1066.55	1067.56	2	-0.002237	-2.095	23822.7	703	711	TRUE
1-NIL1	1-NIL1	VL_20110915_OLI_03.raw (F021352)	integrin alpha-M isoform 1 precursor [Mus musculus]	gi|132626289,gi|132626295,gi|74213162	nr_20101214.fasta	127532	1	12	13	22	0.00199	0.12	possibly correct	TRUE	VL_20110915_OLI_03.14963.14963.2.dta	TQVFGLMQK	R	C	0.95	35	33.8	23.5	2			526.284	1050.55	1051.56	2	-0.0009219	-0.8767	18511.4	703	711	TRUE
1-NIL1	1-NIL1	VL_20110915_OLI_03.raw (F021352)	integrin alpha-M isoform 1 precursor [Mus musculus]	gi|132626289,gi|132626295,gi|74213162	nr_20101214.fasta	127532	1	12	13	22	0.00199	0.12	possibly correct	TRUE	VL_20110915_OLI_03.13584.13584.2.dta	VQSLVLGAPR	R	Y	0.95	49.8	27.3	41	2			520.316	1038.62	1039.63	2	-0.0008219	-0.7906	62446.2	416	425	TRUE
1-NIL1	1-NIL1	VL_20110915_OLI_03.raw (F021352)	integrin alpha-M isoform 1 precursor [Mus musculus]	gi|132626289,gi|132626295,gi|74213162	nr_20101214.fasta	127532	1	12	13	22	0.00199	0.12	possibly correct	TRUE	VL_20110915_OLI_03.16138.16138.2.dta	YVIGVGNAFNKPQSR	R	R	0.95	43.7	33.8	38.9	2			825.443	1648.87	1649.88	2	0.003478	2.108	2607.74	283	297	TRUE
1-NIL1	1-NIL1	VL_20110915_OLI_03.raw (F021352)	moesin [Mus musculus]	gi|70778915	nr_20101214.fasta	67768.8	1	2	2	2	0.00018	0.0347	possibly correct	TRUE	VL_20110915_OLI_03.12653.12653.2.dta	ALTSELANAR	K	D	0.95	29.8	33.7	23.2	2			523.284	1044.55	1045.56	2	-0.002522	-2.412	18728	524	533	TRUE
1-NIL1	1-NIL1	VL_20110915_OLI_03.raw (F021352)	moesin [Mus musculus]	gi|70778915	nr_20101214.fasta	67768.8	1	2	2	2	0.00018	0.0347	possibly correct	TRUE	VL_20110915_OLI_03.16013.16013.2.dta	APDFVFYAPR	K	L	0.95	25	34.7	21.1	2			591.8	1181.59	1182.59	2	-0.001122	-0.9487	8745.08	264	273	TRUE
1-NIL1	1-NIL1	VL_20110915_OLI_03.raw (F021352)	coagulation factor V precursor [Mus musculus]	gi|6679731	nr_20101214.fasta	247236	0.998	2	2	3	0.000271	0.00962	possibly correct	TRUE	VL_20110915_OLI_03.13141.13141.2.dta	AEVDDVIQVR	R	F	0.95	41.1	33.8	32.1	2			572.303	1142.59	1143.6	2	-0.002622	-2.293	28427.5	1610	1619	TRUE
1-NIL1	1-NIL1	VL_20110915_OLI_03.raw (F021352)	coagulation factor V precursor [Mus musculus]	gi|6679731	nr_20101214.fasta	247236	0.998	2	2	3	0.000271	0.00962	possibly correct	TRUE	VL_20110915_OLI_03.5124.5124.2.dta	SGPENPGSAcR	R	A	0.95	30.3	33	19.9	2		c10: Carbamidomethyl (+57.02)	566.245	1130.48	1131.48	2	-0.001887	-1.668	13379.4	1676	1686	TRUE
1-NIL1	1-NIL1	VL_20110915_OLI_03.raw (F021352)	coagulation factor V precursor [Mus musculus]	gi|6679731	nr_20101214.fasta	247236	0.998	2	2	3	0.000271	0.00962	possibly correct	TRUE	VL_20110915_OLI_03.5118.5118.2.dta	SGPENPGSAcR	R	A	0.95	28.7	33	23.6	2		c10: Carbamidomethyl (+57.02)	566.246	1130.48	1131.48	2	-0.0008872	-0.7841	13679.6	1676	1686	TRUE
1-NIL1	1-NIL1	VL_20110915_OLI_03.raw (F021352)	actin, cytoplasmic 1 [Homo sapiens]	gi|4501885,gi|4501887,gi|74191564,gi|74191566,gi|74213524,gi|809561	nr_20101214.fasta	41737.8	1	5	5	14	0.00126	0.115	possibly correct	TRUE	VL_20110915_OLI_03.9535.9535.2.dta	AGFAGDDAPR	K	A	0.95	43.9	32.8	28.1	2			488.725	975.436	976.448	2	-0.004922	-5.041	19973.7	19	28	TRUE
1-NIL1	1-NIL1	VL_20110915_OLI_03.raw (F021352)	actin, cytoplasmic 1 [Homo sapiens]	gi|4501885,gi|4501887,gi|74191564,gi|74191566,gi|74213524,gi|809561	nr_20101214.fasta	41737.8	1	5	5	14	0.00126	0.115	possibly correct	TRUE	VL_20110915_OLI_03.10260.10260.2.dta	AGFAGDDAPR	K	A	0.95	35.5	33.1	20.1	2			488.726	975.438	976.448	2	-0.002722	-2.788	26325.9	19	28	TRUE
1-NIL1	1-NIL1	VL_20110915_OLI_03.raw (F021352)	actin, cytoplasmic 1 [Homo sapiens]	gi|4501885,gi|4501887,gi|74191564,gi|74191566,gi|74213524,gi|809561	nr_20101214.fasta	41737.8	1	5	5	14	0.00126	0.115	possibly correct	TRUE	VL_20110915_OLI_03.9537.9537.2.dta	AGFAGDDAPR	K	A	0.95	44	33.1	27.2	2			488.726	975.438	976.448	2	-0.003522	-3.607	21447.7	19	28	TRUE
1-NIL1	1-NIL1	VL_20110915_OLI_03.raw (F021352)	actin, cytoplasmic 1 [Homo sapiens]	gi|4501885,gi|4501887,gi|74191564,gi|74191566,gi|74213524,gi|809561	nr_20101214.fasta	41737.8	1	5	5	14	0.00126	0.115	possibly correct	TRUE	VL_20110915_OLI_03.10242.10242.2.dta	AGFAGDDAPR	K	A	0.95	42.2	33.1	30.9	2			488.727	975.439	976.448	2	-0.002322	-2.378	28815.8	19	28	TRUE
1-NIL1	1-NIL1	VL_20110915_OLI_03.raw (F021352)	actin, cytoplasmic 1 [Homo sapiens]	gi|4501885,gi|4501887,gi|74191564,gi|74191566,gi|74213524,gi|809561	nr_20101214.fasta	41737.8	1	5	5	14	0.00126	0.115	possibly correct	TRUE	VL_20110915_OLI_03.9882.9882.2.dta	AGFAGDDAPR	K	A	0.95	63.1	33.1	46.1	2			488.726	975.438	976.448	2	-0.003122	-3.197	60656.7	19	28	TRUE
1-NIL1	1-NIL1	VL_20110915_OLI_03.raw (F021352)	actin, cytoplasmic 1 [Homo sapiens]	gi|4501885,gi|4501887,gi|74191564,gi|74191566,gi|74213524,gi|809561	nr_20101214.fasta	41737.8	1	5	5	14	0.00126	0.115	possibly correct	TRUE	VL_20110915_OLI_03.9879.9879.2.dta	AGFAGDDAPR	K	A	0.95	64.4	33.1	47.5	2			488.726	975.438	976.448	2	-0.003122	-3.197	67471.3	19	28	TRUE
1-NIL1	1-NIL1	VL_20110915_OLI_03.raw (F021352)	actin, cytoplasmic 1 [Homo sapiens]	gi|4501885,gi|4501887,gi|74191564,gi|74191566,gi|74213524,gi|809561	nr_20101214.fasta	41737.8	1	5	5	14	0.00126	0.115	possibly correct	TRUE	VL_20110915_OLI_03.7208.7208.2.dta	AGFAGDDAPR	K	A	0.95	75.7	33.1	51.1	2			488.726	975.438	976.448	2	-0.003322	-3.402	64000.2	19	28	TRUE
1-NIL1	1-NIL1	VL_20110915_OLI_03.raw (F021352)	actin, cytoplasmic 1 [Homo sapiens]	gi|4501885,gi|4501887,gi|74191564,gi|74191566,gi|74213524,gi|809561	nr_20101214.fasta	41737.8	1	5	5	14	0.00126	0.115	possibly correct	TRUE	VL_20110915_OLI_03.7957.7957.2.dta	DSYVGDEAQSK	K	R	0.95	38	33.7	24.7	2			599.763	1197.51	1198.52	2	-0.004022	-3.356	25248.2	51	61	TRUE
1-NIL1	1-NIL1	VL_20110915_OLI_03.raw (F021352)	actin, cytoplasmic 1 [Homo sapiens]	gi|4501885,gi|4501887,gi|74191564,gi|74191566,gi|74213524,gi|809561	nr_20101214.fasta	41737.8	1	5	5	14	0.00126	0.115	possibly correct	TRUE	VL_20110915_OLI_03.7954.7954.2.dta	DSYVGDEAQSK	K	R	0.95	39	33.8	34.4	2			599.763	1197.51	1198.52	2	-0.003222	-2.688	21685.3	51	61	TRUE
1-NIL1	1-NIL1	VL_20110915_OLI_03.raw (F021352)	actin, cytoplasmic 1 [Homo sapiens]	gi|4501885,gi|4501887,gi|74191564,gi|74191566,gi|74213524,gi|809561	nr_20101214.fasta	41737.8	1	5	5	14	0.00126	0.115	possibly correct	TRUE	VL_20110915_OLI_03.11399.11399.2.dta	DSYVGDEAQSKR	K	G	0.95	33.3	35.5	25.3	2			677.814	1353.61	1354.62	2	-0.002922	-2.157	9305.64	51	62	TRUE
1-NIL1	1-NIL1	VL_20110915_OLI_03.raw (F021352)	actin, cytoplasmic 1 [Homo sapiens]	gi|4501885,gi|4501887,gi|74191564,gi|74191566,gi|74213524,gi|809561	nr_20101214.fasta	41737.8	1	5	5	14	0.00126	0.115	possibly correct	TRUE	VL_20110915_OLI_03.6124.6124.2.dta	DSYVGDEAQSKR	K	G	0.95	33.5	35.6	25.9	2			677.815	1353.61	1354.62	2	-0.001522	-1.124	7966.17	51	62	TRUE
1-NIL1	1-NIL1	VL_20110915_OLI_03.raw (F021352)	actin, cytoplasmic 1 [Homo sapiens]	gi|4501885,gi|4501887,gi|74191564,gi|74191566,gi|74213524,gi|809561	nr_20101214.fasta	41737.8	1	5	5	14	0.00126	0.115	possibly correct	TRUE	VL_20110915_OLI_03.13172.13172.2.dta	EITALAPSTMK	K	I	0.95	45.6	34	30.4	2			581.312	1160.61	1161.62	2	-0.001422	-1.224	28646.6	316	326	TRUE
1-NIL1	1-NIL1	VL_20110915_OLI_03.raw (F021352)	actin, cytoplasmic 1 [Homo sapiens]	gi|4501885,gi|4501887,gi|74191564,gi|74191566,gi|74213524,gi|809561	nr_20101214.fasta	41737.8	1	5	5	14	0.00126	0.115	possibly correct	TRUE	VL_20110915_OLI_03.11519.11519.2.dta	GYSFTTTAER	R	E	0.947	23.9	34.1	16.2	2			566.767	1131.52	1132.53	2	-0.0004219	-0.3726	46342.2	197	206	TRUE
1-NIL1	1-NIL1	VL_20110915_OLI_03.raw (F021352)	actin, cytoplasmic 1 [Homo sapiens]	gi|4501885,gi|4501887,gi|74191564,gi|74191566,gi|74213524,gi|809561	nr_20101214.fasta	41737.8	1	5	5	14	0.00126	0.115	possibly correct	TRUE	VL_20110915_OLI_03.11529.11529.2.dta	GYSFTTTAER	R	E	0.95	28	34.1	21.9	2			566.767	1131.52	1132.53	2	-2.194e-05	-0.01937	42819.5	197	206	TRUE
1-NIL1	1-NIL1	VL_20110915_OLI_03.raw (F021352)	ras-related protein Rab-10 [Mus musculus]	gi|7710086	nr_20101214.fasta	22542.1	0.998	2	2	2	0.00018	0.11	possibly correct	TRUE	VL_20110915_OLI_03.15553.15553.2.dta	LLLIGDSGVGK	K	T	0.95	39.1	31.3	0	2			536.324	1070.63	1071.64	2	-0.001222	-1.14	13868.6	12	22	TRUE
1-NIL1	1-NIL1	VL_20110915_OLI_03.raw (F021352)	ras-related protein Rab-10 [Mus musculus]	gi|7710086	nr_20101214.fasta	22542.1	0.998	2	2	2	0.00018	0.11	possibly correct	TRUE	VL_20110915_OLI_03.14607.14607.2.dta	LQIWDTAGQER	K	F	0.95	34.7	34.3	0	2			658.833	1315.65	1316.66	2	-0.0006219	-0.4724	6780.14	60	70	TRUE
1-NIL1	1-NIL1	VL_20110915_OLI_03.raw (F021352)	leukosialin precursor [Mus musculus]	gi|6678107	nr_20101214.fasta	40037.7	1	3	3	8	0.000722	0.0987	possibly correct	TRUE	VL_20110915_OLI_03.13395.13395.2.dta	NGVVDAWAGPAR	R	V	0.95	26.6	34.3	20.5	2			606.808	1211.6	1212.61	2	-0.002722	-2.245	11193.5	291	302	TRUE
1-NIL1	1-NIL1	VL_20110915_OLI_03.raw (F021352)	leukosialin precursor [Mus musculus]	gi|6678107	nr_20101214.fasta	40037.7	1	3	3	8	0.000722	0.0987	possibly correct	TRUE	VL_20110915_OLI_03.13421.13421.2.dta	NGVVDAWAGPAR	R	V	0.95	41.2	34.1	32.3	2			606.81	1211.6	1212.61	2	-0.0001219	-0.1006	12349.3	291	302	TRUE
1-NIL1	1-NIL1	VL_20110915_OLI_03.raw (F021352)	leukosialin precursor [Mus musculus]	gi|6678107	nr_20101214.fasta	40037.7	1	3	3	8	0.000722	0.0987	possibly correct	TRUE	VL_20110915_OLI_03.7910.7910.2.dta	TGALTLSGGGK	R	R	0.95	29.3	33.1	15.2	2			481.268	960.521	961.532	2	-0.003622	-3.767	17797	279	289	TRUE
1-NIL1	1-NIL1	VL_20110915_OLI_03.raw (F021352)	leukosialin precursor [Mus musculus]	gi|6678107	nr_20101214.fasta	40037.7	1	3	3	8	0.000722	0.0987	possibly correct	TRUE	VL_20110915_OLI_03.11172.11172.2.dta	TGALTLSGGGK	R	R	0.95	39.6	33.1	25.8	2			481.269	960.523	961.532	2	-0.001022	-1.063	35807.4	279	289	TRUE
1-NIL1	1-NIL1	VL_20110915_OLI_03.raw (F021352)	leukosialin precursor [Mus musculus]	gi|6678107	nr_20101214.fasta	40037.7	1	3	3	8	0.000722	0.0987	possibly correct	TRUE	VL_20110915_OLI_03.7545.7545.2.dta	VPDEEATTTSGAGGNK	R	G	0.95	55.8	36	55.8	2			767.352	1532.69	1533.7	2	-0.005222	-3.405	6265.3	303	318	TRUE
1-NIL1	1-NIL1	VL_20110915_OLI_03.raw (F021352)	leukosialin precursor [Mus musculus]	gi|6678107	nr_20101214.fasta	40037.7	1	3	3	8	0.000722	0.0987	possibly correct	TRUE	VL_20110915_OLI_03.7547.7547.2.dta	VPDEEATTTSGAGGNK	R	G	0.95	51.7	35.9	38.4	2			767.354	1532.69	1533.7	2	-0.002422	-1.579	5726.51	303	318	TRUE
1-NIL1	1-NIL1	VL_20110915_OLI_03.raw (F021352)	leukosialin precursor [Mus musculus]	gi|6678107	nr_20101214.fasta	40037.7	1	3	3	8	0.000722	0.0987	possibly correct	TRUE	VL_20110915_OLI_03.6145.6145.2.dta	VPDEEATTTSGAGGNK	R	G	0.95	78.8	35.9	69.1	2			767.354	1532.69	1533.7	2	-0.002022	-1.318	19243.1	303	318	TRUE
1-NIL1	1-NIL1	VL_20110915_OLI_03.raw (F021352)	leukosialin precursor [Mus musculus]	gi|6678107	nr_20101214.fasta	40037.7	1	3	3	8	0.000722	0.0987	possibly correct	TRUE	VL_20110915_OLI_03.6139.6139.2.dta	VPDEEATTTSGAGGNK	R	G	0.95	81.3	35.9	65.6	2			767.354	1532.69	1533.7	2	-0.001822	-1.188	16753	303	318	TRUE
1-NIL1	1-NIL1	VL_20110915_OLI_03.raw (F021352)	myosin-Ic isoform a [Mus musculus]	gi|124494242,gi|226693542,gi|6678986	nr_20101214.fasta	119880	1	2	2	4	0.000361	0.0182	possibly correct	TRUE	VL_20110915_OLI_03.7937.7937.2.dta	LGTEEISPR	R	V	0.95	39.3	33.5	25.8	2			501.265	1000.52	1001.53	2	-0.003022	-3.017	14197.8	882	890	TRUE
1-NIL1	1-NIL1	VL_20110915_OLI_03.raw (F021352)	myosin-Ic isoform a [Mus musculus]	gi|124494242,gi|226693542,gi|6678986	nr_20101214.fasta	119880	1	2	2	4	0.000361	0.0182	possibly correct	TRUE	VL_20110915_OLI_03.7929.7929.2.dta	LGTEEISPR	R	V	0.95	43.6	33.5	34.7	2			501.265	1000.52	1001.53	2	-0.003022	-3.017	14430.3	882	890	TRUE
1-NIL1	1-NIL1	VL_20110915_OLI_03.raw (F021352)	myosin-Ic isoform a [Mus musculus]	gi|124494242,gi|226693542,gi|6678986	nr_20101214.fasta	119880	1	2	2	4	0.000361	0.0182	possibly correct	TRUE	VL_20110915_OLI_03.14583.14583.2.dta	LLGVEGTTLR	R	E	0.95	24.8	31	12.5	2			529.813	1057.61	1058.62	2	-0.001322	-1.249	18428	322	331	TRUE
1-NIL1	1-NIL1	VL_20110915_OLI_03.raw (F021352)	myosin-Ic isoform a [Mus musculus]	gi|124494242,gi|226693542,gi|6678986	nr_20101214.fasta	119880	1	2	2	4	0.000361	0.0182	possibly correct	TRUE	VL_20110915_OLI_03.14601.14601.2.dta	LLGVEGTTLR	R	E	0.95	26.7	31.4	21.3	2			529.814	1057.61	1058.62	2	-0.0005219	-0.493	13148.7	322	331	TRUE
1-NIL1	1-NIL1	VL_20110915_OLI_03.raw (F021352)	integrin beta-2 [Mus musculus]	gi|111607447,gi|3183523	nr_20101214.fasta	84893.3	1	9	9	15	0.00135	0.126	possibly correct	TRUE	VL_20110915_OLI_03.10669.10669.2.dta	LTDNSNQFQTEVGK	K	Q	0.95	31.2	35.9	26.1	2			790.88	1579.75	1580.76	2	-0.002722	-1.722	8084.76	210	223	TRUE
1-NIL1	1-NIL1	VL_20110915_OLI_03.raw (F021352)	integrin beta-2 [Mus musculus]	gi|111607447,gi|3183523	nr_20101214.fasta	84893.3	1	9	9	15	0.00135	0.126	possibly correct	TRUE	VL_20110915_OLI_03.13142.13142.2.dta	LTEIIPK	K	S	0.95	21.3	26.3	11.6	2			407.257	812.499	813.508	2	-0.001522	-1.871	40486.3	333	339	TRUE
1-NIL1	1-NIL1	VL_20110915_OLI_03.raw (F021352)	integrin beta-2 [Mus musculus]	gi|111607447,gi|3183523	nr_20101214.fasta	84893.3	1	9	9	15	0.00135	0.126	possibly correct	TRUE	VL_20110915_OLI_03.6866.6866.2.dta	SATTTVMNPK	K	F	0.95	36.6	34.2	23.6	2			525.268	1048.52	1049.53	2	-0.001922	-1.831	15424.6	757	766	TRUE
1-NIL1	1-NIL1	VL_20110915_OLI_03.raw (F021352)	integrin beta-2 [Mus musculus]	gi|111607447,gi|3183523	nr_20101214.fasta	84893.3	1	9	9	15	0.00135	0.126	possibly correct	TRUE	VL_20110915_OLI_03.6864.6864.2.dta	SATTTVMNPK	K	F	0.95	39.5	34.3	24.9	2			525.267	1048.52	1049.53	2	-0.002522	-2.403	14026	757	766	TRUE
1-NIL1	1-NIL1	VL_20110915_OLI_03.raw (F021352)	integrin beta-2 [Mus musculus]	gi|111607447,gi|3183523	nr_20101214.fasta	84893.3	1	9	9	15	0.00135	0.126	possibly correct	TRUE	VL_20110915_OLI_03.16368.16368.2.dta	SAVGELSDDSSNVVQLIK	K	N	0.95	34.7	35.4	22.5	2			930.982	1859.95	1860.96	2	0.002478	1.332	1908.35	340	357	TRUE
1-NIL1	1-NIL1	VL_20110915_OLI_03.raw (F021352)	integrin beta-2 [Mus musculus]	gi|111607447,gi|3183523	nr_20101214.fasta	84893.3	1	9	9	15	0.00135	0.126	possibly correct	TRUE	VL_20110915_OLI_03.16370.16370.2.dta	SAVGELSDDSSNVVQLIK	K	N	0.95	39.5	35.4	25.6	2			930.981	1859.95	1860.96	2	0.0004781	0.2569	1630.34	340	357	TRUE
1-NIL1	1-NIL1	VL_20110915_OLI_03.raw (F021352)	integrin beta-2 [Mus musculus]	gi|111607447,gi|3183523	nr_20101214.fasta	84893.3	1	9	9	15	0.00135	0.126	possibly correct	TRUE	VL_20110915_OLI_03.11776.11776.2.dta	SIANPEFDQR	R	G	0.95	35.4	34.8	27.5	2			588.785	1175.56	1176.56	2	-0.001322	-1.124	19039.2	83	92	TRUE
1-NIL1	1-NIL1	VL_20110915_OLI_03.raw (F021352)	integrin beta-2 [Mus musculus]	gi|111607447,gi|3183523	nr_20101214.fasta	84893.3	1	9	9	15	0.00135	0.126	possibly correct	TRUE	VL_20110915_OLI_03.11772.11772.2.dta	SIANPEFDQR	R	G	0.95	38.1	35	25.8	2			588.785	1175.55	1176.56	2	-0.002322	-1.973	20276.4	83	92	TRUE
1-NIL1	1-NIL1	VL_20110915_OLI_03.raw (F021352)	integrin beta-2 [Mus musculus]	gi|111607447,gi|3183523	nr_20101214.fasta	84893.3	1	9	9	15	0.00135	0.126	possibly correct	TRUE	VL_20110915_OLI_03.15005.15005.2.dta	SQWNNDNPLFK	K	S	0.95	24	35.3	16.8	2			681.825	1361.64	1362.64	2	-0.001022	-0.75	7176.61	746	756	TRUE
1-NIL1	1-NIL1	VL_20110915_OLI_03.raw (F021352)	integrin beta-2 [Mus musculus]	gi|111607447,gi|3183523	nr_20101214.fasta	84893.3	1	9	9	15	0.00135	0.126	possibly correct	TRUE	VL_20110915_OLI_03.4016.4016.2.dta	SSQELER	R	N	0.95	25.7	33	1.16	2			424.709	847.404	848.411	2	7.806e-05	0.09201	12780.9	489	495	TRUE
1-NIL1	1-NIL1	VL_20110915_OLI_03.raw (F021352)	integrin beta-2 [Mus musculus]	gi|111607447,gi|3183523	nr_20101214.fasta	84893.3	1	9	9	15	0.00135	0.126	possibly correct	TRUE	VL_20110915_OLI_03.5527.5527.2.dta	STTGcLNAR	R	L	0.95	30	33.2	24	2		c5: Carbamidomethyl (+57.02)	490.235	978.455	979.463	2	-0.0002872	-0.2933	15010.2	578	586	TRUE
1-NIL1	1-NIL1	VL_20110915_OLI_03.raw (F021352)	integrin beta-2 [Mus musculus]	gi|111607447,gi|3183523	nr_20101214.fasta	84893.3	1	9	9	15	0.00135	0.126	possibly correct	TRUE	VL_20110915_OLI_03.7723.7723.2.dta	YNSQVcGGSDR	R	G	0.95	29.9	33.6	22.9	2		c6: Carbamidomethyl (+57.02)	621.76	1241.51	1242.52	2	-0.004487	-3.611	9681.32	544	554	TRUE
1-NIL1	1-NIL1	VL_20110915_OLI_03.raw (F021352)	integrin beta-2 [Mus musculus]	gi|111607447,gi|3183523	nr_20101214.fasta	84893.3	1	9	9	15	0.00135	0.126	possibly correct	TRUE	VL_20110915_OLI_03.7719.7719.2.dta	YNSQVcGGSDR	R	G	0.95	34.2	33.6	31.6	2		c6: Carbamidomethyl (+57.02)	621.76	1241.51	1242.52	2	-0.003487	-2.807	9492.81	544	554	TRUE
1-NIL1	1-NIL1	VL_20110915_OLI_03.raw (F021352)	integrin beta-2 [Mus musculus]	gi|111607447,gi|3183523	nr_20101214.fasta	84893.3	1	9	9	15	0.00135	0.126	possibly correct	TRUE	VL_20110915_OLI_03.5417.5417.2.dta	YNSQVcGGSDR	R	G	0.95	39.4	33.7	34.8	2		c6: Carbamidomethyl (+57.02)	621.761	1241.51	1242.52	2	-0.001687	-1.358	8071.71	544	554	TRUE
1-NIL1	1-NIL1	VL_20110915_OLI_03.raw (F021352)	integrin beta-2 [Mus musculus]	gi|111607447,gi|3183523	nr_20101214.fasta	84893.3	1	9	9	15	0.00135	0.126	possibly correct	TRUE	VL_20110915_OLI_03.5409.5409.2.dta	YNSQVcGGSDR	R	G	0.95	41.5	33.6	33.4	2		c6: Carbamidomethyl (+57.02)	621.761	1241.51	1242.52	2	-0.002287	-1.841	8387.93	544	554	TRUE
1-NIL1	1-NIL1	VL_20110915_OLI_03.raw (F021352)	disintegrin and metalloproteinase domain-containing protein 10 precursor [Mus musculus]	gi|150378458,gi|29839749	nr_20101214.fasta	83969.5	0.998	2	2	3	0.000271	0.0294	possibly correct	TRUE	VL_20110915_OLI_03.15179.15179.3.dta	LPPPKPLPGTLK	K	R	0.95	17.3	25	15.4	2			419.935	1256.78	1257.79	3	-0.002598	-2.065	32447.9	711	722	TRUE
1-NIL1	1-NIL1	VL_20110915_OLI_03.raw (F021352)	disintegrin and metalloproteinase domain-containing protein 10 precursor [Mus musculus]	gi|150378458,gi|29839749	nr_20101214.fasta	83969.5	0.998	2	2	3	0.000271	0.0294	possibly correct	TRUE	VL_20110915_OLI_03.12243.12243.2.dta	LVDADGPLAR	R	L	0.95	33.5	32.1	17	2			513.78	1025.55	1026.56	2	-0.004322	-4.21	20921.1	648	657	TRUE
1-NIL1	1-NIL1	VL_20110915_OLI_03.raw (F021352)	disintegrin and metalloproteinase domain-containing protein 10 precursor [Mus musculus]	gi|150378458,gi|29839749	nr_20101214.fasta	83969.5	0.998	2	2	3	0.000271	0.0294	possibly correct	TRUE	VL_20110915_OLI_03.12239.12239.2.dta	LVDADGPLAR	R	L	0.95	35	32.1	16	2			513.781	1025.55	1026.56	2	-0.003122	-3.041	21168.4	648	657	TRUE
1-NIL1	1-NIL1	VL_20110915_OLI_03.raw (F021352)	CD44 antigen [Mus musculus]	gi|123231594,gi|123231595,gi|148695729,gi|148695730,gi|148695731,gi|148695732,gi|148695733,gi|148695734,gi|200333,gi|200335,gi|295293144,gi|295293146,gi|295293148,gi|30316353,gi|53674,gi|53676,gi|53678,gi|53680,gi|6491804,gi|74181705,gi|74184366,gi|855404	nr_20101214.fasta	47417.9	1	2	2	3	0.000271	0.0484	possibly correct	TRUE	VL_20110915_OLI_03.16051.16051.2.dta	YAGVFHVEK	R	N	0.95	24.6	34	13.6	2			525.274	1048.53	1049.54	2	-0.001122	-1.069	15719.8	34	42	TRUE
1-NIL1	1-NIL1	VL_20110915_OLI_03.raw (F021352)	CD44 antigen [Mus musculus]	gi|123231594,gi|123231595,gi|148695729,gi|148695730,gi|148695731,gi|148695732,gi|148695733,gi|148695734,gi|200333,gi|200335,gi|295293144,gi|295293146,gi|295293148,gi|30316353,gi|53674,gi|53676,gi|53678,gi|53680,gi|6491804,gi|74181705,gi|74184366,gi|855404	nr_20101214.fasta	47417.9	1	2	2	3	0.000271	0.0484	possibly correct	TRUE	VL_20110915_OLI_03.16174.16174.2.dta	YGFIEGNVVIPR	R	I	0.95	32.4	33	29.3	2			682.372	1362.73	1363.74	2	0.0003781	0.2772	6242.43	83	94	TRUE
1-NIL1	1-NIL1	VL_20110915_OLI_03.raw (F021352)	CD44 antigen [Mus musculus]	gi|123231594,gi|123231595,gi|148695729,gi|148695730,gi|148695731,gi|148695732,gi|148695733,gi|148695734,gi|200333,gi|200335,gi|295293144,gi|295293146,gi|295293148,gi|30316353,gi|53674,gi|53676,gi|53678,gi|53680,gi|6491804,gi|74181705,gi|74184366,gi|855404	nr_20101214.fasta	47417.9	1	2	2	3	0.000271	0.0484	possibly correct	TRUE	VL_20110915_OLI_03.16156.16156.2.dta	YGFIEGNVVIPR	R	I	0.95	38.7	33.2	34.6	2			682.372	1362.73	1363.74	2	0.0005781	0.4239	6520.48	83	94	TRUE
1-NIL1	1-NIL1	VL_20110915_OLI_03.raw (F021352)	annexin A4 [Mus musculus]	gi|161016799,gi|2492905,gi|33416530	nr_20101214.fasta	35917.6	0.998	2	2	4	0.000361	0.0815	possibly correct	TRUE	VL_20110915_OLI_03.11901.11901.2.dta	AASGFNATEDAQTLR	K	K	0.95	46.4	36	32.3	2			776.374	1550.73	1551.74	2	-0.0001219	-0.07858	5178.5	10	24	TRUE
1-NIL1	1-NIL1	VL_20110915_OLI_03.raw (F021352)	annexin A4 [Mus musculus]	gi|161016799,gi|2492905,gi|33416530	nr_20101214.fasta	35917.6	0.998	2	2	4	0.000361	0.0815	possibly correct	TRUE	VL_20110915_OLI_03.11922.11922.2.dta	AASGFNATEDAQTLR	K	K	0.95	63.9	35.9	53	2			776.373	1550.73	1551.74	2	-0.001922	-1.239	5875.39	10	24	TRUE
1-NIL1	1-NIL1	VL_20110915_OLI_03.raw (F021352)	annexin A4 [Mus musculus]	gi|161016799,gi|2492905,gi|33416530	nr_20101214.fasta	35917.6	0.998	2	2	4	0.000361	0.0815	possibly correct	TRUE	VL_20110915_OLI_03.13108.13108.2.dta	GLGTDDNTLIR	K	V	0.95	67.4	34.1	45.2	2			587.805	1173.6	1174.61	2	-0.004022	-3.424	23327.6	260	270	TRUE
1-NIL1	1-NIL1	VL_20110915_OLI_03.raw (F021352)	annexin A4 [Mus musculus]	gi|161016799,gi|2492905,gi|33416530	nr_20101214.fasta	35917.6	0.998	2	2	4	0.000361	0.0815	possibly correct	TRUE	VL_20110915_OLI_03.13097.13097.2.dta	GLGTDDNTLIR	K	V	0.95	70.1	33.8	50.6	2			587.805	1173.6	1174.61	2	-0.003022	-2.573	24052.8	260	270	TRUE
1-NIL1	1-NIL1	VL_20110915_OLI_03.raw (F021352)	Anxa7 protein [Mus musculus]	gi|14290464,gi|148669563,gi|160707956,gi|584761,gi|74195682	nr_20101214.fasta	49910.7	0.999	2	2	3	0.000271	0.0432	possibly correct	TRUE	VL_20110915_OLI_03.9624.9624.2.dta	GAGTDDSTLVR	K	I	0.95	32	34.3	23.4	2			546.268	1090.52	1091.53	2	-0.003622	-3.318	26321	406	416	TRUE
1-NIL1	1-NIL1	VL_20110915_OLI_03.raw (F021352)	Anxa7 protein [Mus musculus]	gi|14290464,gi|148669563,gi|160707956,gi|584761,gi|74195682	nr_20101214.fasta	49910.7	0.999	2	2	3	0.000271	0.0432	possibly correct	TRUE	VL_20110915_OLI_03.16829.16829.2.dta	VLIEILcTR	R	T	0.95	27.8	32.1	27.1	2		c7: Carbamidomethyl (+57.02)	558.825	1115.63	1116.64	2	-0.002787	-2.496	9277.88	254	262	TRUE
1-NIL1	1-NIL1	VL_20110915_OLI_03.raw (F021352)	Anxa7 protein [Mus musculus]	gi|14290464,gi|148669563,gi|160707956,gi|584761,gi|74195682	nr_20101214.fasta	49910.7	0.999	2	2	3	0.000271	0.0432	possibly correct	TRUE	VL_20110915_OLI_03.16824.16824.2.dta	VLIEILcTR	R	T	0.95	32	31.1	32	2		c7: Carbamidomethyl (+57.02)	558.826	1115.64	1116.64	2	-0.0005872	-0.5259	8867.47	254	262	TRUE
1-NIL1	1-NIL1	VL_20110915_OLI_03.raw (F021352)	cDNA sequence BC032204, isoform CRA_b [Mus musculus]	gi|148701340,gi|24418903	nr_20101214.fasta	73830.6	1	3	3	3	0.000271	0.0616	possibly correct	TRUE	VL_20110915_OLI_03.11503.11503.2.dta	GcEVVPDVNVSGQK	K	F	0.95	44.2	35.5	35.3	2		c2: Carbamidomethyl (+57.02)	744.36	1486.71	1487.72	2	-0.002887	-1.941	11630	402	415	TRUE
1-NIL1	1-NIL1	VL_20110915_OLI_03.raw (F021352)	cDNA sequence BC032204, isoform CRA_b [Mus musculus]	gi|148701340,gi|24418903	nr_20101214.fasta	73830.6	1	3	3	3	0.000271	0.0616	possibly correct	TRUE	VL_20110915_OLI_03.14635.14635.2.dta	IDLAVGDVVK	R	T	0.95	27.1	32.6	10	2			514.803	1027.59	1028.6	2	-0.0003219	-0.313	17176.6	563	572	TRUE
1-NIL1	1-NIL1	VL_20110915_OLI_03.raw (F021352)	cDNA sequence BC032204, isoform CRA_b [Mus musculus]	gi|148701340,gi|24418903	nr_20101214.fasta	73830.6	1	3	3	3	0.000271	0.0616	possibly correct	TRUE	VL_20110915_OLI_03.11498.11498.2.dta	SQDEAPGDPTQQLNLK	K	G	0.95	40.2	36.4	28.4	2			870.923	1739.83	1740.84	2	-0.001522	-0.8743	4854.96	386	401	TRUE
1-NIL1	1-NIL1	VL_20110915_OLI_03.raw (F021352)	Cytoplasmic FMR1 interacting protein 1 [Mus musculus]	gi|127798883,gi|164698474,gi|60360032	nr_20101214.fasta	145255	0.999	2	2	4	0.000361	0.0184	possibly correct	TRUE	VL_20110915_OLI_03.12838.12838.2.dta	TVEVLEPEVTK	K	L	0.95	35.3	32.9	15	2			622.341	1242.67	1243.68	2	-0.003222	-2.591	13246.8	111	121	TRUE
1-NIL1	1-NIL1	VL_20110915_OLI_03.raw (F021352)	Cytoplasmic FMR1 interacting protein 1 [Mus musculus]	gi|127798883,gi|164698474,gi|60360032	nr_20101214.fasta	145255	0.999	2	2	4	0.000361	0.0184	possibly correct	TRUE	VL_20110915_OLI_03.8946.8946.2.dta	YSNSEVVTGSGR	R	Q	0.95	26.7	35.1	16.1	2			628.299	1254.58	1255.59	2	-0.001322	-1.053	9116.61	366	377	TRUE
1-NIL1	1-NIL1	VL_20110915_OLI_03.raw (F021352)	Cytoplasmic FMR1 interacting protein 1 [Mus musculus]	gi|127798883,gi|164698474,gi|60360032	nr_20101214.fasta	145255	0.999	2	2	4	0.000361	0.0184	possibly correct	TRUE	VL_20110915_OLI_03.8932.8932.2.dta	YSNSEVVTGSGR	R	Q	0.95	34.8	35	25.4	2			628.298	1254.58	1255.59	2	-0.002722	-2.168	8788.65	366	377	TRUE
1-NIL1	1-NIL1	VL_20110915_OLI_03.raw (F021352)	Cytoplasmic FMR1 interacting protein 1 [Mus musculus]	gi|127798883,gi|164698474,gi|60360032	nr_20101214.fasta	145255	0.999	2	2	4	0.000361	0.0184	possibly correct	TRUE	VL_20110915_OLI_03.6840.6840.2.dta	YSNSEVVTGSGR	R	Q	0.95	37.7	35	35	2			628.298	1254.58	1255.59	2	-0.001922	-1.531	7271.08	366	377	TRUE
1-NIL1	1-NIL1	VL_20110915_OLI_03.raw (F021352)	lactadherin isoform 2 [Mus musculus]	gi|113865977,gi|113865979	nr_20101214.fasta	47169.9	1	7	9	29	0.00262	0.185	possibly correct	TRUE	VL_20110915_OLI_03.15735.15735.2.dta	DFGHIQYVASYK	R	V	0.95	34.3	35.3	15.5	2			714.352	1426.69	1427.7	2	0.001278	0.8952	6616.31	350	361	TRUE
1-NIL1	1-NIL1	VL_20110915_OLI_03.raw (F021352)	lactadherin isoform 2 [Mus musculus]	gi|113865977,gi|113865979	nr_20101214.fasta	47169.9	1	7	9	29	0.00262	0.185	possibly correct	TRUE	VL_20110915_OLI_03.15831.15831.2.dta	DFGHIQYVASYK	R	V	0.95	42.4	35.4	37.8	2			714.352	1426.69	1427.7	2	0.001078	0.7551	6765.19	350	361	TRUE
1-NIL1	1-NIL1	VL_20110915_OLI_03.raw (F021352)	lactadherin isoform 2 [Mus musculus]	gi|113865977,gi|113865979	nr_20101214.fasta	47169.9	1	7	9	29	0.00262	0.185	possibly correct	TRUE	VL_20110915_OLI_03.15839.15839.2.dta	EWLQVDLGTQR	K	Q	0.95	33	34.5	28.4	2			672.85	1343.69	1344.69	2	0.002478	1.843	8275.34	328	338	TRUE
1-NIL1	1-NIL1	VL_20110915_OLI_03.raw (F021352)	lactadherin isoform 2 [Mus musculus]	gi|113865977,gi|113865979	nr_20101214.fasta	47169.9	1	7	9	29	0.00262	0.185	possibly correct	TRUE	VL_20110915_OLI_03.15846.15846.2.dta	EWLQVDLGTQR	K	Q	0.95	40.2	34.7	33	2			672.85	1343.69	1344.69	2	0.001878	1.397	8501.17	328	338	TRUE
1-NIL1	1-NIL1	VL_20110915_OLI_03.raw (F021352)	lactadherin isoform 2 [Mus musculus]	gi|113865977,gi|113865979	nr_20101214.fasta	47169.9	1	7	9	29	0.00262	0.185	possibly correct	TRUE	VL_20110915_OLI_03.15840.15840.2.dta	EWLQVDLGTQR	K	Q	0.95	40.2	34.5	34.2	2			672.85	1343.69	1344.69	2	0.002478	1.843	7948.69	328	338	TRUE
1-NIL1	1-NIL1	VL_20110915_OLI_03.raw (F021352)	lactadherin isoform 2 [Mus musculus]	gi|113865977,gi|113865979	nr_20101214.fasta	47169.9	1	7	9	29	0.00262	0.185	possibly correct	TRUE	VL_20110915_OLI_03.7917.7917.2.dta	INAWTAQSNSAK	K	E	0.95	36.1	34.7	24.2	2			645.823	1289.63	1290.64	2	-0.005122	-3.969	10516.7	316	327	TRUE
1-NIL1	1-NIL1	VL_20110915_OLI_03.raw (F021352)	lactadherin isoform 2 [Mus musculus]	gi|113865977,gi|113865979	nr_20101214.fasta	47169.9	1	7	9	29	0.00262	0.185	possibly correct	TRUE	VL_20110915_OLI_03.7911.7911.2.dta	INAWTAQSNSAK	K	E	0.95	43	34.7	28.8	2			645.824	1289.63	1290.64	2	-0.002322	-1.799	11307.1	316	327	TRUE
1-NIL1	1-NIL1	VL_20110915_OLI_03.raw (F021352)	lactadherin isoform 2 [Mus musculus]	gi|113865977,gi|113865979	nr_20101214.fasta	47169.9	1	7	9	29	0.00262	0.185	possibly correct	TRUE	VL_20110915_OLI_03.11015.11015.2.dta	INAWTAQSNSAK	K	E	0.95	66.9	34.7	56.5	2			645.824	1289.63	1290.64	2	-0.002322	-1.799	30712.9	316	327	TRUE
1-NIL1	1-NIL1	VL_20110915_OLI_03.raw (F021352)	lactadherin isoform 2 [Mus musculus]	gi|113865977,gi|113865979	nr_20101214.fasta	47169.9	1	7	9	29	0.00262	0.185	possibly correct	TRUE	VL_20110915_OLI_03.11008.11008.2.dta	INAWTAQSNSAK	K	E	0.95	67.2	34.8	52.1	2			645.824	1289.63	1290.64	2	-0.002722	-2.109	29863.6	316	327	TRUE
1-NIL1	1-NIL1	VL_20110915_OLI_03.raw (F021352)	lactadherin isoform 2 [Mus musculus]	gi|113865977,gi|113865979	nr_20101214.fasta	47169.9	1	7	9	29	0.00262	0.185	possibly correct	TRUE	VL_20110915_OLI_03.12187.12187.2.dta	QVTGIITQGAR	R	D	0.95	58.7	32.6	48.5	2			572.326	1142.64	1143.65	2	-0.003722	-3.254	121572	339	349	TRUE
1-NIL1	1-NIL1	VL_20110915_OLI_03.raw (F021352)	lactadherin isoform 2 [Mus musculus]	gi|113865977,gi|113865979	nr_20101214.fasta	47169.9	1	7	9	29	0.00262	0.185	possibly correct	TRUE	VL_20110915_OLI_03.12184.12184.2.dta	QVTGIITQGAR	R	D	0.95	62.7	32.6	52.7	2			572.326	1142.64	1143.65	2	-0.004122	-3.604	127791	339	349	TRUE
1-NIL1	1-NIL1	VL_20110915_OLI_03.raw (F021352)	lactadherin isoform 2 [Mus musculus]	gi|113865977,gi|113865979	nr_20101214.fasta	47169.9	1	7	9	29	0.00262	0.185	possibly correct	TRUE	VL_20110915_OLI_03.11836.11836.2.dta	QVTGIITQGAR	R	D	0.95	58.8	32.7	49.1	2			572.327	1142.64	1143.65	2	-0.0005219	-0.4564	90684	339	349	TRUE
1-NIL1	1-NIL1	VL_20110915_OLI_03.raw (F021352)	lactadherin isoform 2 [Mus musculus]	gi|113865977,gi|113865979	nr_20101214.fasta	47169.9	1	7	9	29	0.00262	0.185	possibly correct	TRUE	VL_20110915_OLI_03.11847.11847.2.dta	QVTGIITQGAR	R	D	0.95	57.3	32.9	48.3	2			572.327	1142.64	1143.65	2	-0.0009219	-0.8061	99828.9	339	349	TRUE
1-NIL1	1-NIL1	VL_20110915_OLI_03.raw (F021352)	lactadherin isoform 2 [Mus musculus]	gi|113865977,gi|113865979	nr_20101214.fasta	47169.9	1	7	9	29	0.00262	0.185	possibly correct	TRUE	VL_20110915_OLI_03.8148.8148.2.dta	VAYSLDGR	K	K	0.95	24.4	32.8	20.3	2			440.729	879.443	880.452	2	-0.001822	-2.069	22796.4	201	208	TRUE
1-NIL1	1-NIL1	VL_20110915_OLI_03.raw (F021352)	lactadherin isoform 2 [Mus musculus]	gi|113865977,gi|113865979	nr_20101214.fasta	47169.9	1	7	9	29	0.00262	0.185	possibly correct	TRUE	VL_20110915_OLI_03.10554.10554.2.dta	VAYSLDGR	K	K	0.95	26.4	32.6	15.2	2			440.729	879.444	880.452	2	-0.001222	-1.388	15037.6	201	208	TRUE
1-NIL1	1-NIL1	VL_20110915_OLI_03.raw (F021352)	lactadherin isoform 2 [Mus musculus]	gi|113865977,gi|113865979	nr_20101214.fasta	47169.9	1	7	9	29	0.00262	0.185	possibly correct	TRUE	VL_20110915_OLI_03.10945.10945.2.dta	VAYSLDGR	K	K	0.95	40.3	32.3	25.9	2			440.728	879.442	880.452	2	-0.003222	-3.659	44212.4	201	208	TRUE
1-NIL1	1-NIL1	VL_20110915_OLI_03.raw (F021352)	lactadherin isoform 2 [Mus musculus]	gi|113865977,gi|113865979	nr_20101214.fasta	47169.9	1	7	9	29	0.00262	0.185	possibly correct	TRUE	VL_20110915_OLI_03.11369.11369.2.dta	VAYSLDGR	K	K	0.95	36.7	32.4	27.9	2			440.73	879.445	880.452	2	-0.0004219	-0.4792	34459.4	201	208	TRUE
1-NIL1	1-NIL1	VL_20110915_OLI_03.raw (F021352)	lactadherin isoform 2 [Mus musculus]	gi|113865977,gi|113865979	nr_20101214.fasta	47169.9	1	7	9	29	0.00262	0.185	possibly correct	TRUE	VL_20110915_OLI_03.10943.10943.2.dta	VAYSLDGR	K	K	0.95	37.9	32.4	24.3	2			440.729	879.444	880.452	2	-0.0006219	-0.7064	44965.6	201	208	TRUE
1-NIL1	1-NIL1	VL_20110915_OLI_03.raw (F021352)	lactadherin isoform 2 [Mus musculus]	gi|113865977,gi|113865979	nr_20101214.fasta	47169.9	1	7	9	29	0.00262	0.185	possibly correct	TRUE	VL_20110915_OLI_03.8186.8186.2.dta	VAYSLDGR	K	K	0.95	41.3	32.8	33.1	2			440.729	879.444	880.452	2	-0.001422	-1.615	30274.2	201	208	TRUE
1-NIL1	1-NIL1	VL_20110915_OLI_03.raw (F021352)	lactadherin isoform 2 [Mus musculus]	gi|113865977,gi|113865979	nr_20101214.fasta	47169.9	1	7	9	29	0.00262	0.185	possibly correct	TRUE	VL_20110915_OLI_03.8190.8190.2.dta	VAYSLDGR	K	K	0.95	42.6	32.5	29.4	2			440.729	879.444	880.452	2	-0.001022	-1.161	26960.3	201	208	TRUE
1-NIL1	1-NIL1	VL_20110915_OLI_03.raw (F021352)	lactadherin isoform 2 [Mus musculus]	gi|113865977,gi|113865979	nr_20101214.fasta	47169.9	1	7	9	29	0.00262	0.185	possibly correct	TRUE	VL_20110915_OLI_03.11358.11358.2.dta	VAYSLDGR	K	K	0.95	43.1	32.6	34.7	2			440.729	879.444	880.452	2	-0.001222	-1.388	31622.9	201	208	TRUE
1-NIL1	1-NIL1	VL_20110915_OLI_03.raw (F021352)	lactadherin isoform 2 [Mus musculus]	gi|113865977,gi|113865979	nr_20101214.fasta	47169.9	1	7	9	29	0.00262	0.185	possibly correct	TRUE	VL_20110915_OLI_03.16290.16290.2.dta	VNMFNPTLEAQYIK	K	L	0.95	27.2	35.4	20.2	2			834.426	1666.84	1667.85	2	-0.002122	-1.272	3059.11	234	247	TRUE
1-NIL1	1-NIL1	VL_20110915_OLI_03.raw (F021352)	lactadherin isoform 2 [Mus musculus]	gi|113865977,gi|113865979	nr_20101214.fasta	47169.9	1	7	9	29	0.00262	0.185	possibly correct	TRUE	VL_20110915_OLI_03.14508.14508.2.dta	VNmFNPTLEAQYIK	K	L	0.95	32.4	35.7	28.3	2		m3: Oxidation (+15.99)	842.424	1682.83	1683.84	2	0.000163	0.09683	3548.33	234	247	TRUE
1-NIL1	1-NIL1	VL_20110915_OLI_03.raw (F021352)	lactadherin isoform 2 [Mus musculus]	gi|113865977,gi|113865979	nr_20101214.fasta	47169.9	1	7	9	29	0.00262	0.185	possibly correct	TRUE	VL_20110915_OLI_03.16287.16287.2.dta	VNMFNPTLEAQYIK	K	L	0.95	38.1	35.3	32.7	2			834.427	1666.84	1667.85	2	7.806e-05	0.0468	3347.83	234	247	TRUE
1-NIL1	1-NIL1	VL_20110915_OLI_03.raw (F021352)	lactadherin isoform 2 [Mus musculus]	gi|113865977,gi|113865979	nr_20101214.fasta	47169.9	1	7	9	29	0.00262	0.185	possibly correct	TRUE	VL_20110915_OLI_03.6657.6657.2.dta	VSGVMTQGASR	R	A	0.95	71.8	34.2	52.7	2			546.776	1091.54	1092.55	2	-0.002322	-2.125	46887.9	179	189	TRUE
1-NIL1	1-NIL1	VL_20110915_OLI_03.raw (F021352)	lactadherin isoform 2 [Mus musculus]	gi|113865977,gi|113865979	nr_20101214.fasta	47169.9	1	7	9	29	0.00262	0.185	possibly correct	TRUE	VL_20110915_OLI_03.5274.5274.2.dta	VSGVmTQGASR	R	A	0.95	72	34.6	63.1	2		m5: Oxidation (+15.99)	554.774	1107.53	1108.54	2	-0.001237	-1.116	17953.2	179	189	TRUE
1-NIL1	1-NIL1	VL_20110915_OLI_03.raw (F021352)	lactadherin isoform 2 [Mus musculus]	gi|113865977,gi|113865979	nr_20101214.fasta	47169.9	1	7	9	29	0.00262	0.185	possibly correct	TRUE	VL_20110915_OLI_03.6665.6665.2.dta	VSGVMTQGASR	R	A	0.95	75.8	33.9	58.3	2			546.775	1091.54	1092.55	2	-0.002922	-2.674	59271	179	189	TRUE
1-NIL1	1-NIL1	VL_20110915_OLI_03.raw (F021352)	lactadherin isoform 2 [Mus musculus]	gi|113865977,gi|113865979	nr_20101214.fasta	47169.9	1	7	9	29	0.00262	0.185	possibly correct	TRUE	VL_20110915_OLI_03.5280.5280.2.dta	VSGVmTQGASR	R	A	0.95	74.8	34.4	64.4	2		m5: Oxidation (+15.99)	554.774	1107.53	1108.54	2	-0.001837	-1.657	19377.2	179	189	TRUE
1-NIL1	1-NIL1	VL_20110915_OLI_03.raw (F021352)	lactadherin isoform 2 [Mus musculus]	gi|113865977,gi|113865979	nr_20101214.fasta	47169.9	1	7	9	29	0.00262	0.185	possibly correct	TRUE	VL_20110915_OLI_03.9618.9618.2.dta	VSGVMTQGASR	R	A	0.95	86.6	34.1	67.3	2			546.776	1091.54	1092.55	2	-0.002722	-2.491	37168.4	179	189	TRUE
1-NIL1	1-NIL1	VL_20110915_OLI_03.raw (F021352)	heat shock cognate 71 kDa protein [Rattus norvegicus]	gi|13242237,gi|42542422,gi|74181586,gi|74191381,gi|74214176	nr_20101214.fasta	70872.8	1	17	22	42	0.00379	0.303	possibly correct	TRUE	VL_20110915_OLI_03.15319.15319.2.dta	DAGTIAGLNVLR	K	I	0.95	59.7	32.7	40.6	2			600.341	1198.67	1199.67	2	-0.0005219	-0.4351	40675.1	160	171	TRUE
1-NIL1	1-NIL1	VL_20110915_OLI_03.raw (F021352)	heat shock cognate 71 kDa protein [Rattus norvegicus]	gi|13242237,gi|42542422,gi|74181586,gi|74191381,gi|74214176	nr_20101214.fasta	70872.8	1	17	22	42	0.00379	0.303	possibly correct	TRUE	VL_20110915_OLI_03.15313.15313.2.dta	DAGTIAGLNVLR	K	I	0.95	70.4	32.7	47.6	2			600.34	1198.67	1199.67	2	-0.0009219	-0.7685	34011.2	160	171	TRUE
1-NIL1	1-NIL1	VL_20110915_OLI_03.raw (F021352)	heat shock cognate 71 kDa protein [Rattus norvegicus]	gi|13242237,gi|42542422,gi|74181586,gi|74191381,gi|74214176	nr_20101214.fasta	70872.8	1	17	22	42	0.00379	0.303	possibly correct	TRUE	VL_20110915_OLI_03.7283.7283.2.dta	GTLDPVEK	R	A	0.95	24.7	31.3	11.5	2			429.731	857.447	858.457	2	-0.002822	-3.287	22176.9	312	319	TRUE
1-NIL1	1-NIL1	VL_20110915_OLI_03.raw (F021352)	heat shock cognate 71 kDa protein [Rattus norvegicus]	gi|13242237,gi|42542422,gi|74181586,gi|74191381,gi|74214176	nr_20101214.fasta	70872.8	1	17	22	42	0.00379	0.303	possibly correct	TRUE	VL_20110915_OLI_03.10290.10290.2.dta	GTLDPVEK	R	A	0.95	23.5	31.3	11.4	2			429.731	857.447	858.457	2	-0.002222	-2.588	62886.9	312	319	TRUE
1-NIL1	1-NIL1	VL_20110915_OLI_03.raw (F021352)	heat shock cognate 71 kDa protein [Rattus norvegicus]	gi|13242237,gi|42542422,gi|74181586,gi|74191381,gi|74214176	nr_20101214.fasta	70872.8	1	17	22	42	0.00379	0.303	possibly correct	TRUE	VL_20110915_OLI_03.10296.10296.2.dta	GTLDPVEK	R	A	0.95	36.2	31.3	20.4	2			429.731	857.447	858.457	2	-0.002622	-3.054	110364	312	319	TRUE
1-NIL1	1-NIL1	VL_20110915_OLI_03.raw (F021352)	heat shock cognate 71 kDa protein [Rattus norvegicus]	gi|13242237,gi|42542422,gi|74181586,gi|74191381,gi|74214176	nr_20101214.fasta	70872.8	1	17	22	42	0.00379	0.303	possibly correct	TRUE	VL_20110915_OLI_03.15703.15703.2.dta	IINEPTAAAIAYGLDK	R	K	0.95	41	32.9	37.2	2			830.453	1658.89	1659.9	2	0.002478	1.493	2578.97	172	187	TRUE
1-NIL1	1-NIL1	VL_20110915_OLI_03.raw (F021352)	heat shock cognate 71 kDa protein [Rattus norvegicus]	gi|13242237,gi|42542422,gi|74181586,gi|74191381,gi|74214176	nr_20101214.fasta	70872.8	1	17	22	42	0.00379	0.303	possibly correct	TRUE	VL_20110915_OLI_03.15720.15720.2.dta	IINEPTAAAIAYGLDK	R	K	0.95	49.9	33	49.4	2			830.45	1658.89	1659.9	2	-0.002122	-1.278	2501.73	172	187	TRUE
1-NIL1	1-NIL1	VL_20110915_OLI_03.raw (F021352)	heat shock cognate 71 kDa protein [Rattus norvegicus]	gi|13242237,gi|42542422,gi|74181586,gi|74191381,gi|74214176	nr_20101214.fasta	70872.8	1	17	22	42	0.00379	0.303	possibly correct	TRUE	VL_20110915_OLI_03.16635.16635.2.dta	IINEPTAAAIAYGLDKK	R	V	0.95	27.2	31.1	26.5	2			894.498	1786.98	1787.99	2	-0.002522	-1.41	2104.21	172	188	TRUE
1-NIL1	1-NIL1	VL_20110915_OLI_03.raw (F021352)	heat shock cognate 71 kDa protein [Rattus norvegicus]	gi|13242237,gi|42542422,gi|74181586,gi|74191381,gi|74214176	nr_20101214.fasta	70872.8	1	17	22	42	0.00379	0.303	possibly correct	TRUE	VL_20110915_OLI_03.16654.16654.2.dta	IINEPTAAAIAYGLDKK	R	V	0.95	53.3	31	48.9	2			894.499	1786.98	1787.99	2	0.0008781	0.4911	2199.88	172	188	TRUE
1-NIL1	1-NIL1	VL_20110915_OLI_03.raw (F021352)	heat shock cognate 71 kDa protein [Rattus norvegicus]	gi|13242237,gi|42542422,gi|74181586,gi|74191381,gi|74214176	nr_20101214.fasta	70872.8	1	17	22	42	0.00379	0.303	possibly correct	TRUE	VL_20110915_OLI_03.5959.5959.2.dta	ITITNDKGR	K	L	0.947	21.8	33.4	6.67	2			509.288	1016.56	1017.57	2	-0.001022	-1.004	10113.1	501	509	TRUE
1-NIL1	1-NIL1	VL_20110915_OLI_03.raw (F021352)	heat shock cognate 71 kDa protein [Rattus norvegicus]	gi|13242237,gi|42542422,gi|74181586,gi|74191381,gi|74214176	nr_20101214.fasta	70872.8	1	17	22	42	0.00379	0.303	possibly correct	TRUE	VL_20110915_OLI_03.16504.16504.2.dta	LLQDFFNGK	K	E	0.95	27.8	34.1	6.98	2			541.288	1080.56	1081.57	2	0.0006781	0.6269	25778.2	349	357	TRUE
1-NIL1	1-NIL1	VL_20110915_OLI_03.raw (F021352)	heat shock cognate 71 kDa protein [Rattus norvegicus]	gi|13242237,gi|42542422,gi|74181586,gi|74191381,gi|74214176	nr_20101214.fasta	70872.8	1	17	22	42	0.00379	0.303	possibly correct	TRUE	VL_20110915_OLI_03.16510.16510.2.dta	LLQDFFNGK	K	E	0.95	30.9	34.1	6.39	2			541.288	1080.56	1081.57	2	0.0002781	0.2571	26601.6	349	357	TRUE
1-NIL1	1-NIL1	VL_20110915_OLI_03.raw (F021352)	heat shock cognate 71 kDa protein [Rattus norvegicus]	gi|13242237,gi|42542422,gi|74181586,gi|74191381,gi|74214176	nr_20101214.fasta	70872.8	1	17	22	42	0.00379	0.303	possibly correct	TRUE	VL_20110915_OLI_03.13239.13239.2.dta	LSKEDIER	R	M	0.95	34	33.5	26.5	2			495.266	988.517	989.526	2	-0.001822	-1.841	44425.5	510	517	TRUE
1-NIL1	1-NIL1	VL_20110915_OLI_03.raw (F021352)	heat shock cognate 71 kDa protein [Rattus norvegicus]	gi|13242237,gi|42542422,gi|74181586,gi|74191381,gi|74214176	nr_20101214.fasta	70872.8	1	17	22	42	0.00379	0.303	possibly correct	TRUE	VL_20110915_OLI_03.14976.14976.2.dta	mKEIAEAYLGK	K	T	0.95	25	33.9	12.7	2		m1: Oxidation (+15.99)	634.831	1267.65	1268.66	2	-0.001337	-1.054	7277.16	127	137	TRUE
1-NIL1	1-NIL1	VL_20110915_OLI_03.raw (F021352)	heat shock cognate 71 kDa protein [Rattus norvegicus]	gi|13242237,gi|42542422,gi|74181586,gi|74191381,gi|74214176	nr_20101214.fasta	70872.8	1	17	22	42	0.00379	0.303	possibly correct	TRUE	VL_20110915_OLI_03.14925.14925.3.dta	mKEIAEAYLGK	K	T	0.95	25.7	33.9	25.7	2		m1: Oxidation (+15.99)	423.556	1267.65	1268.66	3	-0.001613	-1.271	32730.7	127	137	TRUE
1-NIL1	1-NIL1	VL_20110915_OLI_03.raw (F021352)	heat shock cognate 71 kDa protein [Rattus norvegicus]	gi|13242237,gi|42542422,gi|74181586,gi|74191381,gi|74214176	nr_20101214.fasta	70872.8	1	17	22	42	0.00379	0.303	possibly correct	TRUE	VL_20110915_OLI_03.14936.14936.3.dta	mKEIAEAYLGK	K	T	0.95	28	33.7	26.6	2		m1: Oxidation (+15.99)	423.557	1267.65	1268.66	3	-0.000713	-0.562	32657	127	137	TRUE
1-NIL1	1-NIL1	VL_20110915_OLI_03.raw (F021352)	heat shock cognate 71 kDa protein [Rattus norvegicus]	gi|13242237,gi|42542422,gi|74181586,gi|74191381,gi|74214176	nr_20101214.fasta	70872.8	1	17	22	42	0.00379	0.303	possibly correct	TRUE	VL_20110915_OLI_03.15852.15852.2.dta	MKEIAEAYLGK	K	T	0.95	38.1	33.9	19.3	2			626.834	1251.65	1252.66	2	0.0005781	0.4615	8568.44	127	137	TRUE
1-NIL1	1-NIL1	VL_20110915_OLI_03.raw (F021352)	heat shock cognate 71 kDa protein [Rattus norvegicus]	gi|13242237,gi|42542422,gi|74181586,gi|74191381,gi|74214176	nr_20101214.fasta	70872.8	1	17	22	42	0.00379	0.303	possibly correct	TRUE	VL_20110915_OLI_03.15823.15823.2.dta	MKEIAEAYLGK	K	T	0.95	45.3	33.9	21.3	2			626.834	1251.65	1252.66	2	0.0001781	0.1421	8681.51	127	137	TRUE
1-NIL1	1-NIL1	VL_20110915_OLI_03.raw (F021352)	heat shock cognate 71 kDa protein [Rattus norvegicus]	gi|13242237,gi|42542422,gi|74181586,gi|74191381,gi|74214176	nr_20101214.fasta	70872.8	1	17	22	42	0.00379	0.303	possibly correct	TRUE	VL_20110915_OLI_03.12230.12230.2.dta	NQVAmNPTNTVFDAK	K	R	0.95	38.3	35.9	30.8	2		m5: Oxidation (+15.99)	833.396	1664.78	1665.79	2	-0.005037	-3.024	4585.59	57	71	TRUE
1-NIL1	1-NIL1	VL_20110915_OLI_03.raw (F021352)	heat shock cognate 71 kDa protein [Rattus norvegicus]	gi|13242237,gi|42542422,gi|74181586,gi|74191381,gi|74214176	nr_20101214.fasta	70872.8	1	17	22	42	0.00379	0.303	possibly correct	TRUE	VL_20110915_OLI_03.13343.13343.2.dta	NQVAMNPTNTVFDAK	K	R	0.95	47.1	36	35.2	2			825.401	1648.79	1649.8	2	7.806e-05	0.04731	5090.13	57	71	TRUE
1-NIL1	1-NIL1	VL_20110915_OLI_03.raw (F021352)	heat shock cognate 71 kDa protein [Rattus norvegicus]	gi|13242237,gi|42542422,gi|74181586,gi|74191381,gi|74214176	nr_20101214.fasta	70872.8	1	17	22	42	0.00379	0.303	possibly correct	TRUE	VL_20110915_OLI_03.13350.13350.2.dta	NQVAMNPTNTVFDAK	K	R	0.95	56.2	36	48.3	2			825.4	1648.79	1649.8	2	-0.001922	-1.165	5042.94	57	71	TRUE
1-NIL1	1-NIL1	VL_20110915_OLI_03.raw (F021352)	heat shock cognate 71 kDa protein [Rattus norvegicus]	gi|13242237,gi|42542422,gi|74181586,gi|74191381,gi|74214176	nr_20101214.fasta	70872.8	1	17	22	42	0.00379	0.303	possibly correct	TRUE	VL_20110915_OLI_03.11906.11906.2.dta	NQVAmNPTNTVFDAK	K	R	0.95	57.9	36.1	52.3	2		m5: Oxidation (+15.99)	833.398	1664.78	1665.79	2	-0.000637	-0.3824	5274.7	57	71	TRUE
1-NIL1	1-NIL1	VL_20110915_OLI_03.raw (F021352)	heat shock cognate 71 kDa protein [Rattus norvegicus]	gi|13242237,gi|42542422,gi|74181586,gi|74191381,gi|74214176	nr_20101214.fasta	70872.8	1	17	22	42	0.00379	0.303	possibly correct	TRUE	VL_20110915_OLI_03.13404.13404.2.dta	NSLESYAFNmK	K	A	0.95	43.1	35.3	38.8	2		m10: Oxidation (+15.99)	660.301	1318.59	1319.59	2	0.000563	0.4267	10763.1	540	550	TRUE
1-NIL1	1-NIL1	VL_20110915_OLI_03.raw (F021352)	heat shock cognate 71 kDa protein [Rattus norvegicus]	gi|13242237,gi|42542422,gi|74181586,gi|74191381,gi|74214176	nr_20101214.fasta	70872.8	1	17	22	42	0.00379	0.303	possibly correct	TRUE	VL_20110915_OLI_03.13420.13420.2.dta	NSLESYAFNmK	K	A	0.95	67.2	35.3	54.1	2		m10: Oxidation (+15.99)	660.3	1318.59	1319.59	2	-0.000637	-0.4827	10198.7	540	550	TRUE
1-NIL1	1-NIL1	VL_20110915_OLI_03.raw (F021352)	heat shock cognate 71 kDa protein [Rattus norvegicus]	gi|13242237,gi|42542422,gi|74181586,gi|74191381,gi|74214176	nr_20101214.fasta	70872.8	1	17	22	42	0.00379	0.303	possibly correct	TRUE	VL_20110915_OLI_03.15054.15054.2.dta	SFYPEEVSSmVLTK	K	M	0.95	35.1	36.3	27.1	2		m10: Oxidation (+15.99)	816.896	1631.78	1632.78	2	0.001363	0.8348	3130.53	113	126	TRUE
1-NIL1	1-NIL1	VL_20110915_OLI_03.raw (F021352)	heat shock cognate 71 kDa protein [Rattus norvegicus]	gi|13242237,gi|42542422,gi|74181586,gi|74191381,gi|74214176	nr_20101214.fasta	70872.8	1	17	22	42	0.00379	0.303	possibly correct	TRUE	VL_20110915_OLI_03.15994.15994.2.dta	SQIHDIVLVGGSTR	K	I	0.95	49.1	32.2	43.6	2			741.408	1480.8	1481.81	2	0.002278	1.537	5249.55	329	342	TRUE
1-NIL1	1-NIL1	VL_20110915_OLI_03.raw (F021352)	heat shock cognate 71 kDa protein [Rattus norvegicus]	gi|13242237,gi|42542422,gi|74181586,gi|74191381,gi|74214176	nr_20101214.fasta	70872.8	1	17	22	42	0.00379	0.303	possibly correct	TRUE	VL_20110915_OLI_03.16008.16008.2.dta	SQIHDIVLVGGSTR	K	I	0.95	42.7	32.5	42.7	2			741.406	1480.8	1481.81	2	-0.001722	-1.162	6061.95	329	342	TRUE
1-NIL1	1-NIL1	VL_20110915_OLI_03.raw (F021352)	heat shock cognate 71 kDa protein [Rattus norvegicus]	gi|13242237,gi|42542422,gi|74181586,gi|74191381,gi|74214176	nr_20101214.fasta	70872.8	1	17	22	42	0.00379	0.303	possibly correct	TRUE	VL_20110915_OLI_03.13708.13708.2.dta	STAGDTHLGGEDFDNR	K	M	0.95	31	35.8	31	2			846.365	1690.72	1691.73	2	-0.002122	-1.254	5172.65	221	236	TRUE
1-NIL1	1-NIL1	VL_20110915_OLI_03.raw (F021352)	heat shock cognate 71 kDa protein [Rattus norvegicus]	gi|13242237,gi|42542422,gi|74181586,gi|74191381,gi|74214176	nr_20101214.fasta	70872.8	1	17	22	42	0.00379	0.303	possibly correct	TRUE	VL_20110915_OLI_03.13742.13742.2.dta	STAGDTHLGGEDFDNR	K	M	0.95	30.9	35.9	27.8	2			846.366	1690.72	1691.73	2	-0.001722	-1.018	7320.85	221	236	TRUE
1-NIL1	1-NIL1	VL_20110915_OLI_03.raw (F021352)	heat shock cognate 71 kDa protein [Rattus norvegicus]	gi|13242237,gi|42542422,gi|74181586,gi|74191381,gi|74214176	nr_20101214.fasta	70872.8	1	17	22	42	0.00379	0.303	possibly correct	TRUE	VL_20110915_OLI_03.13970.13970.3.dta	STAGDTHLGGEDFDNR	K	M	0.95	36.3	35.9	32.9	2			564.579	1690.72	1691.73	3	-0.002798	-1.654	40135.5	221	236	TRUE
1-NIL1	1-NIL1	VL_20110915_OLI_03.raw (F021352)	heat shock cognate 71 kDa protein [Rattus norvegicus]	gi|13242237,gi|42542422,gi|74181586,gi|74191381,gi|74214176	nr_20101214.fasta	70872.8	1	17	22	42	0.00379	0.303	possibly correct	TRUE	VL_20110915_OLI_03.13480.13480.2.dta	TTPSYVAFTDTER	R	L	0.95	27.3	35.6	24.9	2			744.354	1486.69	1487.7	2	-0.0008219	-0.5525	10725.6	37	49	TRUE
1-NIL1	1-NIL1	VL_20110915_OLI_03.raw (F021352)	heat shock cognate 71 kDa protein [Rattus norvegicus]	gi|13242237,gi|42542422,gi|74181586,gi|74191381,gi|74214176	nr_20101214.fasta	70872.8	1	17	22	42	0.00379	0.303	possibly correct	TRUE	VL_20110915_OLI_03.13468.13468.2.dta	TTPSYVAFTDTER	R	L	0.95	29.6	35.8	20.1	2			744.353	1486.69	1487.7	2	-0.002422	-1.628	14115.5	37	49	TRUE
1-NIL1	1-NIL1	VL_20110915_OLI_03.raw (F021352)	heat shock cognate 71 kDa protein [Rattus norvegicus]	gi|13242237,gi|42542422,gi|74181586,gi|74191381,gi|74214176	nr_20101214.fasta	70872.8	1	17	22	42	0.00379	0.303	possibly correct	TRUE	VL_20110915_OLI_03.13462.13462.2.dta	TTPSYVAFTDTER	R	L	0.95	50.1	35.7	48.3	2			744.355	1486.7	1487.7	2	0.001178	0.7919	13043.9	37	49	TRUE
1-NIL1	1-NIL1	VL_20110915_OLI_03.raw (F021352)	heat shock cognate 71 kDa protein [Rattus norvegicus]	gi|13242237,gi|42542422,gi|74181586,gi|74191381,gi|74214176	nr_20101214.fasta	70872.8	1	17	22	42	0.00379	0.303	possibly correct	TRUE	VL_20110915_OLI_03.14991.14991.2.dta	TVTNAVVTVPAYFNDSQR	K	Q	0.95	29.7	35.4	25.3	2			991.501	1980.99	1982	2	-0.003222	-1.626	3622.72	138	155	TRUE
1-NIL1	1-NIL1	VL_20110915_OLI_03.raw (F021352)	heat shock cognate 71 kDa protein [Rattus norvegicus]	gi|13242237,gi|42542422,gi|74181586,gi|74191381,gi|74214176	nr_20101214.fasta	70872.8	1	17	22	42	0.00379	0.303	possibly correct	TRUE	VL_20110915_OLI_03.7787.7787.2.dta	VEIIANDQGNR	K	T	0.95	27.9	33.7	11.1	2			614.816	1227.62	1228.63	2	-0.003422	-2.785	8906.48	26	36	TRUE
1-NIL1	1-NIL1	VL_20110915_OLI_03.raw (F021352)	heat shock cognate 71 kDa protein [Rattus norvegicus]	gi|13242237,gi|42542422,gi|74181586,gi|74191381,gi|74214176	nr_20101214.fasta	70872.8	1	17	22	42	0.00379	0.303	possibly correct	TRUE	VL_20110915_OLI_03.7793.7793.2.dta	VEIIANDQGNR	K	T	0.95	37.9	33.8	29	2			614.815	1227.62	1228.63	2	-0.005422	-4.413	9446.94	26	36	TRUE
1-NIL1	1-NIL1	VL_20110915_OLI_03.raw (F021352)	heat shock cognate 71 kDa protein [Rattus norvegicus]	gi|13242237,gi|42542422,gi|74181586,gi|74191381,gi|74214176	nr_20101214.fasta	70872.8	1	17	22	42	0.00379	0.303	possibly correct	TRUE	VL_20110915_OLI_03.10810.10810.2.dta	VEIIANDQGNR	K	T	0.95	45.1	33.9	30.6	2			614.816	1227.62	1228.63	2	-0.003022	-2.46	18070.2	26	36	TRUE
1-NIL1	1-NIL1	VL_20110915_OLI_03.raw (F021352)	heat shock cognate 71 kDa protein [Rattus norvegicus]	gi|13242237,gi|42542422,gi|74181586,gi|74191381,gi|74214176	nr_20101214.fasta	70872.8	1	17	22	42	0.00379	0.303	possibly correct	TRUE	VL_20110915_OLI_03.10804.10804.2.dta	VEIIANDQGNR	K	T	0.95	66.9	33.8	55.9	2			614.817	1227.62	1228.63	2	-0.002022	-1.646	16890.2	26	36	TRUE
1-NIL1	1-NIL1	VL_20110915_OLI_03.raw (F021352)	heat shock cognate 71 kDa protein [Rattus norvegicus]	gi|13242237,gi|42542422,gi|74181586,gi|74191381,gi|74214176	nr_20101214.fasta	70872.8	1	17	22	42	0.00379	0.303	possibly correct	TRUE	VL_20110915_OLI_03.12982.12982.3.dta	VQVEYKGETK	K	S	0.946	24.2	34.4	14.5	2			394.211	1179.61	1180.62	3	-0.002498	-2.116	128270	103	112	TRUE
1-NIL1	1-NIL1	VL_20110915_OLI_03.raw (F021352)	heat shock cognate 71 kDa protein [Rattus norvegicus]	gi|13242237,gi|42542422,gi|74181586,gi|74191381,gi|74214176	nr_20101214.fasta	70872.8	1	17	22	42	0.00379	0.303	possibly correct	TRUE	VL_20110915_OLI_03.13092.13092.2.dta	VQVEYKGETK	K	S	0.95	27.1	34.4	17.5	2			590.813	1179.61	1180.62	2	-0.001822	-1.543	26287	103	112	TRUE
1-NIL1	1-NIL1	VL_20110915_OLI_03.raw (F021352)	heat shock cognate 71 kDa protein [Rattus norvegicus]	gi|13242237,gi|42542422,gi|74181586,gi|74191381,gi|74214176	nr_20101214.fasta	70872.8	1	17	22	42	0.00379	0.303	possibly correct	TRUE	VL_20110915_OLI_03.12972.12972.3.dta	VQVEYKGETK	K	S	0.95	26.5	34.4	19.6	2			394.211	1179.61	1180.62	3	-0.001898	-1.608	133848	103	112	TRUE
1-NIL1	1-NIL1	VL_20110915_OLI_03.raw (F021352)	heat shock cognate 71 kDa protein [Rattus norvegicus]	gi|13242237,gi|42542422,gi|74181586,gi|74191381,gi|74214176	nr_20101214.fasta	70872.8	1	17	22	42	0.00379	0.303	possibly correct	TRUE	VL_20110915_OLI_03.13082.13082.2.dta	VQVEYKGETK	K	S	0.95	42.3	34.3	31.9	2			590.813	1179.61	1180.62	2	-0.002822	-2.39	28821.4	103	112	TRUE
1-NIL1	1-NIL1	VL_20110915_OLI_03.raw (F021352)	receptor-type tyrosine-protein phosphatase C isoform 2 [Mus musculus]	gi|114326512,gi|148707594,gi|148707595,gi|162417963	nr_20101214.fasta	130624	1	11	12	22	0.00199	0.0885	possibly correct	TRUE	VL_20110915_OLI_03.12611.12611.2.dta	ADLKDVQNAK	K	C	0.95	32.5	34.2	23.6	2			551.296	1100.58	1101.59	2	-0.005122	-4.65	21157.7	84	93	TRUE
1-NIL1	1-NIL1	VL_20110915_OLI_03.raw (F021352)	receptor-type tyrosine-protein phosphatase C isoform 2 [Mus musculus]	gi|114326512,gi|148707594,gi|148707595,gi|162417963	nr_20101214.fasta	130624	1	11	12	22	0.00199	0.0885	possibly correct	TRUE	VL_20110915_OLI_03.6518.6518.2.dta	ADLKDVQNAK	K	C	0.95	27.1	33.5	15.2	2			551.298	1100.58	1101.59	2	-0.002322	-2.108	14161.6	84	93	TRUE
1-NIL1	1-NIL1	VL_20110915_OLI_03.raw (F021352)	receptor-type tyrosine-protein phosphatase C isoform 2 [Mus musculus]	gi|114326512,gi|148707594,gi|148707595,gi|162417963	nr_20101214.fasta	130624	1	11	12	22	0.00199	0.0885	possibly correct	TRUE	VL_20110915_OLI_03.12605.12605.3.dta	ADLKDVQNAK	K	C	0.95	28.4	33.5	15.1	2			367.867	1100.58	1101.59	3	-0.002998	-2.721	52957.7	84	93	TRUE
1-NIL1	1-NIL1	VL_20110915_OLI_03.raw (F021352)	receptor-type tyrosine-protein phosphatase C isoform 2 [Mus musculus]	gi|114326512,gi|148707594,gi|148707595,gi|162417963	nr_20101214.fasta	130624	1	11	12	22	0.00199	0.0885	possibly correct	TRUE	VL_20110915_OLI_03.12621.12621.2.dta	ADLKDVQNAK	K	C	0.95	37.3	33.9	26	2			551.297	1100.58	1101.59	2	-0.003522	-3.197	23728	84	93	TRUE
1-NIL1	1-NIL1	VL_20110915_OLI_03.raw (F021352)	receptor-type tyrosine-protein phosphatase C isoform 2 [Mus musculus]	gi|114326512,gi|148707594,gi|148707595,gi|162417963	nr_20101214.fasta	130624	1	11	12	22	0.00199	0.0885	possibly correct	TRUE	VL_20110915_OLI_03.14120.14120.2.dta	ATVIVMVTR	K	C	0.95	27.2	30.5	19.2	2			495.294	988.573	989.581	2	-0.001122	-1.134	26451.6	593	601	TRUE
1-NIL1	1-NIL1	VL_20110915_OLI_03.raw (F021352)	receptor-type tyrosine-protein phosphatase C isoform 2 [Mus musculus]	gi|114326512,gi|148707594,gi|148707595,gi|162417963	nr_20101214.fasta	130624	1	11	12	22	0.00199	0.0885	possibly correct	TRUE	VL_20110915_OLI_03.14131.14131.2.dta	ATVIVMVTR	K	C	0.95	53.3	30.5	37	2			495.294	988.573	989.581	2	-0.001122	-1.134	27835.9	593	601	TRUE
1-NIL1	1-NIL1	VL_20110915_OLI_03.raw (F021352)	receptor-type tyrosine-protein phosphatase C isoform 2 [Mus musculus]	gi|114326512,gi|148707594,gi|148707595,gi|162417963	nr_20101214.fasta	130624	1	11	12	22	0.00199	0.0885	possibly correct	TRUE	VL_20110915_OLI_03.14142.14142.2.dta	ATVIVMVTR	K	C	0.95	53.5	30.5	37.4	2			495.294	988.573	989.581	2	-0.0005219	-0.5274	30504.3	593	601	TRUE
1-NIL1	1-NIL1	VL_20110915_OLI_03.raw (F021352)	receptor-type tyrosine-protein phosphatase C isoform 2 [Mus musculus]	gi|114326512,gi|148707594,gi|148707595,gi|162417963	nr_20101214.fasta	130624	1	11	12	22	0.00199	0.0885	possibly correct	TRUE	VL_20110915_OLI_03.14034.14034.2.dta	cAEYWPSMEEGTR	K	A	0.95	33.1	34.8	27.1	2		c1: Carbamidomethyl (+57.02)	808.328	1614.64	1615.65	2	-0.003287	-2.035	3253.14	610	622	TRUE
1-NIL1	1-NIL1	VL_20110915_OLI_03.raw (F021352)	receptor-type tyrosine-protein phosphatase C isoform 2 [Mus musculus]	gi|114326512,gi|148707594,gi|148707595,gi|162417963	nr_20101214.fasta	130624	1	11	12	22	0.00199	0.0885	possibly correct	TRUE	VL_20110915_OLI_03.11331.11331.2.dta	cPDYIIQK	R	L	0.95	30.7	33.7	20.4	2		c1: Carbamidomethyl (+57.02)	518.759	1035.5	1036.51	2	-0.002487	-2.4	23559.2	637	644	TRUE
1-NIL1	1-NIL1	VL_20110915_OLI_03.raw (F021352)	receptor-type tyrosine-protein phosphatase C isoform 2 [Mus musculus]	gi|114326512,gi|148707594,gi|148707595,gi|162417963	nr_20101214.fasta	130624	1	11	12	22	0.00199	0.0885	possibly correct	TRUE	VL_20110915_OLI_03.11753.11753.2.dta	cPDYIIQK	R	L	0.95	33.8	33.7	16.1	2		c1: Carbamidomethyl (+57.02)	518.76	1035.5	1036.51	2	-0.001287	-1.242	81118.2	637	644	TRUE
1-NIL1	1-NIL1	VL_20110915_OLI_03.raw (F021352)	receptor-type tyrosine-protein phosphatase C isoform 2 [Mus musculus]	gi|114326512,gi|148707594,gi|148707595,gi|162417963	nr_20101214.fasta	130624	1	11	12	22	0.00199	0.0885	possibly correct	TRUE	VL_20110915_OLI_03.11929.11929.2.dta	cPDYIIQK	R	L	0.95	35.1	33.7	23	2		c1: Carbamidomethyl (+57.02)	518.759	1035.5	1036.51	2	-0.002287	-2.207	29811.2	637	644	TRUE
1-NIL1	1-NIL1	VL_20110915_OLI_03.raw (F021352)	receptor-type tyrosine-protein phosphatase C isoform 2 [Mus musculus]	gi|114326512,gi|148707594,gi|148707595,gi|162417963	nr_20101214.fasta	130624	1	11	12	22	0.00199	0.0885	possibly correct	TRUE	VL_20110915_OLI_03.11747.11747.2.dta	cPDYIIQK	R	L	0.95	40.5	33.7	23.8	2		c1: Carbamidomethyl (+57.02)	518.76	1035.5	1036.51	2	-0.001687	-1.628	83329.4	637	644	TRUE
1-NIL1	1-NIL1	VL_20110915_OLI_03.raw (F021352)	receptor-type tyrosine-protein phosphatase C isoform 2 [Mus musculus]	gi|114326512,gi|148707594,gi|148707595,gi|162417963	nr_20101214.fasta	130624	1	11	12	22	0.00199	0.0885	possibly correct	TRUE	VL_20110915_OLI_03.11921.11921.2.dta	cPDYIIQK	R	L	0.95	42.8	33.7	30.8	2		c1: Carbamidomethyl (+57.02)	518.759	1035.5	1036.51	2	-0.001887	-1.821	28852.2	637	644	TRUE
1-NIL1	1-NIL1	VL_20110915_OLI_03.raw (F021352)	receptor-type tyrosine-protein phosphatase C isoform 2 [Mus musculus]	gi|114326512,gi|148707594,gi|148707595,gi|162417963	nr_20101214.fasta	130624	1	11	12	22	0.00199	0.0885	possibly correct	TRUE	VL_20110915_OLI_03.16401.16401.2.dta	DLVSmIQDLK	K	Q	0.95	28.4	33.7	19.1	2		m5: Oxidation (+15.99)	589.311	1176.61	1177.61	2	0.000963	0.8178	8482.38	984	993	TRUE
1-NIL1	1-NIL1	VL_20110915_OLI_03.raw (F021352)	receptor-type tyrosine-protein phosphatase C isoform 2 [Mus musculus]	gi|114326512,gi|148707594,gi|148707595,gi|162417963	nr_20101214.fasta	130624	1	11	12	22	0.00199	0.0885	possibly correct	TRUE	VL_20110915_OLI_03.11391.11391.2.dta	DPPSDPSPLEAEYQR	R	L	0.95	35.9	36.3	29.6	2			850.89	1699.77	1700.78	2	-0.003522	-2.071	5448.21	784	798	TRUE
1-NIL1	1-NIL1	VL_20110915_OLI_03.raw (F021352)	receptor-type tyrosine-protein phosphatase C isoform 2 [Mus musculus]	gi|114326512,gi|148707594,gi|148707595,gi|162417963	nr_20101214.fasta	130624	1	11	12	22	0.00199	0.0885	possibly correct	TRUE	VL_20110915_OLI_03.16123.16123.3.dta	KRDPPSDPSPLEAEYQR	K	L	0.95	28.4	36.8	20.5	2			662.327	1983.96	1984.97	3	-0.005198	-2.619	10909.9	782	798	TRUE
1-NIL1	1-NIL1	VL_20110915_OLI_03.raw (F021352)	receptor-type tyrosine-protein phosphatase C isoform 2 [Mus musculus]	gi|114326512,gi|148707594,gi|148707595,gi|162417963	nr_20101214.fasta	130624	1	11	12	22	0.00199	0.0885	possibly correct	TRUE	VL_20110915_OLI_03.13640.13640.2.dta	KYIAAQGPR	R	D	0.95	35.1	32.7	24.9	2			502.288	1002.56	1003.57	2	0.0002781	0.2771	19048.5	569	577	TRUE
1-NIL1	1-NIL1	VL_20110915_OLI_03.raw (F021352)	receptor-type tyrosine-protein phosphatase C isoform 2 [Mus musculus]	gi|114326512,gi|148707594,gi|148707595,gi|162417963	nr_20101214.fasta	130624	1	11	12	22	0.00199	0.0885	possibly correct	TRUE	VL_20110915_OLI_03.12760.12760.2.dta	NRNsNVVPYDFNR	K	V	0.95	27.3	36.1	25.4	2		s4: Phospho (+79.97)	837.871	1673.73	1674.74	2	-0.003153	-1.883	8874.67	820	832	TRUE
1-NIL1	1-NIL1	VL_20110915_OLI_03.raw (F021352)	receptor-type tyrosine-protein phosphatase C isoform 2 [Mus musculus]	gi|114326512,gi|148707594,gi|148707595,gi|162417963	nr_20101214.fasta	130624	1	11	12	22	0.00199	0.0885	possibly correct	TRUE	VL_20110915_OLI_03.12782.12782.2.dta	NRNsNVVPYDFNR	K	V	0.95	31.4	36.1	22.7	2		s4: Phospho (+79.97)	837.87	1673.73	1674.74	2	-0.004553	-2.719	8504.36	820	832	TRUE
1-NIL1	1-NIL1	VL_20110915_OLI_03.raw (F021352)	receptor-type tyrosine-protein phosphatase C isoform 2 [Mus musculus]	gi|114326512,gi|148707594,gi|148707595,gi|162417963	nr_20101214.fasta	130624	1	11	12	22	0.00199	0.0885	possibly correct	TRUE	VL_20110915_OLI_03.11075.11075.2.dta	SSNLDEQQELVER	R	D	0.95	26.5	36	11.4	2			773.87	1545.73	1546.73	2	-0.001322	-0.8547	5114.99	457	469	TRUE
1-NIL1	1-NIL1	VL_20110915_OLI_03.raw (F021352)	receptor-type tyrosine-protein phosphatase C isoform 2 [Mus musculus]	gi|114326512,gi|148707594,gi|148707595,gi|162417963	nr_20101214.fasta	130624	1	11	12	22	0.00199	0.0885	possibly correct	TRUE	VL_20110915_OLI_03.11145.11145.2.dta	SSNLDEQQELVER	R	D	0.95	56.6	36	36.7	2			773.869	1545.72	1546.73	2	-0.004122	-2.665	6336.14	457	469	TRUE
1-NIL1	1-NIL1	VL_20110915_OLI_03.raw (F021352)	receptor-type tyrosine-protein phosphatase C isoform 2 [Mus musculus]	gi|114326512,gi|148707594,gi|148707595,gi|162417963	nr_20101214.fasta	130624	1	11	12	22	0.00199	0.0885	possibly correct	TRUE	VL_20110915_OLI_03.9047.9047.2.dta	YIAAQGPR	K	D	0.95	26.9	33	20.3	2			438.239	874.464	875.473	2	-0.002122	-2.424	14303	570	577	TRUE
1-NIL1	1-NIL1	VL_20110915_OLI_03.raw (F021352)	major vault protein [Mus musculus]	gi|239052674	nr_20101214.fasta	96857.3	1	2	2	3	0.000271	0.0218	possibly correct	TRUE	VL_20110915_OLI_03.11051.11051.2.dta	IEGEGSVLQAK	R	L	0.95	30.9	33.9	16.9	2			565.806	1129.6	1130.61	2	-0.001622	-1.435	15062	744	754	TRUE
1-NIL1	1-NIL1	VL_20110915_OLI_03.raw (F021352)	major vault protein [Mus musculus]	gi|239052674	nr_20101214.fasta	96857.3	1	2	2	3	0.000271	0.0218	possibly correct	TRUE	VL_20110915_OLI_03.9041.9041.2.dta	VLQPSAAR	K	N	0.95	19.6	28.3	9.97	2			421.247	840.48	841.489	2	-0.001922	-2.284	30910.3	454	461	TRUE
1-NIL1	1-NIL1	VL_20110915_OLI_03.raw (F021352)	major vault protein [Mus musculus]	gi|239052674	nr_20101214.fasta	96857.3	1	2	2	3	0.000271	0.0218	possibly correct	TRUE	VL_20110915_OLI_03.6094.6094.2.dta	VLQPSAAR	K	N	0.95	24.9	28.7	21.9	2			421.248	840.481	841.489	2	-0.0009219	-1.096	22338.2	454	461	TRUE
1-NIL1	1-NIL1	VL_20110915_OLI_03.raw (F021352)	mitogen-activated protein kinase kinase kinase kinase 4 [Mus musculus]	gi|145279237,gi|148682620,gi|148682621	nr_20101214.fasta	140808	1	4	4	10	0.000902	0.0438	possibly correct	TRUE	VL_20110915_OLI_03.9390.9390.2.dta	AASSPNLSNGETESVK	R	T	0.95	29.3	36.1	23.7	2			795.882	1589.75	1590.76	2	-0.003422	-2.151	3583.18	793	808	TRUE
1-NIL1	1-NIL1	VL_20110915_OLI_03.raw (F021352)	mitogen-activated protein kinase kinase kinase kinase 4 [Mus musculus]	gi|145279237,gi|148682620,gi|148682621	nr_20101214.fasta	140808	1	4	4	10	0.000902	0.0438	possibly correct	TRUE	VL_20110915_OLI_03.8078.8078.2.dta	DSPLQGGGQQNSQAGQR	R	N	0.95	39.7	36.6	27.8	2			864.403	1726.79	1727.81	2	-0.007722	-4.469	2646.77	629	645	TRUE
1-NIL1	1-NIL1	VL_20110915_OLI_03.raw (F021352)	mitogen-activated protein kinase kinase kinase kinase 4 [Mus musculus]	gi|145279237,gi|148682620,gi|148682621	nr_20101214.fasta	140808	1	4	4	10	0.000902	0.0438	possibly correct	TRUE	VL_20110915_OLI_03.8092.8092.2.dta	DSPLQGGGQQNSQAGQR	R	N	0.95	46.1	36.6	42.1	2			864.404	1726.79	1727.81	2	-0.005522	-3.196	3230.13	629	645	TRUE
1-NIL1	1-NIL1	VL_20110915_OLI_03.raw (F021352)	mitogen-activated protein kinase kinase kinase kinase 4 [Mus musculus]	gi|145279237,gi|148682620,gi|148682621	nr_20101214.fasta	140808	1	4	4	10	0.000902	0.0438	possibly correct	TRUE	VL_20110915_OLI_03.8448.8448.2.dta	DSPLQGGGQQNSQAGQR	R	N	0.95	52.2	36.6	43.7	2			864.403	1726.79	1727.81	2	-0.007522	-4.353	4759.83	629	645	TRUE
1-NIL1	1-NIL1	VL_20110915_OLI_03.raw (F021352)	mitogen-activated protein kinase kinase kinase kinase 4 [Mus musculus]	gi|145279237,gi|148682620,gi|148682621	nr_20101214.fasta	140808	1	4	4	10	0.000902	0.0438	possibly correct	TRUE	VL_20110915_OLI_03.8395.8395.2.dta	DSPLQGGGQQNSQAGQR	R	N	0.95	52.2	36.6	43.9	2			864.404	1726.79	1727.81	2	-0.005322	-3.08	5648.58	629	645	TRUE
1-NIL1	1-NIL1	VL_20110915_OLI_03.raw (F021352)	mitogen-activated protein kinase kinase kinase kinase 4 [Mus musculus]	gi|145279237,gi|148682620,gi|148682621	nr_20101214.fasta	140808	1	4	4	10	0.000902	0.0438	possibly correct	TRUE	VL_20110915_OLI_03.6521.6521.2.dta	DSPLQGGGQQNSQAGQR	R	N	0.95	51.3	36.6	43.1	2			864.405	1726.8	1727.81	2	-0.002722	-1.575	2845.3	629	645	TRUE
1-NIL1	1-NIL1	VL_20110915_OLI_03.raw (F021352)	mitogen-activated protein kinase kinase kinase kinase 4 [Mus musculus]	gi|145279237,gi|148682620,gi|148682621	nr_20101214.fasta	140808	1	4	4	10	0.000902	0.0438	possibly correct	TRUE	VL_20110915_OLI_03.8428.8428.2.dta	DSPLQGGGQQNSQAGQR	R	N	0.95	58.2	36.7	55.3	2			864.404	1726.79	1727.81	2	-0.004722	-2.733	4219.89	629	645	TRUE
1-NIL1	1-NIL1	VL_20110915_OLI_03.raw (F021352)	mitogen-activated protein kinase kinase kinase kinase 4 [Mus musculus]	gi|145279237,gi|148682620,gi|148682621	nr_20101214.fasta	140808	1	4	4	10	0.000902	0.0438	possibly correct	TRUE	VL_20110915_OLI_03.6256.6256.2.dta	NSTSsIEPR	R	L	0.95	35.7	32.7	1.68	2		s5: Phospho (+79.97)	535.728	1069.44	1070.45	2	-0.002653	-2.479	12140.3	646	654	TRUE
1-NIL1	1-NIL1	VL_20110915_OLI_03.raw (F021352)	mitogen-activated protein kinase kinase kinase kinase 4 [Mus musculus]	gi|145279237,gi|148682620,gi|148682621	nr_20101214.fasta	140808	1	4	4	10	0.000902	0.0438	possibly correct	TRUE	VL_20110915_OLI_03.15334.15334.2.dta	SSSSFTPFIDPR	K	L	0.95	31.3	35.6	14.2	2			670.827	1339.64	1340.65	2	-0.0008219	-0.6131	6551.35	847	858	TRUE
1-NIL1	1-NIL1	VL_20110915_OLI_03.raw (F021352)	mitogen-activated protein kinase kinase kinase kinase 4 [Mus musculus]	gi|145279237,gi|148682620,gi|148682621	nr_20101214.fasta	140808	1	4	4	10	0.000902	0.0438	possibly correct	TRUE	VL_20110915_OLI_03.15328.15328.2.dta	SSSSFTPFIDPR	K	L	0.95	32.9	35.6	20.5	2			670.827	1339.64	1340.65	2	-0.001822	-1.359	7435.8	847	858	TRUE
1-NIL1	1-NIL1	VL_20110915_OLI_03.raw (F021352)	poly A binding protein, cytoplasmic 4 [Mus musculus]	gi|126541010,gi|13096978,gi|34419622	nr_20101214.fasta	69431.3	0.998	2	2	3	0.000271	0.0729	possibly correct	FALSE	VL_20110915_OLI_03.15685.15685.2.dta	AKEFTNVYIK	K	N	0.95	23.2	31.4	14.2	2			606.835	1211.66	1212.66	2	-2.194e-05	-0.01809	9901.01	187	196	FALSE	gi|31560656,gi|26354649,gi|74212334,gi|129535
1-NIL1	1-NIL1	VL_20110915_OLI_03.raw (F021352)	poly A binding protein, cytoplasmic 4 [Mus musculus]	gi|126541010,gi|13096978,gi|34419622	nr_20101214.fasta	69431.3	0.998	2	2	3	0.000271	0.0729	possibly correct	FALSE	VL_20110915_OLI_03.15505.15505.3.dta	AKEFTNVYIK	K	N	0.95	25.1	31.4	18.5	2			404.892	1211.66	1212.66	3	2.058e-06	0.001697	51506.1	187	196	FALSE	gi|31560656,gi|26354649,gi|74212334,gi|129535
1-NIL1	1-NIL1	VL_20110915_OLI_03.raw (F021352)	poly A binding protein, cytoplasmic 4 [Mus musculus]	gi|126541010,gi|13096978,gi|34419622	nr_20101214.fasta	69431.3	0.998	2	2	3	0.000271	0.0729	possibly correct	FALSE	VL_20110915_OLI_03.15561.15561.2.dta	AKEFTNVYIK	K	N	0.95	33	31.4	27.3	2			606.834	1211.65	1212.66	2	-0.0008219	-0.6778	8444.47	187	196	FALSE	gi|31560656,gi|26354649,gi|74212334,gi|129535
1-NIL1	1-NIL1	VL_20110915_OLI_03.raw (F021352)	poly A binding protein, cytoplasmic 4 [Mus musculus]	gi|126541010,gi|13096978,gi|34419622	nr_20101214.fasta	69431.3	0.998	2	2	3	0.000271	0.0729	possibly correct	TRUE	VL_20110915_OLI_03.15786.15786.2.dta	EFSPFGSITSAK	R	V	0.95	32	34.6	10.7	2			635.819	1269.62	1270.63	2	-0.0001219	-0.09597	8247.94	313	324	TRUE
1-NIL1	1-NIL1	VL_20110915_OLI_03.raw (F021352)	poly A binding protein, cytoplasmic 4 [Mus musculus]	gi|126541010,gi|13096978,gi|34419622	nr_20101214.fasta	69431.3	0.998	2	2	3	0.000271	0.0729	possibly correct	TRUE	VL_20110915_OLI_03.15779.15779.2.dta	EFSPFGSITSAK	R	V	0.95	43.7	34.6	31	2			635.819	1269.62	1270.63	2	-0.0001219	-0.09597	7496.24	313	324	TRUE
1-NIL1	1-NIL1	VL_20110915_OLI_03.raw (F021352)	poly A binding protein, cytoplasmic 4 [Mus musculus]	gi|126541010,gi|13096978,gi|34419622	nr_20101214.fasta	69431.3	0.998	2	2	3	0.000271	0.0729	possibly correct	FALSE	VL_20110915_OLI_03.16600.16600.2.dta	GFGFVcFSSPEEATK	K	A	0.95	36.2	36.2	32	2		c6: Carbamidomethyl (+57.02)	831.877	1661.74	1662.75	2	-0.0001872	-0.1126	2850.68	334	348	FALSE	gi|31560656,gi|26354649,gi|74212334,gi|129535
1-NIL1	1-NIL1	VL_20110915_OLI_03.raw (F021352)	poly A binding protein, cytoplasmic 4 [Mus musculus]	gi|126541010,gi|13096978,gi|34419622	nr_20101214.fasta	69431.3	0.998	2	2	3	0.000271	0.0729	possibly correct	TRUE	VL_20110915_OLI_03.14017.14017.2.dta	SGVGNVFIK	K	N	0.95	44.3	32.2	8.13	2			460.763	919.512	920.52	2	-0.001122	-1.219	30880.6	96	104	TRUE
1-NIL1	1-NIL1	VL_20110915_OLI_03.raw (F021352)	gag-pro-pol polyprotein [Mus musculus]	gi|86651866	nr_20101214.fasta	194018	0.998	2	2	4	0.000361	0.161	possibly correct	FALSE	VL_20110915_OLI_03.16808.16808.2.dta	AELIALTQALK	R	M	0.95	55.2	29	38.9	2			585.857	1169.7	1170.71	2	-0.002322	-1.983	9620.85	1219	1229	FALSE	gi|86651882
1-NIL1	1-NIL1	VL_20110915_OLI_03.raw (F021352)	gag-pro-pol polyprotein [Mus musculus]	gi|86651866	nr_20101214.fasta	194018	0.998	2	2	4	0.000361	0.161	possibly correct	FALSE	VL_20110915_OLI_03.8374.8374.2.dta	ALPAGTSAQR	R	A	0.95	32.6	31.2	15.3	2			486.265	970.516	971.527	2	-0.003622	-3.728	45932.4	1209	1218	FALSE	gi|86651882
1-NIL1	1-NIL1	VL_20110915_OLI_03.raw (F021352)	gag-pro-pol polyprotein [Mus musculus]	gi|86651866	nr_20101214.fasta	194018	0.998	2	2	4	0.000361	0.161	possibly correct	FALSE	VL_20110915_OLI_03.8696.8696.2.dta	ALPAGTSAQR	R	A	0.95	29.2	31.6	21.1	2			486.266	970.517	971.527	2	-0.002422	-2.493	39044.7	1209	1218	FALSE	gi|86651882
1-NIL1	1-NIL1	VL_20110915_OLI_03.raw (F021352)	gag-pro-pol polyprotein [Mus musculus]	gi|86651866	nr_20101214.fasta	194018	0.998	2	2	4	0.000361	0.161	possibly correct	FALSE	VL_20110915_OLI_03.8691.8691.2.dta	ALPAGTSAQR	R	A	0.95	31	31.6	21.6	2			486.266	970.517	971.527	2	-0.003022	-3.111	35745.5	1209	1218	FALSE	gi|86651882
1-NIL1	1-NIL1	VL_20110915_OLI_03.raw (F021352)	gag-pro-pol polyprotein [Mus musculus]	gi|86651866	nr_20101214.fasta	194018	0.998	2	2	4	0.000361	0.161	possibly correct	FALSE	VL_20110915_OLI_03.8379.8379.2.dta	ALPAGTSAQR	R	A	0.95	31.1	31.6	15.9	2			486.266	970.517	971.527	2	-0.002422	-2.493	50150.6	1209	1218	FALSE	gi|86651882
1-NIL1	1-NIL1	VL_20110915_OLI_03.raw (F021352)	gag-pro-pol polyprotein [Mus musculus]	gi|86651866	nr_20101214.fasta	194018	0.998	2	2	4	0.000361	0.161	possibly correct	FALSE	VL_20110915_OLI_03.5729.5729.2.dta	AYQEIK	K	Q	0.947	23.9	31.4	3.02	2			376.202	750.389	751.399	2	-0.002222	-2.957	21398.4	1001	1006	FALSE	gi|86651882
1-NIL1	1-NIL1	VL_20110915_OLI_03.raw (F021352)	gag-pro-pol polyprotein [Mus musculus]	gi|86651866	nr_20101214.fasta	194018	0.998	2	2	4	0.000361	0.161	possibly correct	FALSE	VL_20110915_OLI_03.5735.5735.2.dta	AYQEIK	K	Q	0.947	22.4	31.4	9.6	2			376.202	750.389	751.399	2	-0.001822	-2.425	21759.2	1001	1006	FALSE	gi|86651882
1-NIL1	1-NIL1	VL_20110915_OLI_03.raw (F021352)	gag-pro-pol polyprotein [Mus musculus]	gi|86651866	nr_20101214.fasta	194018	0.998	2	2	4	0.000361	0.161	possibly correct	FALSE	VL_20110915_OLI_03.8893.8893.2.dta	AYQEIK	K	Q	0.95	24.2	31.4	8.93	2			376.202	750.389	751.399	2	-0.001822	-2.425	18179.2	1001	1006	FALSE	gi|86651882
1-NIL1	1-NIL1	VL_20110915_OLI_03.raw (F021352)	gag-pro-pol polyprotein [Mus musculus]	gi|86651866	nr_20101214.fasta	194018	0.998	2	2	4	0.000361	0.161	possibly correct	FALSE	VL_20110915_OLI_03.5425.5425.2.dta	AYQEIK	K	Q	0.95	21.8	30.4	6.95	2			376.202	750.39	751.399	2	-0.0008219	-1.094	20343.7	1001	1006	FALSE	gi|86651882
1-NIL1	1-NIL1	VL_20110915_OLI_03.raw (F021352)	gag-pro-pol polyprotein [Mus musculus]	gi|86651866	nr_20101214.fasta	194018	0.998	2	2	4	0.000361	0.161	possibly correct	FALSE	VL_20110915_OLI_03.8888.8888.2.dta	AYQEIK	K	Q	0.95	27.2	31.4	9.67	2			376.202	750.39	751.399	2	-0.001222	-1.626	17216.1	1001	1006	FALSE	gi|86651882
1-NIL1	1-NIL1	VL_20110915_OLI_03.raw (F021352)	gag-pro-pol polyprotein [Mus musculus]	gi|86651866	nr_20101214.fasta	194018	0.998	2	2	4	0.000361	0.161	possibly correct	FALSE	VL_20110915_OLI_03.6255.6255.2.dta	DPPAADSTTSR	R	A	0.95	24.9	34	18.9	2			559.259	1116.5	1117.51	2	-0.002422	-2.167	13767.9	202	212	FALSE	gi|86651882
1-NIL1	1-NIL1	VL_20110915_OLI_03.raw (F021352)	gag-pro-pol polyprotein [Mus musculus]	gi|86651866	nr_20101214.fasta	194018	0.998	2	2	4	0.000361	0.161	possibly correct	FALSE	VL_20110915_OLI_03.3691.3691.2.dta	DPPAADSTTSR	R	A	0.95	30.5	34.2	19.1	2			559.26	1116.51	1117.51	2	0.0003781	0.3383	15094.1	202	212	FALSE	gi|86651882
1-NIL1	1-NIL1	VL_20110915_OLI_03.raw (F021352)	gag-pro-pol polyprotein [Mus musculus]	gi|86651866	nr_20101214.fasta	194018	0.998	2	2	4	0.000361	0.161	possibly correct	FALSE	VL_20110915_OLI_03.3245.3245.2.dta	DPPAADSTTSR	R	A	0.95	34	34	25.1	2			559.259	1116.5	1117.51	2	-0.001222	-1.093	6197.7	202	212	FALSE	gi|86651882
1-NIL1	1-NIL1	VL_20110915_OLI_03.raw (F021352)	gag-pro-pol polyprotein [Mus musculus]	gi|86651866	nr_20101214.fasta	194018	0.998	2	2	4	0.000361	0.161	possibly correct	FALSE	VL_20110915_OLI_03.3063.3063.2.dta	DPPAADSTTSR	R	A	0.95	35.1	34	34.4	2			559.259	1116.5	1117.51	2	-0.001222	-1.093	8937.45	202	212	FALSE	gi|86651882
1-NIL1	1-NIL1	VL_20110915_OLI_03.raw (F021352)	gag-pro-pol polyprotein [Mus musculus]	gi|86651866	nr_20101214.fasta	194018	0.998	2	2	4	0.000361	0.161	possibly correct	FALSE	VL_20110915_OLI_03.3065.3065.2.dta	DPPAADSTTSR	R	A	0.95	34.7	33.9	27	2			559.259	1116.5	1117.51	2	-0.0006219	-0.5565	8879.33	202	212	FALSE	gi|86651882
1-NIL1	1-NIL1	VL_20110915_OLI_03.raw (F021352)	gag-pro-pol polyprotein [Mus musculus]	gi|86651866	nr_20101214.fasta	194018	0.998	2	2	4	0.000361	0.161	possibly correct	FALSE	VL_20110915_OLI_03.3680.3680.2.dta	DPPAADSTTSR	R	A	0.95	41.4	34.1	30.7	2			559.26	1116.51	1117.51	2	0.0007781	0.6962	13306.4	202	212	FALSE	gi|86651882
1-NIL1	1-NIL1	VL_20110915_OLI_03.raw (F021352)	gag-pro-pol polyprotein [Mus musculus]	gi|86651866	nr_20101214.fasta	194018	0.998	2	2	4	0.000361	0.161	possibly correct	FALSE	VL_20110915_OLI_03.4123.4123.2.dta	DPPAADSTTSR	R	A	0.95	48.7	33.9	37.1	2			559.259	1116.5	1117.51	2	-0.0006219	-0.5565	19900.8	202	212	FALSE	gi|86651882
1-NIL1	1-NIL1	VL_20110915_OLI_03.raw (F021352)	gag-pro-pol polyprotein [Mus musculus]	gi|86651866	nr_20101214.fasta	194018	0.998	2	2	4	0.000361	0.161	possibly correct	FALSE	VL_20110915_OLI_03.3260.3260.2.dta	DPPAADSTTSR	R	A	0.95	50.6	33.9	40.8	2			559.259	1116.5	1117.51	2	-0.001022	-0.9145	6826.54	202	212	FALSE	gi|86651882
1-NIL1	1-NIL1	VL_20110915_OLI_03.raw (F021352)	gag-pro-pol polyprotein [Mus musculus]	gi|86651866	nr_20101214.fasta	194018	0.998	2	2	4	0.000361	0.161	possibly correct	FALSE	VL_20110915_OLI_03.4537.4537.2.dta	DPPAADSTTSR	R	A	0.95	59.3	33.9	45.8	2			559.259	1116.5	1117.51	2	-0.0008219	-0.7355	30587.1	202	212	FALSE	gi|86651882
1-NIL1	1-NIL1	VL_20110915_OLI_03.raw (F021352)	gag-pro-pol polyprotein [Mus musculus]	gi|86651866	nr_20101214.fasta	194018	0.998	2	2	4	0.000361	0.161	possibly correct	FALSE	VL_20110915_OLI_03.4115.4115.2.dta	DPPAADSTTSR	R	A	0.95	62.8	33.9	54.6	2			559.259	1116.5	1117.51	2	-0.0008219	-0.7355	20984.3	202	212	FALSE	gi|86651882
1-NIL1	1-NIL1	VL_20110915_OLI_03.raw (F021352)	gag-pro-pol polyprotein [Mus musculus]	gi|86651866	nr_20101214.fasta	194018	0.998	2	2	4	0.000361	0.161	possibly correct	FALSE	VL_20110915_OLI_03.4542.4542.2.dta	DPPAADSTTSR	R	A	0.95	67.1	33.9	55.5	2			559.259	1116.5	1117.51	2	-0.0008219	-0.7355	29987.7	202	212	FALSE	gi|86651882
1-NIL1	1-NIL1	VL_20110915_OLI_03.raw (F021352)	gag-pro-pol polyprotein [Mus musculus]	gi|86651866	nr_20101214.fasta	194018	0.998	2	2	4	0.000361	0.161	possibly correct	FALSE	VL_20110915_OLI_03.14867.14867.2.dta	EFLGTAGFcR	R	L	0.95	37.3	34.4	20.3	2		c9: Carbamidomethyl (+57.02)	579.274	1156.53	1157.54	2	-0.0005872	-0.5073	35756.8	960	969	FALSE	gi|86651882
1-NIL1	1-NIL1	VL_20110915_OLI_03.raw (F021352)	gag-pro-pol polyprotein [Mus musculus]	gi|86651866	nr_20101214.fasta	194018	0.998	2	2	4	0.000361	0.161	possibly correct	FALSE	VL_20110915_OLI_03.14876.14876.2.dta	EFLGTAGFcR	R	L	0.95	39.8	34.3	24.3	2		c9: Carbamidomethyl (+57.02)	579.274	1156.53	1157.54	2	-0.0007872	-0.6801	37534.7	960	969	FALSE	gi|86651882
1-NIL1	1-NIL1	VL_20110915_OLI_03.raw (F021352)	gag-pro-pol polyprotein [Mus musculus]	gi|86651866	nr_20101214.fasta	194018	0.998	2	2	4	0.000361	0.161	possibly correct	FALSE	VL_20110915_OLI_03.9311.9311.2.dta	ELGATYNQSK	R	G	0.95	29.7	34	18.6	2			555.773	1109.53	1110.54	2	-0.004322	-3.892	20203.5	1353	1362	FALSE	gi|86651882
1-NIL1	1-NIL1	VL_20110915_OLI_03.raw (F021352)	gag-pro-pol polyprotein [Mus musculus]	gi|86651866	nr_20101214.fasta	194018	0.998	2	2	4	0.000361	0.161	possibly correct	FALSE	VL_20110915_OLI_03.6558.6558.2.dta	ELGATYNQSK	R	G	0.95	26.8	34.5	26.8	2			555.774	1109.53	1110.54	2	-0.002322	-2.091	9025.07	1353	1362	FALSE	gi|86651882
1-NIL1	1-NIL1	VL_20110915_OLI_03.raw (F021352)	gag-pro-pol polyprotein [Mus musculus]	gi|86651866	nr_20101214.fasta	194018	0.998	2	2	4	0.000361	0.161	possibly correct	FALSE	VL_20110915_OLI_03.9305.9305.2.dta	ELGATYNQSK	R	G	0.95	33.3	34.6	23.6	2			555.773	1109.53	1110.54	2	-0.003722	-3.351	25564.5	1353	1362	FALSE	gi|86651882
1-NIL1	1-NIL1	VL_20110915_OLI_03.raw (F021352)	gag-pro-pol polyprotein [Mus musculus]	gi|86651866	nr_20101214.fasta	194018	0.998	2	2	4	0.000361	0.161	possibly correct	FALSE	VL_20110915_OLI_03.11055.11055.2.dta	ETPEEREER	R	V	0.95	26.8	33.6	9.63	2			587.769	1173.52	1174.53	2	-0.001822	-1.551	44304.7	434	442	FALSE	gi|86651882
1-NIL1	1-NIL1	VL_20110915_OLI_03.raw (F021352)	gag-pro-pol polyprotein [Mus musculus]	gi|86651866	nr_20101214.fasta	194018	0.998	2	2	4	0.000361	0.161	possibly correct	FALSE	VL_20110915_OLI_03.11049.11049.2.dta	ETPEEREER	R	V	0.95	28.8	33.7	11.8	2			587.77	1173.53	1174.53	2	-0.001222	-1.04	50391.6	434	442	FALSE	gi|86651882
1-NIL1	1-NIL1	VL_20110915_OLI_03.raw (F021352)	gag-pro-pol polyprotein [Mus musculus]	gi|86651866	nr_20101214.fasta	194018	0.998	2	2	4	0.000361	0.161	possibly correct	TRUE	VL_20110915_OLI_03.14511.14511.2.dta	GITQGPDESPSAFLER	K	L	0.95	97	36.2	87.4	2			852.415	1702.81	1703.82	2	-0.001622	-0.9519	41537.4	355	370	TRUE
1-NIL1	1-NIL1	VL_20110915_OLI_03.raw (F021352)	gag-pro-pol polyprotein [Mus musculus]	gi|86651866	nr_20101214.fasta	194018	0.998	2	2	4	0.000361	0.161	possibly correct	TRUE	VL_20110915_OLI_03.14518.14518.2.dta	GITQGPDESPSAFLER	K	L	0.95	98.1	36.2	82.2	2			852.415	1702.82	1703.82	2	-0.001222	-0.7172	29713.5	355	370	TRUE
1-NIL1	1-NIL1	VL_20110915_OLI_03.raw (F021352)	gag-pro-pol polyprotein [Mus musculus]	gi|86651866	nr_20101214.fasta	194018	0.998	2	2	4	0.000361	0.161	possibly correct	FALSE	VL_20110915_OLI_03.14438.14438.3.dta	GKRDPPAADSTTSR	R	A	0.95	32.6	34.9	23.2	2			486.914	1457.72	1458.73	3	-0.001098	-0.7527	50073.2	199	212	FALSE	gi|86651882
1-NIL1	1-NIL1	VL_20110915_OLI_03.raw (F021352)	gag-pro-pol polyprotein [Mus musculus]	gi|86651866	nr_20101214.fasta	194018	0.998	2	2	4	0.000361	0.161	possibly correct	FALSE	VL_20110915_OLI_03.14428.14428.3.dta	GKRDPPAADSTTSR	R	A	0.95	34.2	34.8	26.3	2			486.915	1457.72	1458.73	3	-0.0001979	-0.1357	46072.4	199	212	FALSE	gi|86651882
1-NIL1	1-NIL1	VL_20110915_OLI_03.raw (F021352)	gag-pro-pol polyprotein [Mus musculus]	gi|86651866	nr_20101214.fasta	194018	0.998	2	2	4	0.000361	0.161	possibly correct	FALSE	VL_20110915_OLI_03.13055.13055.2.dta	GLLTSEGR	R	E	0.946	23.2	34.3	10.8	2			416.729	831.444	832.452	2	-0.001322	-1.588	121998	1260	1267	FALSE	gi|86651882
1-NIL1	1-NIL1	VL_20110915_OLI_03.raw (F021352)	gag-pro-pol polyprotein [Mus musculus]	gi|86651866	nr_20101214.fasta	194018	0.998	2	2	4	0.000361	0.161	possibly correct	FALSE	VL_20110915_OLI_03.13065.13065.2.dta	GLLTSEGR	R	E	0.95	24.2	33.7	10.3	2			416.729	831.444	832.452	2	-0.001522	-1.828	114555	1260	1267	FALSE	gi|86651882
1-NIL1	1-NIL1	VL_20110915_OLI_03.raw (F021352)	gag-pro-pol polyprotein [Mus musculus]	gi|86651866	nr_20101214.fasta	194018	0.998	2	2	4	0.000361	0.161	possibly correct	FALSE	VL_20110915_OLI_03.7866.7866.2.dta	GLLTSEGR	R	E	0.95	25.8	33.7	10.6	2			416.729	831.444	832.452	2	-0.001522	-1.828	20287.5	1260	1267	FALSE	gi|86651882
1-NIL1	1-NIL1	VL_20110915_OLI_03.raw (F021352)	gag-pro-pol polyprotein [Mus musculus]	gi|86651866	nr_20101214.fasta	194018	0.998	2	2	4	0.000361	0.161	possibly correct	FALSE	VL_20110915_OLI_03.7869.7869.2.dta	GLLTSEGR	R	E	0.95	32.7	34	8.18	2			416.729	831.443	832.452	2	-0.002322	-2.789	22838.4	1260	1267	FALSE	gi|86651882
1-NIL1	1-NIL1	VL_20110915_OLI_03.raw (F021352)	gag-pro-pol polyprotein [Mus musculus]	gi|86651866	nr_20101214.fasta	194018	0.998	2	2	4	0.000361	0.161	possibly correct	FALSE	VL_20110915_OLI_03.6579.6579.2.dta	IASNQSVDVK	R	K	0.95	26.7	34.2	9.3	2			530.784	1059.55	1060.56	2	-0.002022	-1.906	13054.2	22	31	FALSE	gi|86651882
1-NIL1	1-NIL1	VL_20110915_OLI_03.raw (F021352)	gag-pro-pol polyprotein [Mus musculus]	gi|86651866	nr_20101214.fasta	194018	0.998	2	2	4	0.000361	0.161	possibly correct	FALSE	VL_20110915_OLI_03.6586.6586.2.dta	IASNQSVDVK	R	K	0.95	28	34.2	19.7	2			530.784	1059.55	1060.56	2	-0.002022	-1.906	16173.9	22	31	FALSE	gi|86651882
1-NIL1	1-NIL1	VL_20110915_OLI_03.raw (F021352)	gag-pro-pol polyprotein [Mus musculus]	gi|86651866	nr_20101214.fasta	194018	0.998	2	2	4	0.000361	0.161	possibly correct	FALSE	VL_20110915_OLI_03.8968.8968.2.dta	IASNQSVDVK	R	K	0.95	43.3	34.3	26.8	2			530.783	1059.55	1060.56	2	-0.003822	-3.604	77226.6	22	31	FALSE	gi|86651882
1-NIL1	1-NIL1	VL_20110915_OLI_03.raw (F021352)	gag-pro-pol polyprotein [Mus musculus]	gi|86651866	nr_20101214.fasta	194018	0.998	2	2	4	0.000361	0.161	possibly correct	FALSE	VL_20110915_OLI_03.8351.8351.2.dta	IASNQSVDVK	R	K	0.95	46	34.3	33.1	2			530.783	1059.55	1060.56	2	-0.004022	-3.792	62589.3	22	31	FALSE	gi|86651882
1-NIL1	1-NIL1	VL_20110915_OLI_03.raw (F021352)	gag-pro-pol polyprotein [Mus musculus]	gi|86651866	nr_20101214.fasta	194018	0.998	2	2	4	0.000361	0.161	possibly correct	FALSE	VL_20110915_OLI_03.8970.8970.2.dta	IASNQSVDVK	R	K	0.95	47.5	34.2	30.2	2			530.784	1059.55	1060.56	2	-0.003422	-3.227	72255.5	22	31	FALSE	gi|86651882
1-NIL1	1-NIL1	VL_20110915_OLI_03.raw (F021352)	gag-pro-pol polyprotein [Mus musculus]	gi|86651866	nr_20101214.fasta	194018	0.998	2	2	4	0.000361	0.161	possibly correct	FALSE	VL_20110915_OLI_03.8683.8683.2.dta	IASNQSVDVK	R	K	0.95	55.6	34.2	43.4	2			530.784	1059.55	1060.56	2	-0.003422	-3.227	259000	22	31	FALSE	gi|86651882
1-NIL1	1-NIL1	VL_20110915_OLI_03.raw (F021352)	gag-pro-pol polyprotein [Mus musculus]	gi|86651866	nr_20101214.fasta	194018	0.998	2	2	4	0.000361	0.161	possibly correct	FALSE	VL_20110915_OLI_03.8680.8680.2.dta	IASNQSVDVK	R	K	0.95	57.5	34.2	42.8	2			530.784	1059.55	1060.56	2	-0.003222	-3.038	246636	22	31	FALSE	gi|86651882
1-NIL1	1-NIL1	VL_20110915_OLI_03.raw (F021352)	gag-pro-pol polyprotein [Mus musculus]	gi|86651866	nr_20101214.fasta	194018	0.998	2	2	4	0.000361	0.161	possibly correct	FALSE	VL_20110915_OLI_03.12097.12097.3.dta	IASNQSVDVKK	R	R	0.95	22.3	33.6	18.8	2			396.89	1187.65	1188.66	3	-0.001998	-1.681	54053.6	22	32	FALSE	gi|86651882
1-NIL1	1-NIL1	VL_20110915_OLI_03.raw (F021352)	gag-pro-pol polyprotein [Mus musculus]	gi|86651866	nr_20101214.fasta	194018	0.998	2	2	4	0.000361	0.161	possibly correct	FALSE	VL_20110915_OLI_03.12093.12093.3.dta	IASNQSVDVKK	R	R	0.95	26.2	33.6	19.8	2			396.89	1187.65	1188.66	3	-0.002598	-2.186	51899.7	22	32	FALSE	gi|86651882
1-NIL1	1-NIL1	VL_20110915_OLI_03.raw (F021352)	gag-pro-pol polyprotein [Mus musculus]	gi|86651866	nr_20101214.fasta	194018	0.998	2	2	4	0.000361	0.161	possibly correct	FALSE	VL_20110915_OLI_03.12859.12859.2.dta	IASNQSVDVKK	R	R	0.95	25.7	33.5	10.7	2			594.832	1187.65	1188.66	2	-0.001222	-1.028	20209	22	32	FALSE	gi|86651882
1-NIL1	1-NIL1	VL_20110915_OLI_03.raw (F021352)	gag-pro-pol polyprotein [Mus musculus]	gi|86651866	nr_20101214.fasta	194018	0.998	2	2	4	0.000361	0.161	possibly correct	FALSE	VL_20110915_OLI_03.11703.11703.3.dta	IASNQSVDVKK	R	R	0.95	34.2	33.6	17.8	2			396.89	1187.65	1188.66	3	-0.002298	-1.933	1035190	22	32	FALSE	gi|86651882
1-NIL1	1-NIL1	VL_20110915_OLI_03.raw (F021352)	gag-pro-pol polyprotein [Mus musculus]	gi|86651866	nr_20101214.fasta	194018	0.998	2	2	4	0.000361	0.161	possibly correct	FALSE	VL_20110915_OLI_03.11697.11697.2.dta	IASNQSVDVKK	R	R	0.95	34.4	33.3	26.1	2			594.831	1187.65	1188.66	2	-0.002822	-2.374	78119.2	22	32	FALSE	gi|86651882
1-NIL1	1-NIL1	VL_20110915_OLI_03.raw (F021352)	gag-pro-pol polyprotein [Mus musculus]	gi|86651866	nr_20101214.fasta	194018	0.998	2	2	4	0.000361	0.161	possibly correct	FALSE	VL_20110915_OLI_03.11706.11706.2.dta	IASNQSVDVKK	R	R	0.95	37.3	33.6	28.2	2			594.832	1187.65	1188.66	2	-0.002622	-2.206	76193	22	32	FALSE	gi|86651882
1-NIL1	1-NIL1	VL_20110915_OLI_03.raw (F021352)	gag-pro-pol polyprotein [Mus musculus]	gi|86651866	nr_20101214.fasta	194018	0.998	2	2	4	0.000361	0.161	possibly correct	FALSE	VL_20110915_OLI_03.11438.11438.2.dta	IASNQSVDVKK	R	R	0.95	45.2	33.3	25.5	2			594.831	1187.65	1188.66	2	-0.003222	-2.711	101265	22	32	FALSE	gi|86651882
1-NIL1	1-NIL1	VL_20110915_OLI_03.raw (F021352)	gag-pro-pol polyprotein [Mus musculus]	gi|86651866	nr_20101214.fasta	194018	0.998	2	2	4	0.000361	0.161	possibly correct	FALSE	VL_20110915_OLI_03.11427.11427.2.dta	IASNQSVDVKK	R	R	0.95	51.8	33.3	37.9	2			594.831	1187.65	1188.66	2	-0.002822	-2.374	95402.7	22	32	FALSE	gi|86651882
1-NIL1	1-NIL1	VL_20110915_OLI_03.raw (F021352)	gag-pro-pol polyprotein [Mus musculus]	gi|86651866	nr_20101214.fasta	194018	0.998	2	2	4	0.000361	0.161	possibly correct	FALSE	VL_20110915_OLI_03.11854.11854.2.dta	IASNQSVDVKK	R	R	0.95	57.8	33.5	33.5	2			594.832	1187.65	1188.66	2	-0.0008219	-0.6915	51718.1	22	32	FALSE	gi|86651882
1-NIL1	1-NIL1	VL_20110915_OLI_03.raw (F021352)	gag-pro-pol polyprotein [Mus musculus]	gi|86651866	nr_20101214.fasta	194018	0.998	2	2	4	0.000361	0.161	possibly correct	FALSE	VL_20110915_OLI_03.11865.11865.2.dta	IASNQSVDVKK	R	R	0.95	57.8	33.5	39.7	2			594.832	1187.65	1188.66	2	-0.001222	-1.028	47303.8	22	32	FALSE	gi|86651882
1-NIL1	1-NIL1	VL_20110915_OLI_03.raw (F021352)	gag-pro-pol polyprotein [Mus musculus]	gi|86651866	nr_20101214.fasta	194018	0.998	2	2	4	0.000361	0.161	possibly correct	FALSE	VL_20110915_OLI_03.15821.15821.2.dta	LKEAYRR	R	Y	0.95	24	31	4.71	2			468.274	934.534	935.542	2	-0.0004219	-0.451	30122.1	371	377	FALSE	gi|86651882
1-NIL1	1-NIL1	VL_20110915_OLI_03.raw (F021352)	gag-pro-pol polyprotein [Mus musculus]	gi|86651866	nr_20101214.fasta	194018	0.998	2	2	4	0.000361	0.161	possibly correct	FALSE	VL_20110915_OLI_03.12794.12794.2.dta	LLATVVSGQR	K	Q	0.95	32.2	32.3	27.9	2			522.313	1042.61	1043.62	2	-0.002122	-2.033	30280.7	476	485	FALSE	gi|86651882
1-NIL1	1-NIL1	VL_20110915_OLI_03.raw (F021352)	gag-pro-pol polyprotein [Mus musculus]	gi|86651866	nr_20101214.fasta	194018	0.998	2	2	4	0.000361	0.161	possibly correct	FALSE	VL_20110915_OLI_03.16501.16501.2.dta	LLEEIFPR	K	F	0.95	58	33	0	2			508.793	1015.57	1016.58	2	0.0002781	0.2735	36606	1496	1503	FALSE	gi|86651882
1-NIL1	1-NIL1	VL_20110915_OLI_03.raw (F021352)	gag-pro-pol polyprotein [Mus musculus]	gi|86651866	nr_20101214.fasta	194018	0.998	2	2	4	0.000361	0.161	possibly correct	FALSE	VL_20110915_OLI_03.16495.16495.2.dta	LLEEIFPR	K	F	0.95	58	33	0	2			508.793	1015.57	1016.58	2	0.0004781	0.4703	35675.4	1496	1503	FALSE	gi|86651882
1-NIL1	1-NIL1	VL_20110915_OLI_03.raw (F021352)	gag-pro-pol polyprotein [Mus musculus]	gi|86651866	nr_20101214.fasta	194018	0.998	2	2	4	0.000361	0.161	possibly correct	FALSE	VL_20110915_OLI_03.10632.10632.2.dta	LNVYTDSR	R	Y	0.95	27.6	33.9	14	2			484.245	966.475	967.484	2	-0.002022	-2.09	26422.3	1236	1243	FALSE	gi|86651882
1-NIL1	1-NIL1	VL_20110915_OLI_03.raw (F021352)	gag-pro-pol polyprotein [Mus musculus]	gi|86651866	nr_20101214.fasta	194018	0.998	2	2	4	0.000361	0.161	possibly correct	FALSE	VL_20110915_OLI_03.10627.10627.2.dta	LNVYTDSR	R	Y	0.95	39.2	33.9	30.3	2			484.244	966.474	967.484	2	-0.003022	-3.124	30776.6	1236	1243	FALSE	gi|86651882
1-NIL1	1-NIL1	VL_20110915_OLI_03.raw (F021352)	gag-pro-pol polyprotein [Mus musculus]	gi|86651866	nr_20101214.fasta	194018	0.998	2	2	4	0.000361	0.161	possibly correct	FALSE	VL_20110915_OLI_03.14411.14411.2.dta	LRELGATYNQSK	K	G	0.95	24.5	34.3	12.4	2			690.367	1378.72	1379.73	2	-0.001922	-1.393	5867.12	1351	1362	FALSE	gi|86651882
1-NIL1	1-NIL1	VL_20110915_OLI_03.raw (F021352)	gag-pro-pol polyprotein [Mus musculus]	gi|86651866	nr_20101214.fasta	194018	0.998	2	2	4	0.000361	0.161	possibly correct	FALSE	VL_20110915_OLI_03.14421.14421.2.dta	LRELGATYNQSK	K	G	0.95	24.8	34.3	11.1	2			690.366	1378.72	1379.73	2	-0.002122	-1.538	6648.84	1351	1362	FALSE	gi|86651882
1-NIL1	1-NIL1	VL_20110915_OLI_03.raw (F021352)	gag-pro-pol polyprotein [Mus musculus]	gi|86651866	nr_20101214.fasta	194018	0.998	2	2	4	0.000361	0.161	possibly correct	FALSE	VL_20110915_OLI_03.13336.13336.3.dta	LSPSPTAPILPSGPSTQPPPR	K	S	0.949	19.2	32.6	14.3	2			699.716	2096.13	2097.13	3	-0.0007979	-0.3805	16447.5	105	125	FALSE	gi|86651882
1-NIL1	1-NIL1	VL_20110915_OLI_03.raw (F021352)	gag-pro-pol polyprotein [Mus musculus]	gi|86651866	nr_20101214.fasta	194018	0.998	2	2	4	0.000361	0.161	possibly correct	FALSE	VL_20110915_OLI_03.11612.11612.2.dta	LSPsPTAPILPSGPSTQPPPR	K	S	0.95	27.8	36.2	4.51	2		s4: Phospho (+79.97)	1089.05	2176.09	2177.1	2	-0.001853	-0.8513	3217.48	105	125	FALSE	gi|86651882
1-NIL1	1-NIL1	VL_20110915_OLI_03.raw (F021352)	gag-pro-pol polyprotein [Mus musculus]	gi|86651866	nr_20101214.fasta	194018	0.998	2	2	4	0.000361	0.161	possibly correct	FALSE	VL_20110915_OLI_03.12882.12882.2.dta	LSPSPTAPILPSGPSTQPPPR	K	S	0.95	38.2	33.3	31.5	2			1049.07	2096.12	2097.13	2	-0.009522	-4.54	3744.51	105	125	FALSE	gi|86651882
1-NIL1	1-NIL1	VL_20110915_OLI_03.raw (F021352)	gag-pro-pol polyprotein [Mus musculus]	gi|86651866	nr_20101214.fasta	194018	0.998	2	2	4	0.000361	0.161	possibly correct	FALSE	VL_20110915_OLI_03.12886.12886.2.dta	LSPSPTAPILPSGPSTQPPPR	K	S	0.95	39.8	32.9	33.3	2			1049.07	2096.12	2097.13	2	-0.003522	-1.679	3701.25	105	125	FALSE	gi|86651882
1-NIL1	1-NIL1	VL_20110915_OLI_03.raw (F021352)	gag-pro-pol polyprotein [Mus musculus]	gi|86651866	nr_20101214.fasta	194018	0.998	2	2	4	0.000361	0.161	possibly correct	FALSE	VL_20110915_OLI_03.13325.13325.2.dta	LSPSPTAPILPSGPSTQPPPR	K	S	0.95	48.8	32.7	37.7	2			1049.07	2096.13	2097.13	2	-0.001522	-0.7257	13085.5	105	125	FALSE	gi|86651882
1-NIL1	1-NIL1	VL_20110915_OLI_03.raw (F021352)	gag-pro-pol polyprotein [Mus musculus]	gi|86651866	nr_20101214.fasta	194018	0.998	2	2	4	0.000361	0.161	possibly correct	FALSE	VL_20110915_OLI_03.13314.13314.2.dta	LSPSPTAPILPSGPSTQPPPR	K	S	0.95	52	32.7	42.6	2			1049.07	2096.13	2097.13	2	-0.001522	-0.7257	17434.9	105	125	FALSE	gi|86651882
1-NIL1	1-NIL1	VL_20110915_OLI_03.raw (F021352)	gag-pro-pol polyprotein [Mus musculus]	gi|86651866	nr_20101214.fasta	194018	0.998	2	2	4	0.000361	0.161	possibly correct	FALSE	VL_20110915_OLI_03.13327.13327.2.dta	LSPSPTAPILPSGPSTQPPPR	K	S	0.95	53.3	32.7	45	2			1049.07	2096.13	2097.13	2	-0.001522	-0.7257	9284.46	105	125	FALSE	gi|86651882
1-NIL1	1-NIL1	VL_20110915_OLI_03.raw (F021352)	gag-pro-pol polyprotein [Mus musculus]	gi|86651866	nr_20101214.fasta	194018	0.998	2	2	4	0.000361	0.161	possibly correct	FALSE	VL_20110915_OLI_03.13315.13315.2.dta	LSPSPTAPILPSGPSTQPPPR	K	S	0.95	55.8	32.7	44.8	2			1049.07	2096.13	2097.13	2	-0.001522	-0.7257	9696.12	105	125	FALSE	gi|86651882
1-NIL1	1-NIL1	VL_20110915_OLI_03.raw (F021352)	gag-pro-pol polyprotein [Mus musculus]	gi|86651866	nr_20101214.fasta	194018	0.998	2	2	4	0.000361	0.161	possibly correct	FALSE	VL_20110915_OLI_03.14676.14676.2.dta	mVAAIAVLTK	R	D	0.95	29.9	28.8	24.2	2		m1: Oxidation (+15.99)	516.809	1031.6	1032.61	2	-0.000537	-0.52	36375.6	1070	1079	FALSE	gi|86651882
1-NIL1	1-NIL1	VL_20110915_OLI_03.raw (F021352)	gag-pro-pol polyprotein [Mus musculus]	gi|86651866	nr_20101214.fasta	194018	0.998	2	2	4	0.000361	0.161	possibly correct	FALSE	VL_20110915_OLI_03.14670.14670.2.dta	mVAAIAVLTK	R	D	0.95	34	28.8	19.2	2		m1: Oxidation (+15.99)	516.81	1031.6	1032.61	2	-0.000337	-0.3263	32920	1070	1079	FALSE	gi|86651882
1-NIL1	1-NIL1	VL_20110915_OLI_03.raw (F021352)	gag-pro-pol polyprotein [Mus musculus]	gi|86651866	nr_20101214.fasta	194018	0.998	2	2	4	0.000361	0.161	possibly correct	FALSE	VL_20110915_OLI_03.16153.16153.2.dta	MVAAIAVLTK	R	D	0.95	51	29.3	50.6	2			508.812	1015.61	1016.62	2	-0.001022	-1.005	31222.5	1070	1079	FALSE	gi|86651882
1-NIL1	1-NIL1	VL_20110915_OLI_03.raw (F021352)	gag-pro-pol polyprotein [Mus musculus]	gi|86651866	nr_20101214.fasta	194018	0.998	2	2	4	0.000361	0.161	possibly correct	FALSE	VL_20110915_OLI_03.16147.16147.2.dta	MVAAIAVLTK	R	D	0.95	56	29.3	54.9	2			508.812	1015.61	1016.62	2	-0.001022	-1.005	29346.7	1070	1079	FALSE	gi|86651882
1-NIL1	1-NIL1	VL_20110915_OLI_03.raw (F021352)	gag-pro-pol polyprotein [Mus musculus]	gi|86651866	nr_20101214.fasta	194018	0.998	2	2	4	0.000361	0.161	possibly correct	FALSE	VL_20110915_OLI_03.16210.16210.2.dta	NHLVLYR	R	Q	0.95	26.5	31.6	11.4	2			457.764	913.513	914.521	2	-0.0001219	-0.1333	23789	327	333	FALSE	gi|86651882
1-NIL1	1-NIL1	VL_20110915_OLI_03.raw (F021352)	gag-pro-pol polyprotein [Mus musculus]	gi|86651866	nr_20101214.fasta	194018	0.998	2	2	4	0.000361	0.161	possibly correct	FALSE	VL_20110915_OLI_03.8811.8811.2.dta	NNNPSFSEDPGK	K	L	0.95	32.5	34.8	25.3	2			653.287	1304.56	1305.57	2	-0.003122	-2.391	8979.71	239	250	FALSE	gi|86651882
1-NIL1	1-NIL1	VL_20110915_OLI_03.raw (F021352)	gag-pro-pol polyprotein [Mus musculus]	gi|86651866	nr_20101214.fasta	194018	0.998	2	2	4	0.000361	0.161	possibly correct	FALSE	VL_20110915_OLI_03.8808.8808.2.dta	NNNPSFSEDPGK	K	L	0.95	35.9	34.9	26.6	2			653.287	1304.56	1305.57	2	-0.003522	-2.698	8702.68	239	250	FALSE	gi|86651882
1-NIL1	1-NIL1	VL_20110915_OLI_03.raw (F021352)	gag-pro-pol polyprotein [Mus musculus]	gi|86651866	nr_20101214.fasta	194018	0.998	2	2	4	0.000361	0.161	possibly correct	FALSE	VL_20110915_OLI_03.7356.7356.2.dta	NNNPSFSEDPGK	K	L	0.95	37.2	34.9	32.2	2			653.287	1304.56	1305.57	2	-0.003522	-2.698	8022.04	239	250	FALSE	gi|86651882
1-NIL1	1-NIL1	VL_20110915_OLI_03.raw (F021352)	gag-pro-pol polyprotein [Mus musculus]	gi|86651866	nr_20101214.fasta	194018	0.998	2	2	4	0.000361	0.161	possibly correct	FALSE	VL_20110915_OLI_03.9091.9091.2.dta	NNNPSFSEDPGK	K	L	0.95	47	34.9	40.3	2			653.287	1304.56	1305.57	2	-0.003522	-2.698	14477.7	239	250	FALSE	gi|86651882
1-NIL1	1-NIL1	VL_20110915_OLI_03.raw (F021352)	gag-pro-pol polyprotein [Mus musculus]	gi|86651866	nr_20101214.fasta	194018	0.998	2	2	4	0.000361	0.161	possibly correct	FALSE	VL_20110915_OLI_03.9097.9097.2.dta	NNNPSFSEDPGK	K	L	0.95	47.9	34.8	41.2	2			653.287	1304.56	1305.57	2	-0.003122	-2.391	15344.5	239	250	FALSE	gi|86651882
1-NIL1	1-NIL1	VL_20110915_OLI_03.raw (F021352)	gag-pro-pol polyprotein [Mus musculus]	gi|86651866	nr_20101214.fasta	194018	0.998	2	2	4	0.000361	0.161	possibly correct	FALSE	VL_20110915_OLI_03.15851.15851.2.dta	QAPLIIPLK	R	A	0.95	35.2	25	34.2	2			496.829	991.644	992.651	2	0.0007781	0.7838	65478.5	703	711	FALSE	gi|86651882
1-NIL1	1-NIL1	VL_20110915_OLI_03.raw (F021352)	gag-pro-pol polyprotein [Mus musculus]	gi|86651866	nr_20101214.fasta	194018	0.998	2	2	4	0.000361	0.161	possibly correct	FALSE	VL_20110915_OLI_03.15859.15859.2.dta	QAPLIIPLK	R	A	0.95	31.5	25	30.6	2			496.829	991.643	992.651	2	-2.194e-05	-0.0221	70316.3	703	711	FALSE	gi|86651882
1-NIL1	1-NIL1	VL_20110915_OLI_03.raw (F021352)	gag-pro-pol polyprotein [Mus musculus]	gi|86651866	nr_20101214.fasta	194018	0.998	2	2	4	0.000361	0.161	possibly correct	FALSE	VL_20110915_OLI_03.15967.15967.2.dta	QLLLAGLQNAGR	R	S	0.95	21.7	28.3	17	2			627.37	1252.73	1253.73	2	0.0004781	0.3813	12517.3	334	345	FALSE	gi|86651882
1-NIL1	1-NIL1	VL_20110915_OLI_03.raw (F021352)	gag-pro-pol polyprotein [Mus musculus]	gi|86651866	nr_20101214.fasta	194018	0.998	2	2	4	0.000361	0.161	possibly correct	FALSE	VL_20110915_OLI_03.16110.16110.3.dta	QLLLAGLQNAGR	R	S	0.95	32.3	28.3	16.7	2			418.582	1252.73	1253.73	3	2.058e-06	0.001642	24124.8	334	345	FALSE	gi|86651882
1-NIL1	1-NIL1	VL_20110915_OLI_03.raw (F021352)	gag-pro-pol polyprotein [Mus musculus]	gi|86651866	nr_20101214.fasta	194018	0.998	2	2	4	0.000361	0.161	possibly correct	FALSE	VL_20110915_OLI_03.15970.15970.2.dta	QLLLAGLQNAGR	R	S	0.95	38.6	27.7	27.9	2			627.37	1252.73	1253.73	2	0.001078	0.8599	14792.5	334	345	FALSE	gi|86651882
1-NIL1	1-NIL1	VL_20110915_OLI_03.raw (F021352)	gag-pro-pol polyprotein [Mus musculus]	gi|86651866	nr_20101214.fasta	194018	0.998	2	2	4	0.000361	0.161	possibly correct	FALSE	VL_20110915_OLI_03.16121.16121.3.dta	QLLLAGLQNAGR	R	S	0.95	41.4	28.1	18.2	2			418.582	1252.72	1253.73	3	-0.0008979	-0.7162	21749.9	334	345	FALSE	gi|86651882
1-NIL1	1-NIL1	VL_20110915_OLI_03.raw (F021352)	gag-pro-pol polyprotein [Mus musculus]	gi|86651866	nr_20101214.fasta	194018	0.998	2	2	4	0.000361	0.161	possibly correct	FALSE	VL_20110915_OLI_03.16231.16231.2.dta	QLLLAGLQNAGR	R	S	0.95	72.7	28.3	44.1	2			627.37	1252.73	1253.73	2	0.0002781	0.2218	666484	334	345	FALSE	gi|86651882
1-NIL1	1-NIL1	VL_20110915_OLI_03.raw (F021352)	gag-pro-pol polyprotein [Mus musculus]	gi|86651866	nr_20101214.fasta	194018	0.998	2	2	4	0.000361	0.161	possibly correct	FALSE	VL_20110915_OLI_03.16242.16242.2.dta	QLLLAGLQNAGR	R	S	0.95	90.2	28.1	47	2			627.37	1252.72	1253.73	2	-0.0007219	-0.5758	630847	334	345	FALSE	gi|86651882
1-NIL1	1-NIL1	VL_20110915_OLI_03.raw (F021352)	gag-pro-pol polyprotein [Mus musculus]	gi|86651866	nr_20101214.fasta	194018	0.998	2	2	4	0.000361	0.161	possibly correct	FALSE	VL_20110915_OLI_03.14651.14651.2.dta	RPVAYLSK	R	K	0.95	39.3	30.6	16.4	2			467.279	932.543	933.552	2	-0.001522	-1.63	69898.1	1048	1055	FALSE	gi|86651882
1-NIL1	1-NIL1	VL_20110915_OLI_03.raw (F021352)	gag-pro-pol polyprotein [Mus musculus]	gi|86651866	nr_20101214.fasta	194018	0.998	2	2	4	0.000361	0.161	possibly correct	FALSE	VL_20110915_OLI_03.14690.14690.2.dta	RPVAYLSK	R	K	0.95	44.5	30.1	26.7	2			467.279	932.544	933.552	2	-0.0003219	-0.3449	63999.8	1048	1055	FALSE	gi|86651882
1-NIL1	1-NIL1	VL_20110915_OLI_03.raw (F021352)	gag-pro-pol polyprotein [Mus musculus]	gi|86651866	nr_20101214.fasta	194018	0.998	2	2	4	0.000361	0.161	possibly correct	FALSE	VL_20110915_OLI_03.14683.14683.2.dta	RPVAYLSK	R	K	0.95	43.6	30.1	27.1	2			467.279	932.543	933.552	2	-0.0009219	-0.9876	67663.9	1048	1055	FALSE	gi|86651882
1-NIL1	1-NIL1	VL_20110915_OLI_03.raw (F021352)	gag-pro-pol polyprotein [Mus musculus]	gi|86651866	nr_20101214.fasta	194018	0.998	2	2	4	0.000361	0.161	possibly correct	FALSE	VL_20110915_OLI_03.17010.17010.2.dta	SEILALLK	K	A	0.95	32.5	31	23.1	2			443.783	885.552	886.561	2	-0.001422	-1.604	13742.9	1273	1280	FALSE	gi|86651882
1-NIL1	1-NIL1	VL_20110915_OLI_03.raw (F021352)	gag-pro-pol polyprotein [Mus musculus]	gi|86651866	nr_20101214.fasta	194018	0.998	2	2	4	0.000361	0.161	possibly correct	FALSE	VL_20110915_OLI_03.17006.17006.2.dta	SEILALLK	K	A	0.95	30.1	28	22.7	2			443.784	885.553	886.561	2	-0.0006219	-0.7015	11100.6	1273	1280	FALSE	gi|86651882
1-NIL1	1-NIL1	VL_20110915_OLI_03.raw (F021352)	gag-pro-pol polyprotein [Mus musculus]	gi|86651866	nr_20101214.fasta	194018	0.998	2	2	4	0.000361	0.161	possibly correct	TRUE	VL_20110915_OLI_03.15792.15792.2.dta	SKTLGDLVR	K	E	0.95	31.8	31.9	24.7	2			494.793	987.572	988.579	2	0.0001781	0.1801	37975.5	416	424	TRUE
1-NIL1	1-NIL1	VL_20110915_OLI_03.raw (F021352)	gag-pro-pol polyprotein [Mus musculus]	gi|86651866	nr_20101214.fasta	194018	0.998	2	2	4	0.000361	0.161	possibly correct	TRUE	VL_20110915_OLI_03.15772.15772.2.dta	SKTLGDLVR	K	E	0.95	37.5	31.9	24.5	2			494.793	987.571	988.579	2	-0.0002219	-0.2245	31679.3	416	424	TRUE
1-NIL1	1-NIL1	VL_20110915_OLI_03.raw (F021352)	gag-pro-pol polyprotein [Mus musculus]	gi|86651866	nr_20101214.fasta	194018	0.998	2	2	4	0.000361	0.161	possibly correct	FALSE	VL_20110915_OLI_03.7539.7539.2.dta	SPTNLAK	R	V	0.95	23.3	31.6	4.58	2			365.707	729.4	730.409	2	-0.001922	-2.631	27594.1	346	352	FALSE	gi|86651882
1-NIL1	1-NIL1	VL_20110915_OLI_03.raw (F021352)	gag-pro-pol polyprotein [Mus musculus]	gi|86651866	nr_20101214.fasta	194018	0.998	2	2	4	0.000361	0.161	possibly correct	FALSE	VL_20110915_OLI_03.7549.7549.2.dta	SPTNLAK	R	V	0.95	22.6	31.6	1.91	2			365.708	729.401	730.409	2	-0.001322	-1.81	26351.3	346	352	FALSE	gi|86651882
1-NIL1	1-NIL1	VL_20110915_OLI_03.raw (F021352)	gag-pro-pol polyprotein [Mus musculus]	gi|86651866	nr_20101214.fasta	194018	0.998	2	2	4	0.000361	0.161	possibly correct	FALSE	VL_20110915_OLI_03.3554.3554.2.dta	SPTNLAK	R	V	0.95	27.2	31.6	5.64	2			365.708	729.402	730.409	2	7.806e-05	0.1069	35132.8	346	352	FALSE	gi|86651882
1-NIL1	1-NIL1	VL_20110915_OLI_03.raw (F021352)	gag-pro-pol polyprotein [Mus musculus]	gi|86651866	nr_20101214.fasta	194018	0.998	2	2	4	0.000361	0.161	possibly correct	FALSE	VL_20110915_OLI_03.4839.4839.2.dta	SPTNLAK	R	V	0.95	26.1	31.6	17.1	2			365.708	729.401	730.409	2	-0.0007219	-0.9884	65909.2	346	352	FALSE	gi|86651882
1-NIL1	1-NIL1	VL_20110915_OLI_03.raw (F021352)	gag-pro-pol polyprotein [Mus musculus]	gi|86651866	nr_20101214.fasta	194018	0.998	2	2	4	0.000361	0.161	possibly correct	FALSE	VL_20110915_OLI_03.3543.3543.2.dta	SPTNLAK	R	V	0.95	34.5	34.2	11.7	2			365.709	729.402	730.409	2	0.0002781	0.3807	33415.2	346	352	FALSE	gi|86651882
1-NIL1	1-NIL1	VL_20110915_OLI_03.raw (F021352)	gag-pro-pol polyprotein [Mus musculus]	gi|86651866	nr_20101214.fasta	194018	0.998	2	2	4	0.000361	0.161	possibly correct	FALSE	VL_20110915_OLI_03.7818.7818.2.dta	SPTNLAK	R	V	0.95	33.2	31.6	12.5	2			365.707	729.4	730.409	2	-0.002322	-3.179	81809.5	346	352	FALSE	gi|86651882
1-NIL1	1-NIL1	VL_20110915_OLI_03.raw (F021352)	gag-pro-pol polyprotein [Mus musculus]	gi|86651866	nr_20101214.fasta	194018	0.998	2	2	4	0.000361	0.161	possibly correct	FALSE	VL_20110915_OLI_03.7821.7821.2.dta	SPTNLAK	R	V	0.95	36.4	31.6	16.2	2			365.708	729.401	730.409	2	-0.001522	-2.084	92150.5	346	352	FALSE	gi|86651882
1-NIL1	1-NIL1	VL_20110915_OLI_03.raw (F021352)	gag-pro-pol polyprotein [Mus musculus]	gi|86651866	nr_20101214.fasta	194018	0.998	2	2	4	0.000361	0.161	possibly correct	FALSE	VL_20110915_OLI_03.7956.7956.2.dta	SPTNLAK	R	V	0.95	42.4	31.6	15.6	2			365.707	729.4	730.409	2	-0.002322	-3.179	164032	346	352	FALSE	gi|86651882
1-NIL1	1-NIL1	VL_20110915_OLI_03.raw (F021352)	gag-pro-pol polyprotein [Mus musculus]	gi|86651866	nr_20101214.fasta	194018	0.998	2	2	4	0.000361	0.161	possibly correct	FALSE	VL_20110915_OLI_03.8287.8287.2.dta	SPTNLAK	R	V	0.95	40.5	31.6	14.5	2			365.707	729.4	730.409	2	-0.001722	-2.358	146948	346	352	FALSE	gi|86651882
1-NIL1	1-NIL1	VL_20110915_OLI_03.raw (F021352)	gag-pro-pol polyprotein [Mus musculus]	gi|86651866	nr_20101214.fasta	194018	0.998	2	2	4	0.000361	0.161	possibly correct	FALSE	VL_20110915_OLI_03.8281.8281.2.dta	SPTNLAK	R	V	0.95	42.8	31.6	11.8	2			365.708	729.401	730.409	2	-0.001522	-2.084	158613	346	352	FALSE	gi|86651882
1-NIL1	1-NIL1	VL_20110915_OLI_03.raw (F021352)	gag-pro-pol polyprotein [Mus musculus]	gi|86651866	nr_20101214.fasta	194018	0.998	2	2	4	0.000361	0.161	possibly correct	FALSE	VL_20110915_OLI_03.8003.8003.2.dta	SPTNLAK	R	V	0.95	45.4	31.6	12.8	2			365.707	729.4	730.409	2	-0.001922	-2.631	146866	346	352	FALSE	gi|86651882
1-NIL1	1-NIL1	VL_20110915_OLI_03.raw (F021352)	gag-pro-pol polyprotein [Mus musculus]	gi|86651866	nr_20101214.fasta	194018	0.998	2	2	4	0.000361	0.161	possibly correct	FALSE	VL_20110915_OLI_03.4837.4837.2.dta	SPTNLAK	R	V	0.95	44	31.6	16.6	2			365.708	729.401	730.409	2	-0.0007219	-0.9884	420807	346	352	FALSE	gi|86651882
1-NIL1	1-NIL1	VL_20110915_OLI_03.raw (F021352)	gag-pro-pol polyprotein [Mus musculus]	gi|86651866	nr_20101214.fasta	194018	0.998	2	2	4	0.000361	0.161	possibly correct	FALSE	VL_20110915_OLI_03.15088.15088.2.dta	SQNPLKIR	R	L	0.95	19.3	27.8	8.17	2			478.288	954.56	955.568	2	-0.0007219	-0.7555	22844	1721	1728	FALSE	gi|86651882
1-NIL1	1-NIL1	VL_20110915_OLI_03.raw (F021352)	gag-pro-pol polyprotein [Mus musculus]	gi|86651866	nr_20101214.fasta	194018	0.998	2	2	4	0.000361	0.161	possibly correct	FALSE	VL_20110915_OLI_03.16106.16106.2.dta	TGTLFNWGPDQQK	K	A	0.95	27.4	35.3	18.4	2			746.365	1490.72	1491.72	2	-2.194e-05	-0.01471	7381.9	988	1000	FALSE	gi|86651882
1-NIL1	1-NIL1	VL_20110915_OLI_03.raw (F021352)	gag-pro-pol polyprotein [Mus musculus]	gi|86651866	nr_20101214.fasta	194018	0.998	2	2	4	0.000361	0.161	possibly correct	FALSE	VL_20110915_OLI_03.16007.16007.2.dta	TGTLFNWGPDQQK	K	A	0.95	35.9	35.1	29	2			746.365	1490.72	1491.72	2	0.0003781	0.2534	6968.53	988	1000	FALSE	gi|86651882
1-NIL1	1-NIL1	VL_20110915_OLI_03.raw (F021352)	gag-pro-pol polyprotein [Mus musculus]	gi|86651866	nr_20101214.fasta	194018	0.998	2	2	4	0.000361	0.161	possibly correct	FALSE	VL_20110915_OLI_03.15985.15985.2.dta	TGTLFNWGPDQQK	K	A	0.95	46.1	35.2	32.4	2			746.366	1490.72	1491.72	2	0.001778	1.192	7274	988	1000	FALSE	gi|86651882
1-NIL1	1-NIL1	VL_20110915_OLI_03.raw (F021352)	gag-pro-pol polyprotein [Mus musculus]	gi|86651866	nr_20101214.fasta	194018	0.998	2	2	4	0.000361	0.161	possibly correct	FALSE	VL_20110915_OLI_03.14038.14038.2.dta	TIKETLTK	R	L	0.95	18.6	28.3	15.3	2			467.284	932.552	933.562	2	-0.002022	-2.166	55391.1	1554	1561	FALSE	gi|86651882
1-NIL1	1-NIL1	VL_20110915_OLI_03.raw (F021352)	gag-pro-pol polyprotein [Mus musculus]	gi|86651866	nr_20101214.fasta	194018	0.998	2	2	4	0.000361	0.161	possibly correct	FALSE	VL_20110915_OLI_03.14218.14218.2.dta	TIKETLTK	R	L	0.95	22.7	28.3	12.1	2			467.284	932.552	933.562	2	-0.002022	-2.166	66394.9	1554	1561	FALSE	gi|86651882
1-NIL1	1-NIL1	VL_20110915_OLI_03.raw (F021352)	gag-pro-pol polyprotein [Mus musculus]	gi|86651866	nr_20101214.fasta	194018	0.998	2	2	4	0.000361	0.161	possibly correct	FALSE	VL_20110915_OLI_03.14050.14050.2.dta	TIKETLTK	R	L	0.95	28.4	28.5	21.6	2			467.284	932.553	933.562	2	-0.001422	-1.523	51111.5	1554	1561	FALSE	gi|86651882
1-NIL1	1-NIL1	VL_20110915_OLI_03.raw (F021352)	gag-pro-pol polyprotein [Mus musculus]	gi|86651866	nr_20101214.fasta	194018	0.998	2	2	4	0.000361	0.161	possibly correct	FALSE	VL_20110915_OLI_03.9511.9511.2.dta	TLGDLVR	K	E	0.95	30.6	33.7	14.7	2			387.228	772.442	773.452	2	-0.002822	-3.649	81354.6	418	424	FALSE	gi|86651882
1-NIL1	1-NIL1	VL_20110915_OLI_03.raw (F021352)	gag-pro-pol polyprotein [Mus musculus]	gi|86651866	nr_20101214.fasta	194018	0.998	2	2	4	0.000361	0.161	possibly correct	FALSE	VL_20110915_OLI_03.14730.14730.2.dta	VLLEARK	R	A	0.95	21	30.2	6.78	2			414.769	827.523	828.53	2	-0.0003219	-0.3886	45744.7	285	291	FALSE	gi|86651882
1-NIL1	1-NIL1	VL_20110915_OLI_03.raw (F021352)	syntenin-1 isoform 2 [Mus musculus]	gi|148277591,gi|148277640,gi|148673740,gi|74151625,gi|74177981,gi|74181503	nr_20101214.fasta	32252	1	4	5	9	0.000812	0.111	possibly correct	TRUE	VL_20110915_OLI_03.13774.13774.2.dta	DQDGKIGLR	K	L	0.95	24.1	33.2	14.4	2			501.272	1000.53	1001.54	2	-0.002022	-2.019	18352	120	128	TRUE
1-NIL1	1-NIL1	VL_20110915_OLI_03.raw (F021352)	syntenin-1 isoform 2 [Mus musculus]	gi|148277591,gi|148277640,gi|148673740,gi|74151625,gi|74177981,gi|74181503	nr_20101214.fasta	32252	1	4	5	9	0.000812	0.111	possibly correct	TRUE	VL_20110915_OLI_03.13782.13782.2.dta	DQDGKIGLR	K	L	0.95	39.2	33.3	23.8	2			501.272	1000.53	1001.54	2	-0.001422	-1.42	19849.4	120	128	TRUE
1-NIL1	1-NIL1	VL_20110915_OLI_03.raw (F021352)	syntenin-1 isoform 2 [Mus musculus]	gi|148277591,gi|148277640,gi|148673740,gi|74151625,gi|74177981,gi|74181503	nr_20101214.fasta	32252	1	4	5	9	0.000812	0.111	possibly correct	TRUE	VL_20110915_OLI_03.13969.13969.2.dta	DRPFER	R	T	0.95	22.8	33.6	2.96	2			410.208	818.402	819.411	2	-0.001322	-1.613	163587	192	197	TRUE
1-NIL1	1-NIL1	VL_20110915_OLI_03.raw (F021352)	syntenin-1 isoform 2 [Mus musculus]	gi|148277591,gi|148277640,gi|148673740,gi|74151625,gi|74177981,gi|74181503	nr_20101214.fasta	32252	1	4	5	9	0.000812	0.111	possibly correct	TRUE	VL_20110915_OLI_03.6931.6931.2.dta	EVILcKDQDGK	R	I	0.95	31.9	34.8	25.3	2		c5: Carbamidomethyl (+57.02)	652.828	1303.64	1304.65	2	-0.002487	-1.906	8684.49	114	124	TRUE
1-NIL1	1-NIL1	VL_20110915_OLI_03.raw (F021352)	syntenin-1 isoform 2 [Mus musculus]	gi|148277591,gi|148277640,gi|148673740,gi|74151625,gi|74177981,gi|74181503	nr_20101214.fasta	32252	1	4	5	9	0.000812	0.111	possibly correct	TRUE	VL_20110915_OLI_03.6926.6926.2.dta	EVILcKDQDGK	R	I	0.95	40.3	34.8	30.6	2		c5: Carbamidomethyl (+57.02)	652.828	1303.64	1304.65	2	-0.002887	-2.213	9942.51	114	124	TRUE
1-NIL1	1-NIL1	VL_20110915_OLI_03.raw (F021352)	syntenin-1 isoform 2 [Mus musculus]	gi|148277591,gi|148277640,gi|148673740,gi|74151625,gi|74177981,gi|74181503	nr_20101214.fasta	32252	1	4	5	9	0.000812	0.111	possibly correct	TRUE	VL_20110915_OLI_03.7366.7366.2.dta	ITSIVKDSSAAR	K	N	0.95	26.9	32.1	18.8	2			624.35	1246.68	1247.7	2	-0.003722	-2.983	9412.79	218	229	TRUE
1-NIL1	1-NIL1	VL_20110915_OLI_03.raw (F021352)	syntenin-1 isoform 2 [Mus musculus]	gi|148277591,gi|148277640,gi|148673740,gi|74151625,gi|74177981,gi|74181503	nr_20101214.fasta	32252	1	4	5	9	0.000812	0.111	possibly correct	TRUE	VL_20110915_OLI_03.14008.14008.3.dta	ITSIVKDSSAAR	K	N	0.95	28	32.5	17.5	2			416.569	1246.69	1247.7	3	-0.002698	-2.162	84312.2	218	229	TRUE
1-NIL1	1-NIL1	VL_20110915_OLI_03.raw (F021352)	syntenin-1 isoform 2 [Mus musculus]	gi|148277591,gi|148277640,gi|148673740,gi|74151625,gi|74177981,gi|74181503	nr_20101214.fasta	32252	1	4	5	9	0.000812	0.111	possibly correct	TRUE	VL_20110915_OLI_03.14016.14016.3.dta	ITSIVKDSSAAR	K	N	0.95	36.2	32.1	31.4	2			416.569	1246.69	1247.7	3	-0.001798	-1.441	174460	218	229	TRUE
1-NIL1	1-NIL1	VL_20110915_OLI_03.raw (F021352)	syntenin-1 isoform 2 [Mus musculus]	gi|148277591,gi|148277640,gi|148673740,gi|74151625,gi|74177981,gi|74181503	nr_20101214.fasta	32252	1	4	5	9	0.000812	0.111	possibly correct	TRUE	VL_20110915_OLI_03.7370.7370.2.dta	ITSIVKDSSAAR	K	N	0.95	42.6	32.1	32.5	2			624.35	1246.69	1247.7	2	-0.002122	-1.701	9186.79	218	229	TRUE
1-NIL1	1-NIL1	VL_20110915_OLI_03.raw (F021352)	env polypeptide [Mus musculus]	gi|200091	nr_20101214.fasta	35343.1	0.998	2	2	3	0.000271	0.122	possibly correct	FALSE	VL_20110915_OLI_03.16543.16543.2.dta	LTLSEVTGQGLcIGAVPK	K	T	0.95	43.3	32.3	41.6	2		c12: Carbamidomethyl (+57.02)	922.005	1842	1843	2	0.003013	1.635	2750.89	181	198	FALSE	gi|559061,gi|309267084,gi|86651867
1-NIL1	1-NIL1	VL_20110915_OLI_03.raw (F021352)	env polypeptide [Mus musculus]	gi|200091	nr_20101214.fasta	35343.1	0.998	2	2	3	0.000271	0.122	possibly correct	FALSE	VL_20110915_OLI_03.16538.16538.2.dta	LTLSEVTGQGLcIGAVPK	K	T	0.95	44	32.4	44	2		c12: Carbamidomethyl (+57.02)	922.005	1841.99	1843	2	0.002413	1.309	2898.36	181	198	FALSE	gi|559061,gi|309267084,gi|86651867
1-NIL1	1-NIL1	VL_20110915_OLI_03.raw (F021352)	env polypeptide [Mus musculus]	gi|200091	nr_20101214.fasta	35343.1	0.998	2	2	3	0.000271	0.122	possibly correct	TRUE	VL_20110915_OLI_03.16310.16310.2.dta	LYVSGQDPGLTFGIR	R	L	0.95	36.2	34	32.3	2			811.931	1621.85	1622.85	2	0.001178	0.7259	2893.67	49	63	TRUE
1-NIL1	1-NIL1	VL_20110915_OLI_03.raw (F021352)	env polypeptide [Mus musculus]	gi|200091	nr_20101214.fasta	35343.1	0.998	2	2	3	0.000271	0.122	possibly correct	TRUE	VL_20110915_OLI_03.16305.16305.2.dta	LYVSGQDPGLTFGIR	R	L	0.95	55.7	33.7	53.1	2			811.933	1621.85	1622.85	2	0.004778	2.944	3023.74	49	63	TRUE
1-NIL1	1-NIL1	VL_20110915_OLI_03.raw (F021352)	env polypeptide [Mus musculus]	gi|200091	nr_20101214.fasta	35343.1	0.998	2	2	3	0.000271	0.122	possibly correct	TRUE	VL_20110915_OLI_03.6712.6712.2.dta	YQNLGPR	R	V	0.95	31.5	33.5	16.1	2			424.224	846.433	847.442	2	-0.001422	-1.678	27051.5	66	72	TRUE
1-NIL1	1-NIL1	VL_20110915_OLI_03.raw (F021352)	gag-pro-pol polyprotein [Mus musculus]	gi|86651882	nr_20101214.fasta	194000	1	35	42	124	0.0112	0.174	possibly correct	TRUE	VL_20110915_OLI_03.16808.16808.2.dta	AELIALTQALK	R	M	0.95	55.2	29	38.9	2			585.857	1169.7	1170.71	2	-0.002322	-1.983	9620.85	1219	1229	TRUE
1-NIL1	1-NIL1	VL_20110915_OLI_03.raw (F021352)	gag-pro-pol polyprotein [Mus musculus]	gi|86651882	nr_20101214.fasta	194000	1	35	42	124	0.0112	0.174	possibly correct	TRUE	VL_20110915_OLI_03.17166.17166.2.dta	ALLQTLGDLGYR	R	A	0.95	23.9	31.9	23.9	2			660.369	1318.72	1319.73	2	-0.001722	-1.305	2720.36	900	911	TRUE
1-NIL1	1-NIL1	VL_20110915_OLI_03.raw (F021352)	gag-pro-pol polyprotein [Mus musculus]	gi|86651882	nr_20101214.fasta	194000	1	35	42	124	0.0112	0.174	possibly correct	TRUE	VL_20110915_OLI_03.17169.17169.2.dta	ALLQTLGDLGYR	R	A	0.95	41.4	31.9	25.6	2			660.37	1318.72	1319.73	2	-0.0001219	-0.0924	3126.36	900	911	TRUE
1-NIL1	1-NIL1	VL_20110915_OLI_03.raw (F021352)	gag-pro-pol polyprotein [Mus musculus]	gi|86651882	nr_20101214.fasta	194000	1	35	42	124	0.0112	0.174	possibly correct	TRUE	VL_20110915_OLI_03.8374.8374.2.dta	ALPAGTSAQR	R	A	0.95	32.6	31.2	15.3	2			486.265	970.516	971.527	2	-0.003622	-3.728	45932.4	1209	1218	TRUE
1-NIL1	1-NIL1	VL_20110915_OLI_03.raw (F021352)	gag-pro-pol polyprotein [Mus musculus]	gi|86651882	nr_20101214.fasta	194000	1	35	42	124	0.0112	0.174	possibly correct	TRUE	VL_20110915_OLI_03.8696.8696.2.dta	ALPAGTSAQR	R	A	0.95	29.2	31.6	21.1	2			486.266	970.517	971.527	2	-0.002422	-2.493	39044.7	1209	1218	TRUE
1-NIL1	1-NIL1	VL_20110915_OLI_03.raw (F021352)	gag-pro-pol polyprotein [Mus musculus]	gi|86651882	nr_20101214.fasta	194000	1	35	42	124	0.0112	0.174	possibly correct	TRUE	VL_20110915_OLI_03.8691.8691.2.dta	ALPAGTSAQR	R	A	0.95	31	31.6	21.6	2			486.266	970.517	971.527	2	-0.003022	-3.111	35745.5	1209	1218	TRUE
1-NIL1	1-NIL1	VL_20110915_OLI_03.raw (F021352)	gag-pro-pol polyprotein [Mus musculus]	gi|86651882	nr_20101214.fasta	194000	1	35	42	124	0.0112	0.174	possibly correct	TRUE	VL_20110915_OLI_03.8379.8379.2.dta	ALPAGTSAQR	R	A	0.95	31.1	31.6	15.9	2			486.266	970.517	971.527	2	-0.002422	-2.493	50150.6	1209	1218	TRUE
1-NIL1	1-NIL1	VL_20110915_OLI_03.raw (F021352)	gag-pro-pol polyprotein [Mus musculus]	gi|86651882	nr_20101214.fasta	194000	1	35	42	124	0.0112	0.174	possibly correct	TRUE	VL_20110915_OLI_03.5729.5729.2.dta	AYQEIK	K	Q	0.947	23.9	31.4	3.02	2			376.202	750.389	751.399	2	-0.002222	-2.957	21398.4	1001	1006	TRUE
1-NIL1	1-NIL1	VL_20110915_OLI_03.raw (F021352)	gag-pro-pol polyprotein [Mus musculus]	gi|86651882	nr_20101214.fasta	194000	1	35	42	124	0.0112	0.174	possibly correct	TRUE	VL_20110915_OLI_03.5735.5735.2.dta	AYQEIK	K	Q	0.947	22.4	31.4	9.6	2			376.202	750.389	751.399	2	-0.001822	-2.425	21759.2	1001	1006	TRUE
1-NIL1	1-NIL1	VL_20110915_OLI_03.raw (F021352)	gag-pro-pol polyprotein [Mus musculus]	gi|86651882	nr_20101214.fasta	194000	1	35	42	124	0.0112	0.174	possibly correct	TRUE	VL_20110915_OLI_03.8893.8893.2.dta	AYQEIK	K	Q	0.95	24.2	31.4	8.93	2			376.202	750.389	751.399	2	-0.001822	-2.425	18179.2	1001	1006	TRUE
1-NIL1	1-NIL1	VL_20110915_OLI_03.raw (F021352)	gag-pro-pol polyprotein [Mus musculus]	gi|86651882	nr_20101214.fasta	194000	1	35	42	124	0.0112	0.174	possibly correct	TRUE	VL_20110915_OLI_03.5425.5425.2.dta	AYQEIK	K	Q	0.95	21.8	30.4	6.95	2			376.202	750.39	751.399	2	-0.0008219	-1.094	20343.7	1001	1006	TRUE
1-NIL1	1-NIL1	VL_20110915_OLI_03.raw (F021352)	gag-pro-pol polyprotein [Mus musculus]	gi|86651882	nr_20101214.fasta	194000	1	35	42	124	0.0112	0.174	possibly correct	TRUE	VL_20110915_OLI_03.8888.8888.2.dta	AYQEIK	K	Q	0.95	27.2	31.4	9.67	2			376.202	750.39	751.399	2	-0.001222	-1.626	17216.1	1001	1006	TRUE
1-NIL1	1-NIL1	VL_20110915_OLI_03.raw (F021352)	gag-pro-pol polyprotein [Mus musculus]	gi|86651882	nr_20101214.fasta	194000	1	35	42	124	0.0112	0.174	possibly correct	TRUE	VL_20110915_OLI_03.6255.6255.2.dta	DPPAADSTTSR	R	A	0.95	24.9	34	18.9	2			559.259	1116.5	1117.51	2	-0.002422	-2.167	13767.9	202	212	TRUE
1-NIL1	1-NIL1	VL_20110915_OLI_03.raw (F021352)	gag-pro-pol polyprotein [Mus musculus]	gi|86651882	nr_20101214.fasta	194000	1	35	42	124	0.0112	0.174	possibly correct	TRUE	VL_20110915_OLI_03.3691.3691.2.dta	DPPAADSTTSR	R	A	0.95	30.5	34.2	19.1	2			559.26	1116.51	1117.51	2	0.0003781	0.3383	15094.1	202	212	TRUE
1-NIL1	1-NIL1	VL_20110915_OLI_03.raw (F021352)	gag-pro-pol polyprotein [Mus musculus]	gi|86651882	nr_20101214.fasta	194000	1	35	42	124	0.0112	0.174	possibly correct	TRUE	VL_20110915_OLI_03.3245.3245.2.dta	DPPAADSTTSR	R	A	0.95	34	34	25.1	2			559.259	1116.5	1117.51	2	-0.001222	-1.093	6197.7	202	212	TRUE
1-NIL1	1-NIL1	VL_20110915_OLI_03.raw (F021352)	gag-pro-pol polyprotein [Mus musculus]	gi|86651882	nr_20101214.fasta	194000	1	35	42	124	0.0112	0.174	possibly correct	TRUE	VL_20110915_OLI_03.3063.3063.2.dta	DPPAADSTTSR	R	A	0.95	35.1	34	34.4	2			559.259	1116.5	1117.51	2	-0.001222	-1.093	8937.45	202	212	TRUE
1-NIL1	1-NIL1	VL_20110915_OLI_03.raw (F021352)	gag-pro-pol polyprotein [Mus musculus]	gi|86651882	nr_20101214.fasta	194000	1	35	42	124	0.0112	0.174	possibly correct	TRUE	VL_20110915_OLI_03.3065.3065.2.dta	DPPAADSTTSR	R	A	0.95	34.7	33.9	27	2			559.259	1116.5	1117.51	2	-0.0006219	-0.5565	8879.33	202	212	TRUE
1-NIL1	1-NIL1	VL_20110915_OLI_03.raw (F021352)	gag-pro-pol polyprotein [Mus musculus]	gi|86651882	nr_20101214.fasta	194000	1	35	42	124	0.0112	0.174	possibly correct	TRUE	VL_20110915_OLI_03.3680.3680.2.dta	DPPAADSTTSR	R	A	0.95	41.4	34.1	30.7	2			559.26	1116.51	1117.51	2	0.0007781	0.6962	13306.4	202	212	TRUE
1-NIL1	1-NIL1	VL_20110915_OLI_03.raw (F021352)	gag-pro-pol polyprotein [Mus musculus]	gi|86651882	nr_20101214.fasta	194000	1	35	42	124	0.0112	0.174	possibly correct	TRUE	VL_20110915_OLI_03.4123.4123.2.dta	DPPAADSTTSR	R	A	0.95	48.7	33.9	37.1	2			559.259	1116.5	1117.51	2	-0.0006219	-0.5565	19900.8	202	212	TRUE
1-NIL1	1-NIL1	VL_20110915_OLI_03.raw (F021352)	gag-pro-pol polyprotein [Mus musculus]	gi|86651882	nr_20101214.fasta	194000	1	35	42	124	0.0112	0.174	possibly correct	TRUE	VL_20110915_OLI_03.3260.3260.2.dta	DPPAADSTTSR	R	A	0.95	50.6	33.9	40.8	2			559.259	1116.5	1117.51	2	-0.001022	-0.9145	6826.54	202	212	TRUE
1-NIL1	1-NIL1	VL_20110915_OLI_03.raw (F021352)	gag-pro-pol polyprotein [Mus musculus]	gi|86651882	nr_20101214.fasta	194000	1	35	42	124	0.0112	0.174	possibly correct	TRUE	VL_20110915_OLI_03.4537.4537.2.dta	DPPAADSTTSR	R	A	0.95	59.3	33.9	45.8	2			559.259	1116.5	1117.51	2	-0.0008219	-0.7355	30587.1	202	212	TRUE
1-NIL1	1-NIL1	VL_20110915_OLI_03.raw (F021352)	gag-pro-pol polyprotein [Mus musculus]	gi|86651882	nr_20101214.fasta	194000	1	35	42	124	0.0112	0.174	possibly correct	TRUE	VL_20110915_OLI_03.4115.4115.2.dta	DPPAADSTTSR	R	A	0.95	62.8	33.9	54.6	2			559.259	1116.5	1117.51	2	-0.0008219	-0.7355	20984.3	202	212	TRUE
1-NIL1	1-NIL1	VL_20110915_OLI_03.raw (F021352)	gag-pro-pol polyprotein [Mus musculus]	gi|86651882	nr_20101214.fasta	194000	1	35	42	124	0.0112	0.174	possibly correct	TRUE	VL_20110915_OLI_03.4542.4542.2.dta	DPPAADSTTSR	R	A	0.95	67.1	33.9	55.5	2			559.259	1116.5	1117.51	2	-0.0008219	-0.7355	29987.7	202	212	TRUE
1-NIL1	1-NIL1	VL_20110915_OLI_03.raw (F021352)	gag-pro-pol polyprotein [Mus musculus]	gi|86651882	nr_20101214.fasta	194000	1	35	42	124	0.0112	0.174	possibly correct	TRUE	VL_20110915_OLI_03.14867.14867.2.dta	EFLGTAGFcR	R	L	0.95	37.3	34.4	20.3	2		c9: Carbamidomethyl (+57.02)	579.274	1156.53	1157.54	2	-0.0005872	-0.5073	35756.8	960	969	TRUE
1-NIL1	1-NIL1	VL_20110915_OLI_03.raw (F021352)	gag-pro-pol polyprotein [Mus musculus]	gi|86651882	nr_20101214.fasta	194000	1	35	42	124	0.0112	0.174	possibly correct	TRUE	VL_20110915_OLI_03.14876.14876.2.dta	EFLGTAGFcR	R	L	0.95	39.8	34.3	24.3	2		c9: Carbamidomethyl (+57.02)	579.274	1156.53	1157.54	2	-0.0007872	-0.6801	37534.7	960	969	TRUE
1-NIL1	1-NIL1	VL_20110915_OLI_03.raw (F021352)	gag-pro-pol polyprotein [Mus musculus]	gi|86651882	nr_20101214.fasta	194000	1	35	42	124	0.0112	0.174	possibly correct	TRUE	VL_20110915_OLI_03.9311.9311.2.dta	ELGATYNQSK	R	G	0.95	29.7	34	18.6	2			555.773	1109.53	1110.54	2	-0.004322	-3.892	20203.5	1353	1362	TRUE
1-NIL1	1-NIL1	VL_20110915_OLI_03.raw (F021352)	gag-pro-pol polyprotein [Mus musculus]	gi|86651882	nr_20101214.fasta	194000	1	35	42	124	0.0112	0.174	possibly correct	TRUE	VL_20110915_OLI_03.6558.6558.2.dta	ELGATYNQSK	R	G	0.95	26.8	34.5	26.8	2			555.774	1109.53	1110.54	2	-0.002322	-2.091	9025.07	1353	1362	TRUE
1-NIL1	1-NIL1	VL_20110915_OLI_03.raw (F021352)	gag-pro-pol polyprotein [Mus musculus]	gi|86651882	nr_20101214.fasta	194000	1	35	42	124	0.0112	0.174	possibly correct	TRUE	VL_20110915_OLI_03.9305.9305.2.dta	ELGATYNQSK	R	G	0.95	33.3	34.6	23.6	2			555.773	1109.53	1110.54	2	-0.003722	-3.351	25564.5	1353	1362	TRUE
1-NIL1	1-NIL1	VL_20110915_OLI_03.raw (F021352)	gag-pro-pol polyprotein [Mus musculus]	gi|86651882	nr_20101214.fasta	194000	1	35	42	124	0.0112	0.174	possibly correct	TRUE	VL_20110915_OLI_03.11055.11055.2.dta	ETPEEREER	R	V	0.95	26.8	33.6	9.63	2			587.769	1173.52	1174.53	2	-0.001822	-1.551	44304.7	434	442	TRUE
1-NIL1	1-NIL1	VL_20110915_OLI_03.raw (F021352)	gag-pro-pol polyprotein [Mus musculus]	gi|86651882	nr_20101214.fasta	194000	1	35	42	124	0.0112	0.174	possibly correct	TRUE	VL_20110915_OLI_03.11049.11049.2.dta	ETPEEREER	R	V	0.95	28.8	33.7	11.8	2			587.77	1173.53	1174.53	2	-0.001222	-1.04	50391.6	434	442	TRUE
1-NIL1	1-NIL1	VL_20110915_OLI_03.raw (F021352)	gag-pro-pol polyprotein [Mus musculus]	gi|86651882	nr_20101214.fasta	194000	1	35	42	124	0.0112	0.174	possibly correct	TRUE	VL_20110915_OLI_03.6912.6912.2.dta	ETVmGQPVPK	K	T	0.95	31.6	33.7	26.3	2		m4: Oxidation (+15.99)	551.283	1100.55	1101.56	2	-0.003137	-2.848	15093.8	944	953	TRUE
1-NIL1	1-NIL1	VL_20110915_OLI_03.raw (F021352)	gag-pro-pol polyprotein [Mus musculus]	gi|86651882	nr_20101214.fasta	194000	1	35	42	124	0.0112	0.174	possibly correct	TRUE	VL_20110915_OLI_03.14075.14075.2.dta	GITQGPNESPSAFLER	K	L	0.95	32.1	36.3	24.2	2			851.924	1701.83	1702.84	2	0.001278	0.7505	4773.54	355	370	TRUE
1-NIL1	1-NIL1	VL_20110915_OLI_03.raw (F021352)	gag-pro-pol polyprotein [Mus musculus]	gi|86651882	nr_20101214.fasta	194000	1	35	42	124	0.0112	0.174	possibly correct	TRUE	VL_20110915_OLI_03.14094.14094.2.dta	GITQGPNESPSAFLER	K	L	0.95	39.9	36.3	39.9	2			851.923	1701.83	1702.84	2	7.806e-05	0.04584	5554.92	355	370	TRUE
1-NIL1	1-NIL1	VL_20110915_OLI_03.raw (F021352)	gag-pro-pol polyprotein [Mus musculus]	gi|86651882	nr_20101214.fasta	194000	1	35	42	124	0.0112	0.174	possibly correct	TRUE	VL_20110915_OLI_03.14088.14088.2.dta	GITQGPNESPSAFLER	K	L	0.95	49	36.3	42.1	2			851.925	1701.83	1702.84	2	0.002478	1.455	5033.59	355	370	TRUE
1-NIL1	1-NIL1	VL_20110915_OLI_03.raw (F021352)	gag-pro-pol polyprotein [Mus musculus]	gi|86651882	nr_20101214.fasta	194000	1	35	42	124	0.0112	0.174	possibly correct	TRUE	VL_20110915_OLI_03.14438.14438.3.dta	GKRDPPAADSTTSR	R	A	0.95	32.6	34.9	23.2	2			486.914	1457.72	1458.73	3	-0.001098	-0.7527	50073.2	199	212	TRUE
1-NIL1	1-NIL1	VL_20110915_OLI_03.raw (F021352)	gag-pro-pol polyprotein [Mus musculus]	gi|86651882	nr_20101214.fasta	194000	1	35	42	124	0.0112	0.174	possibly correct	TRUE	VL_20110915_OLI_03.14428.14428.3.dta	GKRDPPAADSTTSR	R	A	0.95	34.2	34.8	26.3	2			486.915	1457.72	1458.73	3	-0.0001979	-0.1357	46072.4	199	212	TRUE
1-NIL1	1-NIL1	VL_20110915_OLI_03.raw (F021352)	gag-pro-pol polyprotein [Mus musculus]	gi|86651882	nr_20101214.fasta	194000	1	35	42	124	0.0112	0.174	possibly correct	TRUE	VL_20110915_OLI_03.13055.13055.2.dta	GLLTSEGR	R	E	0.946	23.2	34.3	10.8	2			416.729	831.444	832.452	2	-0.001322	-1.588	121998	1260	1267	TRUE
1-NIL1	1-NIL1	VL_20110915_OLI_03.raw (F021352)	gag-pro-pol polyprotein [Mus musculus]	gi|86651882	nr_20101214.fasta	194000	1	35	42	124	0.0112	0.174	possibly correct	TRUE	VL_20110915_OLI_03.13065.13065.2.dta	GLLTSEGR	R	E	0.95	24.2	33.7	10.3	2			416.729	831.444	832.452	2	-0.001522	-1.828	114555	1260	1267	TRUE
1-NIL1	1-NIL1	VL_20110915_OLI_03.raw (F021352)	gag-pro-pol polyprotein [Mus musculus]	gi|86651882	nr_20101214.fasta	194000	1	35	42	124	0.0112	0.174	possibly correct	TRUE	VL_20110915_OLI_03.7866.7866.2.dta	GLLTSEGR	R	E	0.95	25.8	33.7	10.6	2			416.729	831.444	832.452	2	-0.001522	-1.828	20287.5	1260	1267	TRUE
1-NIL1	1-NIL1	VL_20110915_OLI_03.raw (F021352)	gag-pro-pol polyprotein [Mus musculus]	gi|86651882	nr_20101214.fasta	194000	1	35	42	124	0.0112	0.174	possibly correct	TRUE	VL_20110915_OLI_03.7869.7869.2.dta	GLLTSEGR	R	E	0.95	32.7	34	8.18	2			416.729	831.443	832.452	2	-0.002322	-2.789	22838.4	1260	1267	TRUE
1-NIL1	1-NIL1	VL_20110915_OLI_03.raw (F021352)	gag-pro-pol polyprotein [Mus musculus]	gi|86651882	nr_20101214.fasta	194000	1	35	42	124	0.0112	0.174	possibly correct	TRUE	VL_20110915_OLI_03.6579.6579.2.dta	IASNQSVDVK	R	K	0.95	26.7	34.2	9.3	2			530.784	1059.55	1060.56	2	-0.002022	-1.906	13054.2	22	31	TRUE
1-NIL1	1-NIL1	VL_20110915_OLI_03.raw (F021352)	gag-pro-pol polyprotein [Mus musculus]	gi|86651882	nr_20101214.fasta	194000	1	35	42	124	0.0112	0.174	possibly correct	TRUE	VL_20110915_OLI_03.6586.6586.2.dta	IASNQSVDVK	R	K	0.95	28	34.2	19.7	2			530.784	1059.55	1060.56	2	-0.002022	-1.906	16173.9	22	31	TRUE
1-NIL1	1-NIL1	VL_20110915_OLI_03.raw (F021352)	gag-pro-pol polyprotein [Mus musculus]	gi|86651882	nr_20101214.fasta	194000	1	35	42	124	0.0112	0.174	possibly correct	TRUE	VL_20110915_OLI_03.8968.8968.2.dta	IASNQSVDVK	R	K	0.95	43.3	34.3	26.8	2			530.783	1059.55	1060.56	2	-0.003822	-3.604	77226.6	22	31	TRUE
1-NIL1	1-NIL1	VL_20110915_OLI_03.raw (F021352)	gag-pro-pol polyprotein [Mus musculus]	gi|86651882	nr_20101214.fasta	194000	1	35	42	124	0.0112	0.174	possibly correct	TRUE	VL_20110915_OLI_03.8351.8351.2.dta	IASNQSVDVK	R	K	0.95	46	34.3	33.1	2			530.783	1059.55	1060.56	2	-0.004022	-3.792	62589.3	22	31	TRUE
1-NIL1	1-NIL1	VL_20110915_OLI_03.raw (F021352)	gag-pro-pol polyprotein [Mus musculus]	gi|86651882	nr_20101214.fasta	194000	1	35	42	124	0.0112	0.174	possibly correct	TRUE	VL_20110915_OLI_03.8970.8970.2.dta	IASNQSVDVK	R	K	0.95	47.5	34.2	30.2	2			530.784	1059.55	1060.56	2	-0.003422	-3.227	72255.5	22	31	TRUE
1-NIL1	1-NIL1	VL_20110915_OLI_03.raw (F021352)	gag-pro-pol polyprotein [Mus musculus]	gi|86651882	nr_20101214.fasta	194000	1	35	42	124	0.0112	0.174	possibly correct	TRUE	VL_20110915_OLI_03.8683.8683.2.dta	IASNQSVDVK	R	K	0.95	55.6	34.2	43.4	2			530.784	1059.55	1060.56	2	-0.003422	-3.227	259000	22	31	TRUE
1-NIL1	1-NIL1	VL_20110915_OLI_03.raw (F021352)	gag-pro-pol polyprotein [Mus musculus]	gi|86651882	nr_20101214.fasta	194000	1	35	42	124	0.0112	0.174	possibly correct	TRUE	VL_20110915_OLI_03.8680.8680.2.dta	IASNQSVDVK	R	K	0.95	57.5	34.2	42.8	2			530.784	1059.55	1060.56	2	-0.003222	-3.038	246636	22	31	TRUE
1-NIL1	1-NIL1	VL_20110915_OLI_03.raw (F021352)	gag-pro-pol polyprotein [Mus musculus]	gi|86651882	nr_20101214.fasta	194000	1	35	42	124	0.0112	0.174	possibly correct	TRUE	VL_20110915_OLI_03.12097.12097.3.dta	IASNQSVDVKK	R	R	0.95	22.3	33.6	18.8	2			396.89	1187.65	1188.66	3	-0.001998	-1.681	54053.6	22	32	TRUE
1-NIL1	1-NIL1	VL_20110915_OLI_03.raw (F021352)	gag-pro-pol polyprotein [Mus musculus]	gi|86651882	nr_20101214.fasta	194000	1	35	42	124	0.0112	0.174	possibly correct	TRUE	VL_20110915_OLI_03.12093.12093.3.dta	IASNQSVDVKK	R	R	0.95	26.2	33.6	19.8	2			396.89	1187.65	1188.66	3	-0.002598	-2.186	51899.7	22	32	TRUE
1-NIL1	1-NIL1	VL_20110915_OLI_03.raw (F021352)	gag-pro-pol polyprotein [Mus musculus]	gi|86651882	nr_20101214.fasta	194000	1	35	42	124	0.0112	0.174	possibly correct	TRUE	VL_20110915_OLI_03.12859.12859.2.dta	IASNQSVDVKK	R	R	0.95	25.7	33.5	10.7	2			594.832	1187.65	1188.66	2	-0.001222	-1.028	20209	22	32	TRUE
1-NIL1	1-NIL1	VL_20110915_OLI_03.raw (F021352)	gag-pro-pol polyprotein [Mus musculus]	gi|86651882	nr_20101214.fasta	194000	1	35	42	124	0.0112	0.174	possibly correct	TRUE	VL_20110915_OLI_03.11703.11703.3.dta	IASNQSVDVKK	R	R	0.95	34.2	33.6	17.8	2			396.89	1187.65	1188.66	3	-0.002298	-1.933	1035190	22	32	TRUE
1-NIL1	1-NIL1	VL_20110915_OLI_03.raw (F021352)	gag-pro-pol polyprotein [Mus musculus]	gi|86651882	nr_20101214.fasta	194000	1	35	42	124	0.0112	0.174	possibly correct	TRUE	VL_20110915_OLI_03.11697.11697.2.dta	IASNQSVDVKK	R	R	0.95	34.4	33.3	26.1	2			594.831	1187.65	1188.66	2	-0.002822	-2.374	78119.2	22	32	TRUE
1-NIL1	1-NIL1	VL_20110915_OLI_03.raw (F021352)	gag-pro-pol polyprotein [Mus musculus]	gi|86651882	nr_20101214.fasta	194000	1	35	42	124	0.0112	0.174	possibly correct	TRUE	VL_20110915_OLI_03.11706.11706.2.dta	IASNQSVDVKK	R	R	0.95	37.3	33.6	28.2	2			594.832	1187.65	1188.66	2	-0.002622	-2.206	76193	22	32	TRUE
1-NIL1	1-NIL1	VL_20110915_OLI_03.raw (F021352)	gag-pro-pol polyprotein [Mus musculus]	gi|86651882	nr_20101214.fasta	194000	1	35	42	124	0.0112	0.174	possibly correct	TRUE	VL_20110915_OLI_03.11438.11438.2.dta	IASNQSVDVKK	R	R	0.95	45.2	33.3	25.5	2			594.831	1187.65	1188.66	2	-0.003222	-2.711	101265	22	32	TRUE
1-NIL1	1-NIL1	VL_20110915_OLI_03.raw (F021352)	gag-pro-pol polyprotein [Mus musculus]	gi|86651882	nr_20101214.fasta	194000	1	35	42	124	0.0112	0.174	possibly correct	TRUE	VL_20110915_OLI_03.11427.11427.2.dta	IASNQSVDVKK	R	R	0.95	51.8	33.3	37.9	2			594.831	1187.65	1188.66	2	-0.002822	-2.374	95402.7	22	32	TRUE
1-NIL1	1-NIL1	VL_20110915_OLI_03.raw (F021352)	gag-pro-pol polyprotein [Mus musculus]	gi|86651882	nr_20101214.fasta	194000	1	35	42	124	0.0112	0.174	possibly correct	TRUE	VL_20110915_OLI_03.11854.11854.2.dta	IASNQSVDVKK	R	R	0.95	57.8	33.5	33.5	2			594.832	1187.65	1188.66	2	-0.0008219	-0.6915	51718.1	22	32	TRUE
1-NIL1	1-NIL1	VL_20110915_OLI_03.raw (F021352)	gag-pro-pol polyprotein [Mus musculus]	gi|86651882	nr_20101214.fasta	194000	1	35	42	124	0.0112	0.174	possibly correct	TRUE	VL_20110915_OLI_03.11865.11865.2.dta	IASNQSVDVKK	R	R	0.95	57.8	33.5	39.7	2			594.832	1187.65	1188.66	2	-0.001222	-1.028	47303.8	22	32	TRUE
1-NIL1	1-NIL1	VL_20110915_OLI_03.raw (F021352)	gag-pro-pol polyprotein [Mus musculus]	gi|86651882	nr_20101214.fasta	194000	1	35	42	124	0.0112	0.174	possibly correct	TRUE	VL_20110915_OLI_03.13884.13884.3.dta	KETVMGQPVPK	R	T	0.95	28.6	33.1	19.4	2			405.225	1212.65	1213.66	3	0.0002021	0.1665	36670.9	943	953	TRUE
1-NIL1	1-NIL1	VL_20110915_OLI_03.raw (F021352)	gag-pro-pol polyprotein [Mus musculus]	gi|86651882	nr_20101214.fasta	194000	1	35	42	124	0.0112	0.174	possibly correct	TRUE	VL_20110915_OLI_03.13821.13821.3.dta	KETVMGQPVPK	R	T	0.95	27.6	33.1	21.3	2			405.225	1212.65	1213.66	3	-0.0009979	-0.8223	30529.9	943	953	TRUE
1-NIL1	1-NIL1	VL_20110915_OLI_03.raw (F021352)	gag-pro-pol polyprotein [Mus musculus]	gi|86651882	nr_20101214.fasta	194000	1	35	42	124	0.0112	0.174	possibly correct	TRUE	VL_20110915_OLI_03.13908.13908.3.dta	KETVMGQPVPK	R	T	0.95	32.7	33.1	24.3	2			405.225	1212.65	1213.66	3	-0.0009979	-0.8223	36887.2	943	953	TRUE
1-NIL1	1-NIL1	VL_20110915_OLI_03.raw (F021352)	gag-pro-pol polyprotein [Mus musculus]	gi|86651882	nr_20101214.fasta	194000	1	35	42	124	0.0112	0.174	possibly correct	TRUE	VL_20110915_OLI_03.13847.13847.2.dta	KETVMGQPVPK	R	T	0.95	43.1	33.1	35.3	2			607.334	1212.65	1213.66	2	-0.0008219	-0.6772	9596.12	943	953	TRUE
1-NIL1	1-NIL1	VL_20110915_OLI_03.raw (F021352)	gag-pro-pol polyprotein [Mus musculus]	gi|86651882	nr_20101214.fasta	194000	1	35	42	124	0.0112	0.174	possibly correct	TRUE	VL_20110915_OLI_03.15821.15821.2.dta	LKEAYRR	R	Y	0.95	24	31	4.71	2			468.274	934.534	935.542	2	-0.0004219	-0.451	30122.1	371	377	TRUE
1-NIL1	1-NIL1	VL_20110915_OLI_03.raw (F021352)	gag-pro-pol polyprotein [Mus musculus]	gi|86651882	nr_20101214.fasta	194000	1	35	42	124	0.0112	0.174	possibly correct	TRUE	VL_20110915_OLI_03.12794.12794.2.dta	LLATVVSGQR	K	Q	0.95	32.2	32.3	27.9	2			522.313	1042.61	1043.62	2	-0.002122	-2.033	30280.7	476	485	TRUE
1-NIL1	1-NIL1	VL_20110915_OLI_03.raw (F021352)	gag-pro-pol polyprotein [Mus musculus]	gi|86651882	nr_20101214.fasta	194000	1	35	42	124	0.0112	0.174	possibly correct	TRUE	VL_20110915_OLI_03.16501.16501.2.dta	LLEEIFPR	K	F	0.95	58	33	0	2			508.793	1015.57	1016.58	2	0.0002781	0.2735	36606	1496	1503	TRUE
1-NIL1	1-NIL1	VL_20110915_OLI_03.raw (F021352)	gag-pro-pol polyprotein [Mus musculus]	gi|86651882	nr_20101214.fasta	194000	1	35	42	124	0.0112	0.174	possibly correct	TRUE	VL_20110915_OLI_03.16495.16495.2.dta	LLEEIFPR	K	F	0.95	58	33	0	2			508.793	1015.57	1016.58	2	0.0004781	0.4703	35675.4	1496	1503	TRUE
1-NIL1	1-NIL1	VL_20110915_OLI_03.raw (F021352)	gag-pro-pol polyprotein [Mus musculus]	gi|86651882	nr_20101214.fasta	194000	1	35	42	124	0.0112	0.174	possibly correct	TRUE	VL_20110915_OLI_03.10632.10632.2.dta	LNVYTDSR	R	Y	0.95	27.6	33.9	14	2			484.245	966.475	967.484	2	-0.002022	-2.09	26422.3	1236	1243	TRUE
1-NIL1	1-NIL1	VL_20110915_OLI_03.raw (F021352)	gag-pro-pol polyprotein [Mus musculus]	gi|86651882	nr_20101214.fasta	194000	1	35	42	124	0.0112	0.174	possibly correct	TRUE	VL_20110915_OLI_03.10627.10627.2.dta	LNVYTDSR	R	Y	0.95	39.2	33.9	30.3	2			484.244	966.474	967.484	2	-0.003022	-3.124	30776.6	1236	1243	TRUE
1-NIL1	1-NIL1	VL_20110915_OLI_03.raw (F021352)	gag-pro-pol polyprotein [Mus musculus]	gi|86651882	nr_20101214.fasta	194000	1	35	42	124	0.0112	0.174	possibly correct	TRUE	VL_20110915_OLI_03.14411.14411.2.dta	LRELGATYNQSK	K	G	0.95	24.5	34.3	12.4	2			690.367	1378.72	1379.73	2	-0.001922	-1.393	5867.12	1351	1362	TRUE
1-NIL1	1-NIL1	VL_20110915_OLI_03.raw (F021352)	gag-pro-pol polyprotein [Mus musculus]	gi|86651882	nr_20101214.fasta	194000	1	35	42	124	0.0112	0.174	possibly correct	TRUE	VL_20110915_OLI_03.14421.14421.2.dta	LRELGATYNQSK	K	G	0.95	24.8	34.3	11.1	2			690.366	1378.72	1379.73	2	-0.002122	-1.538	6648.84	1351	1362	TRUE
1-NIL1	1-NIL1	VL_20110915_OLI_03.raw (F021352)	gag-pro-pol polyprotein [Mus musculus]	gi|86651882	nr_20101214.fasta	194000	1	35	42	124	0.0112	0.174	possibly correct	TRUE	VL_20110915_OLI_03.13336.13336.3.dta	LSPSPTAPILPSGPSTQPPPR	K	S	0.949	19.2	32.6	14.3	2			699.716	2096.13	2097.13	3	-0.0007979	-0.3805	16447.5	105	125	TRUE
1-NIL1	1-NIL1	VL_20110915_OLI_03.raw (F021352)	gag-pro-pol polyprotein [Mus musculus]	gi|86651882	nr_20101214.fasta	194000	1	35	42	124	0.0112	0.174	possibly correct	TRUE	VL_20110915_OLI_03.11612.11612.2.dta	LSPsPTAPILPSGPSTQPPPR	K	S	0.95	27.8	36.2	4.51	2		s4: Phospho (+79.97)	1089.05	2176.09	2177.1	2	-0.001853	-0.8513	3217.48	105	125	TRUE
1-NIL1	1-NIL1	VL_20110915_OLI_03.raw (F021352)	gag-pro-pol polyprotein [Mus musculus]	gi|86651882	nr_20101214.fasta	194000	1	35	42	124	0.0112	0.174	possibly correct	TRUE	VL_20110915_OLI_03.12882.12882.2.dta	LSPSPTAPILPSGPSTQPPPR	K	S	0.95	38.2	33.3	31.5	2			1049.07	2096.12	2097.13	2	-0.009522	-4.54	3744.51	105	125	TRUE
1-NIL1	1-NIL1	VL_20110915_OLI_03.raw (F021352)	gag-pro-pol polyprotein [Mus musculus]	gi|86651882	nr_20101214.fasta	194000	1	35	42	124	0.0112	0.174	possibly correct	TRUE	VL_20110915_OLI_03.12886.12886.2.dta	LSPSPTAPILPSGPSTQPPPR	K	S	0.95	39.8	32.9	33.3	2			1049.07	2096.12	2097.13	2	-0.003522	-1.679	3701.25	105	125	TRUE
1-NIL1	1-NIL1	VL_20110915_OLI_03.raw (F021352)	gag-pro-pol polyprotein [Mus musculus]	gi|86651882	nr_20101214.fasta	194000	1	35	42	124	0.0112	0.174	possibly correct	TRUE	VL_20110915_OLI_03.13325.13325.2.dta	LSPSPTAPILPSGPSTQPPPR	K	S	0.95	48.8	32.7	37.7	2			1049.07	2096.13	2097.13	2	-0.001522	-0.7257	13085.5	105	125	TRUE
1-NIL1	1-NIL1	VL_20110915_OLI_03.raw (F021352)	gag-pro-pol polyprotein [Mus musculus]	gi|86651882	nr_20101214.fasta	194000	1	35	42	124	0.0112	0.174	possibly correct	TRUE	VL_20110915_OLI_03.13314.13314.2.dta	LSPSPTAPILPSGPSTQPPPR	K	S	0.95	52	32.7	42.6	2			1049.07	2096.13	2097.13	2	-0.001522	-0.7257	17434.9	105	125	TRUE
1-NIL1	1-NIL1	VL_20110915_OLI_03.raw (F021352)	gag-pro-pol polyprotein [Mus musculus]	gi|86651882	nr_20101214.fasta	194000	1	35	42	124	0.0112	0.174	possibly correct	TRUE	VL_20110915_OLI_03.13327.13327.2.dta	LSPSPTAPILPSGPSTQPPPR	K	S	0.95	53.3	32.7	45	2			1049.07	2096.13	2097.13	2	-0.001522	-0.7257	9284.46	105	125	TRUE
1-NIL1	1-NIL1	VL_20110915_OLI_03.raw (F021352)	gag-pro-pol polyprotein [Mus musculus]	gi|86651882	nr_20101214.fasta	194000	1	35	42	124	0.0112	0.174	possibly correct	TRUE	VL_20110915_OLI_03.13315.13315.2.dta	LSPSPTAPILPSGPSTQPPPR	K	S	0.95	55.8	32.7	44.8	2			1049.07	2096.13	2097.13	2	-0.001522	-0.7257	9696.12	105	125	TRUE
1-NIL1	1-NIL1	VL_20110915_OLI_03.raw (F021352)	gag-pro-pol polyprotein [Mus musculus]	gi|86651882	nr_20101214.fasta	194000	1	35	42	124	0.0112	0.174	possibly correct	TRUE	VL_20110915_OLI_03.14676.14676.2.dta	mVAAIAVLTK	R	D	0.95	29.9	28.8	24.2	2		m1: Oxidation (+15.99)	516.809	1031.6	1032.61	2	-0.000537	-0.52	36375.6	1070	1079	TRUE
1-NIL1	1-NIL1	VL_20110915_OLI_03.raw (F021352)	gag-pro-pol polyprotein [Mus musculus]	gi|86651882	nr_20101214.fasta	194000	1	35	42	124	0.0112	0.174	possibly correct	TRUE	VL_20110915_OLI_03.14670.14670.2.dta	mVAAIAVLTK	R	D	0.95	34	28.8	19.2	2		m1: Oxidation (+15.99)	516.81	1031.6	1032.61	2	-0.000337	-0.3263	32920	1070	1079	TRUE
1-NIL1	1-NIL1	VL_20110915_OLI_03.raw (F021352)	gag-pro-pol polyprotein [Mus musculus]	gi|86651882	nr_20101214.fasta	194000	1	35	42	124	0.0112	0.174	possibly correct	TRUE	VL_20110915_OLI_03.16153.16153.2.dta	MVAAIAVLTK	R	D	0.95	51	29.3	50.6	2			508.812	1015.61	1016.62	2	-0.001022	-1.005	31222.5	1070	1079	TRUE
1-NIL1	1-NIL1	VL_20110915_OLI_03.raw (F021352)	gag-pro-pol polyprotein [Mus musculus]	gi|86651882	nr_20101214.fasta	194000	1	35	42	124	0.0112	0.174	possibly correct	TRUE	VL_20110915_OLI_03.16147.16147.2.dta	MVAAIAVLTK	R	D	0.95	56	29.3	54.9	2			508.812	1015.61	1016.62	2	-0.001022	-1.005	29346.7	1070	1079	TRUE
1-NIL1	1-NIL1	VL_20110915_OLI_03.raw (F021352)	gag-pro-pol polyprotein [Mus musculus]	gi|86651882	nr_20101214.fasta	194000	1	35	42	124	0.0112	0.174	possibly correct	TRUE	VL_20110915_OLI_03.16210.16210.2.dta	NHLVLYR	R	Q	0.95	26.5	31.6	11.4	2			457.764	913.513	914.521	2	-0.0001219	-0.1333	23789	327	333	TRUE
1-NIL1	1-NIL1	VL_20110915_OLI_03.raw (F021352)	gag-pro-pol polyprotein [Mus musculus]	gi|86651882	nr_20101214.fasta	194000	1	35	42	124	0.0112	0.174	possibly correct	TRUE	VL_20110915_OLI_03.8811.8811.2.dta	NNNPSFSEDPGK	K	L	0.95	32.5	34.8	25.3	2			653.287	1304.56	1305.57	2	-0.003122	-2.391	8979.71	239	250	TRUE
1-NIL1	1-NIL1	VL_20110915_OLI_03.raw (F021352)	gag-pro-pol polyprotein [Mus musculus]	gi|86651882	nr_20101214.fasta	194000	1	35	42	124	0.0112	0.174	possibly correct	TRUE	VL_20110915_OLI_03.8808.8808.2.dta	NNNPSFSEDPGK	K	L	0.95	35.9	34.9	26.6	2			653.287	1304.56	1305.57	2	-0.003522	-2.698	8702.68	239	250	TRUE
1-NIL1	1-NIL1	VL_20110915_OLI_03.raw (F021352)	gag-pro-pol polyprotein [Mus musculus]	gi|86651882	nr_20101214.fasta	194000	1	35	42	124	0.0112	0.174	possibly correct	TRUE	VL_20110915_OLI_03.7356.7356.2.dta	NNNPSFSEDPGK	K	L	0.95	37.2	34.9	32.2	2			653.287	1304.56	1305.57	2	-0.003522	-2.698	8022.04	239	250	TRUE
1-NIL1	1-NIL1	VL_20110915_OLI_03.raw (F021352)	gag-pro-pol polyprotein [Mus musculus]	gi|86651882	nr_20101214.fasta	194000	1	35	42	124	0.0112	0.174	possibly correct	TRUE	VL_20110915_OLI_03.9091.9091.2.dta	NNNPSFSEDPGK	K	L	0.95	47	34.9	40.3	2			653.287	1304.56	1305.57	2	-0.003522	-2.698	14477.7	239	250	TRUE
1-NIL1	1-NIL1	VL_20110915_OLI_03.raw (F021352)	gag-pro-pol polyprotein [Mus musculus]	gi|86651882	nr_20101214.fasta	194000	1	35	42	124	0.0112	0.174	possibly correct	TRUE	VL_20110915_OLI_03.9097.9097.2.dta	NNNPSFSEDPGK	K	L	0.95	47.9	34.8	41.2	2			653.287	1304.56	1305.57	2	-0.003122	-2.391	15344.5	239	250	TRUE
1-NIL1	1-NIL1	VL_20110915_OLI_03.raw (F021352)	gag-pro-pol polyprotein [Mus musculus]	gi|86651882	nr_20101214.fasta	194000	1	35	42	124	0.0112	0.174	possibly correct	TRUE	VL_20110915_OLI_03.15851.15851.2.dta	QAPLIIPLK	R	A	0.95	35.2	25	34.2	2			496.829	991.644	992.651	2	0.0007781	0.7838	65478.5	703	711	TRUE
1-NIL1	1-NIL1	VL_20110915_OLI_03.raw (F021352)	gag-pro-pol polyprotein [Mus musculus]	gi|86651882	nr_20101214.fasta	194000	1	35	42	124	0.0112	0.174	possibly correct	TRUE	VL_20110915_OLI_03.15859.15859.2.dta	QAPLIIPLK	R	A	0.95	31.5	25	30.6	2			496.829	991.643	992.651	2	-2.194e-05	-0.0221	70316.3	703	711	TRUE
1-NIL1	1-NIL1	VL_20110915_OLI_03.raw (F021352)	gag-pro-pol polyprotein [Mus musculus]	gi|86651882	nr_20101214.fasta	194000	1	35	42	124	0.0112	0.174	possibly correct	TRUE	VL_20110915_OLI_03.15967.15967.2.dta	QLLLAGLQNAGR	R	S	0.95	21.7	28.3	17	2			627.37	1252.73	1253.73	2	0.0004781	0.3813	12517.3	334	345	TRUE
1-NIL1	1-NIL1	VL_20110915_OLI_03.raw (F021352)	gag-pro-pol polyprotein [Mus musculus]	gi|86651882	nr_20101214.fasta	194000	1	35	42	124	0.0112	0.174	possibly correct	TRUE	VL_20110915_OLI_03.16110.16110.3.dta	QLLLAGLQNAGR	R	S	0.95	32.3	28.3	16.7	2			418.582	1252.73	1253.73	3	2.058e-06	0.001642	24124.8	334	345	TRUE
1-NIL1	1-NIL1	VL_20110915_OLI_03.raw (F021352)	gag-pro-pol polyprotein [Mus musculus]	gi|86651882	nr_20101214.fasta	194000	1	35	42	124	0.0112	0.174	possibly correct	TRUE	VL_20110915_OLI_03.15970.15970.2.dta	QLLLAGLQNAGR	R	S	0.95	38.6	27.7	27.9	2			627.37	1252.73	1253.73	2	0.001078	0.8599	14792.5	334	345	TRUE
1-NIL1	1-NIL1	VL_20110915_OLI_03.raw (F021352)	gag-pro-pol polyprotein [Mus musculus]	gi|86651882	nr_20101214.fasta	194000	1	35	42	124	0.0112	0.174	possibly correct	TRUE	VL_20110915_OLI_03.16121.16121.3.dta	QLLLAGLQNAGR	R	S	0.95	41.4	28.1	18.2	2			418.582	1252.72	1253.73	3	-0.0008979	-0.7162	21749.9	334	345	TRUE
1-NIL1	1-NIL1	VL_20110915_OLI_03.raw (F021352)	gag-pro-pol polyprotein [Mus musculus]	gi|86651882	nr_20101214.fasta	194000	1	35	42	124	0.0112	0.174	possibly correct	TRUE	VL_20110915_OLI_03.16231.16231.2.dta	QLLLAGLQNAGR	R	S	0.95	72.7	28.3	44.1	2			627.37	1252.73	1253.73	2	0.0002781	0.2218	666484	334	345	TRUE
1-NIL1	1-NIL1	VL_20110915_OLI_03.raw (F021352)	gag-pro-pol polyprotein [Mus musculus]	gi|86651882	nr_20101214.fasta	194000	1	35	42	124	0.0112	0.174	possibly correct	TRUE	VL_20110915_OLI_03.16242.16242.2.dta	QLLLAGLQNAGR	R	S	0.95	90.2	28.1	47	2			627.37	1252.72	1253.73	2	-0.0007219	-0.5758	630847	334	345	TRUE
1-NIL1	1-NIL1	VL_20110915_OLI_03.raw (F021352)	gag-pro-pol polyprotein [Mus musculus]	gi|86651882	nr_20101214.fasta	194000	1	35	42	124	0.0112	0.174	possibly correct	TRUE	VL_20110915_OLI_03.14651.14651.2.dta	RPVAYLSK	R	K	0.95	39.3	30.6	16.4	2			467.279	932.543	933.552	2	-0.001522	-1.63	69898.1	1048	1055	TRUE
1-NIL1	1-NIL1	VL_20110915_OLI_03.raw (F021352)	gag-pro-pol polyprotein [Mus musculus]	gi|86651882	nr_20101214.fasta	194000	1	35	42	124	0.0112	0.174	possibly correct	TRUE	VL_20110915_OLI_03.14690.14690.2.dta	RPVAYLSK	R	K	0.95	44.5	30.1	26.7	2			467.279	932.544	933.552	2	-0.0003219	-0.3449	63999.8	1048	1055	TRUE
1-NIL1	1-NIL1	VL_20110915_OLI_03.raw (F021352)	gag-pro-pol polyprotein [Mus musculus]	gi|86651882	nr_20101214.fasta	194000	1	35	42	124	0.0112	0.174	possibly correct	TRUE	VL_20110915_OLI_03.14683.14683.2.dta	RPVAYLSK	R	K	0.95	43.6	30.1	27.1	2			467.279	932.543	933.552	2	-0.0009219	-0.9876	67663.9	1048	1055	TRUE
1-NIL1	1-NIL1	VL_20110915_OLI_03.raw (F021352)	gag-pro-pol polyprotein [Mus musculus]	gi|86651882	nr_20101214.fasta	194000	1	35	42	124	0.0112	0.174	possibly correct	TRUE	VL_20110915_OLI_03.17010.17010.2.dta	SEILALLK	K	A	0.95	32.5	31	23.1	2			443.783	885.552	886.561	2	-0.001422	-1.604	13742.9	1273	1280	TRUE
1-NIL1	1-NIL1	VL_20110915_OLI_03.raw (F021352)	gag-pro-pol polyprotein [Mus musculus]	gi|86651882	nr_20101214.fasta	194000	1	35	42	124	0.0112	0.174	possibly correct	TRUE	VL_20110915_OLI_03.17006.17006.2.dta	SEILALLK	K	A	0.95	30.1	28	22.7	2			443.784	885.553	886.561	2	-0.0006219	-0.7015	11100.6	1273	1280	TRUE
1-NIL1	1-NIL1	VL_20110915_OLI_03.raw (F021352)	gag-pro-pol polyprotein [Mus musculus]	gi|86651882	nr_20101214.fasta	194000	1	35	42	124	0.0112	0.174	possibly correct	TRUE	VL_20110915_OLI_03.7539.7539.2.dta	SPTNLAK	R	V	0.95	23.3	31.6	4.58	2			365.707	729.4	730.409	2	-0.001922	-2.631	27594.1	346	352	TRUE
1-NIL1	1-NIL1	VL_20110915_OLI_03.raw (F021352)	gag-pro-pol polyprotein [Mus musculus]	gi|86651882	nr_20101214.fasta	194000	1	35	42	124	0.0112	0.174	possibly correct	TRUE	VL_20110915_OLI_03.7549.7549.2.dta	SPTNLAK	R	V	0.95	22.6	31.6	1.91	2			365.708	729.401	730.409	2	-0.001322	-1.81	26351.3	346	352	TRUE
1-NIL1	1-NIL1	VL_20110915_OLI_03.raw (F021352)	gag-pro-pol polyprotein [Mus musculus]	gi|86651882	nr_20101214.fasta	194000	1	35	42	124	0.0112	0.174	possibly correct	TRUE	VL_20110915_OLI_03.3554.3554.2.dta	SPTNLAK	R	V	0.95	27.2	31.6	5.64	2			365.708	729.402	730.409	2	7.806e-05	0.1069	35132.8	346	352	TRUE
1-NIL1	1-NIL1	VL_20110915_OLI_03.raw (F021352)	gag-pro-pol polyprotein [Mus musculus]	gi|86651882	nr_20101214.fasta	194000	1	35	42	124	0.0112	0.174	possibly correct	TRUE	VL_20110915_OLI_03.4839.4839.2.dta	SPTNLAK	R	V	0.95	26.1	31.6	17.1	2			365.708	729.401	730.409	2	-0.0007219	-0.9884	65909.2	346	352	TRUE
1-NIL1	1-NIL1	VL_20110915_OLI_03.raw (F021352)	gag-pro-pol polyprotein [Mus musculus]	gi|86651882	nr_20101214.fasta	194000	1	35	42	124	0.0112	0.174	possibly correct	TRUE	VL_20110915_OLI_03.3543.3543.2.dta	SPTNLAK	R	V	0.95	34.5	34.2	11.7	2			365.709	729.402	730.409	2	0.0002781	0.3807	33415.2	346	352	TRUE
1-NIL1	1-NIL1	VL_20110915_OLI_03.raw (F021352)	gag-pro-pol polyprotein [Mus musculus]	gi|86651882	nr_20101214.fasta	194000	1	35	42	124	0.0112	0.174	possibly correct	TRUE	VL_20110915_OLI_03.7818.7818.2.dta	SPTNLAK	R	V	0.95	33.2	31.6	12.5	2			365.707	729.4	730.409	2	-0.002322	-3.179	81809.5	346	352	TRUE
1-NIL1	1-NIL1	VL_20110915_OLI_03.raw (F021352)	gag-pro-pol polyprotein [Mus musculus]	gi|86651882	nr_20101214.fasta	194000	1	35	42	124	0.0112	0.174	possibly correct	TRUE	VL_20110915_OLI_03.7821.7821.2.dta	SPTNLAK	R	V	0.95	36.4	31.6	16.2	2			365.708	729.401	730.409	2	-0.001522	-2.084	92150.5	346	352	TRUE
1-NIL1	1-NIL1	VL_20110915_OLI_03.raw (F021352)	gag-pro-pol polyprotein [Mus musculus]	gi|86651882	nr_20101214.fasta	194000	1	35	42	124	0.0112	0.174	possibly correct	TRUE	VL_20110915_OLI_03.7956.7956.2.dta	SPTNLAK	R	V	0.95	42.4	31.6	15.6	2			365.707	729.4	730.409	2	-0.002322	-3.179	164032	346	352	TRUE
1-NIL1	1-NIL1	VL_20110915_OLI_03.raw (F021352)	gag-pro-pol polyprotein [Mus musculus]	gi|86651882	nr_20101214.fasta	194000	1	35	42	124	0.0112	0.174	possibly correct	TRUE	VL_20110915_OLI_03.8287.8287.2.dta	SPTNLAK	R	V	0.95	40.5	31.6	14.5	2			365.707	729.4	730.409	2	-0.001722	-2.358	146948	346	352	TRUE
1-NIL1	1-NIL1	VL_20110915_OLI_03.raw (F021352)	gag-pro-pol polyprotein [Mus musculus]	gi|86651882	nr_20101214.fasta	194000	1	35	42	124	0.0112	0.174	possibly correct	TRUE	VL_20110915_OLI_03.8281.8281.2.dta	SPTNLAK	R	V	0.95	42.8	31.6	11.8	2			365.708	729.401	730.409	2	-0.001522	-2.084	158613	346	352	TRUE
1-NIL1	1-NIL1	VL_20110915_OLI_03.raw (F021352)	gag-pro-pol polyprotein [Mus musculus]	gi|86651882	nr_20101214.fasta	194000	1	35	42	124	0.0112	0.174	possibly correct	TRUE	VL_20110915_OLI_03.8003.8003.2.dta	SPTNLAK	R	V	0.95	45.4	31.6	12.8	2			365.707	729.4	730.409	2	-0.001922	-2.631	146866	346	352	TRUE
1-NIL1	1-NIL1	VL_20110915_OLI_03.raw (F021352)	gag-pro-pol polyprotein [Mus musculus]	gi|86651882	nr_20101214.fasta	194000	1	35	42	124	0.0112	0.174	possibly correct	TRUE	VL_20110915_OLI_03.4837.4837.2.dta	SPTNLAK	R	V	0.95	44	31.6	16.6	2			365.708	729.401	730.409	2	-0.0007219	-0.9884	420807	346	352	TRUE
1-NIL1	1-NIL1	VL_20110915_OLI_03.raw (F021352)	gag-pro-pol polyprotein [Mus musculus]	gi|86651882	nr_20101214.fasta	194000	1	35	42	124	0.0112	0.174	possibly correct	TRUE	VL_20110915_OLI_03.15088.15088.2.dta	SQNPLKIR	R	L	0.95	19.3	27.8	8.17	2			478.288	954.56	955.568	2	-0.0007219	-0.7555	22844	1721	1728	TRUE
1-NIL1	1-NIL1	VL_20110915_OLI_03.raw (F021352)	gag-pro-pol polyprotein [Mus musculus]	gi|86651882	nr_20101214.fasta	194000	1	35	42	124	0.0112	0.174	possibly correct	TRUE	VL_20110915_OLI_03.16106.16106.2.dta	TGTLFNWGPDQQK	K	A	0.95	27.4	35.3	18.4	2			746.365	1490.72	1491.72	2	-2.194e-05	-0.01471	7381.9	988	1000	TRUE
1-NIL1	1-NIL1	VL_20110915_OLI_03.raw (F021352)	gag-pro-pol polyprotein [Mus musculus]	gi|86651882	nr_20101214.fasta	194000	1	35	42	124	0.0112	0.174	possibly correct	TRUE	VL_20110915_OLI_03.16007.16007.2.dta	TGTLFNWGPDQQK	K	A	0.95	35.9	35.1	29	2			746.365	1490.72	1491.72	2	0.0003781	0.2534	6968.53	988	1000	TRUE
1-NIL1	1-NIL1	VL_20110915_OLI_03.raw (F021352)	gag-pro-pol polyprotein [Mus musculus]	gi|86651882	nr_20101214.fasta	194000	1	35	42	124	0.0112	0.174	possibly correct	TRUE	VL_20110915_OLI_03.15985.15985.2.dta	TGTLFNWGPDQQK	K	A	0.95	46.1	35.2	32.4	2			746.366	1490.72	1491.72	2	0.001778	1.192	7274	988	1000	TRUE
1-NIL1	1-NIL1	VL_20110915_OLI_03.raw (F021352)	gag-pro-pol polyprotein [Mus musculus]	gi|86651882	nr_20101214.fasta	194000	1	35	42	124	0.0112	0.174	possibly correct	TRUE	VL_20110915_OLI_03.14038.14038.2.dta	TIKETLTK	R	L	0.95	18.6	28.3	15.3	2			467.284	932.552	933.562	2	-0.002022	-2.166	55391.1	1554	1561	TRUE
1-NIL1	1-NIL1	VL_20110915_OLI_03.raw (F021352)	gag-pro-pol polyprotein [Mus musculus]	gi|86651882	nr_20101214.fasta	194000	1	35	42	124	0.0112	0.174	possibly correct	TRUE	VL_20110915_OLI_03.14218.14218.2.dta	TIKETLTK	R	L	0.95	22.7	28.3	12.1	2			467.284	932.552	933.562	2	-0.002022	-2.166	66394.9	1554	1561	TRUE
1-NIL1	1-NIL1	VL_20110915_OLI_03.raw (F021352)	gag-pro-pol polyprotein [Mus musculus]	gi|86651882	nr_20101214.fasta	194000	1	35	42	124	0.0112	0.174	possibly correct	TRUE	VL_20110915_OLI_03.14050.14050.2.dta	TIKETLTK	R	L	0.95	28.4	28.5	21.6	2			467.284	932.553	933.562	2	-0.001422	-1.523	51111.5	1554	1561	TRUE
1-NIL1	1-NIL1	VL_20110915_OLI_03.raw (F021352)	gag-pro-pol polyprotein [Mus musculus]	gi|86651882	nr_20101214.fasta	194000	1	35	42	124	0.0112	0.174	possibly correct	TRUE	VL_20110915_OLI_03.9511.9511.2.dta	TLGDLVR	K	E	0.95	30.6	33.7	14.7	2			387.228	772.442	773.452	2	-0.002822	-3.649	81354.6	418	424	TRUE
1-NIL1	1-NIL1	VL_20110915_OLI_03.raw (F021352)	gag-pro-pol polyprotein [Mus musculus]	gi|86651882	nr_20101214.fasta	194000	1	35	42	124	0.0112	0.174	possibly correct	TRUE	VL_20110915_OLI_03.16012.16012.2.dta	VKGITQGPNESPSAFLER	K	L	0.95	37.1	34.9	35.9	2			965.502	1928.99	1930	2	-0.005522	-2.861	3215.02	353	370	TRUE
1-NIL1	1-NIL1	VL_20110915_OLI_03.raw (F021352)	gag-pro-pol polyprotein [Mus musculus]	gi|86651882	nr_20101214.fasta	194000	1	35	42	124	0.0112	0.174	possibly correct	TRUE	VL_20110915_OLI_03.15991.15991.3.dta	VKGITQGPNESPSAFLER	K	L	0.95	50.3	34.4	49.4	2			644.008	1929	1930	3	0.005802	3.006	42259.1	353	370	TRUE
1-NIL1	1-NIL1	VL_20110915_OLI_03.raw (F021352)	gag-pro-pol polyprotein [Mus musculus]	gi|86651882	nr_20101214.fasta	194000	1	35	42	124	0.0112	0.174	possibly correct	TRUE	VL_20110915_OLI_03.16002.16002.3.dta	VKGITQGPNESPSAFLER	K	L	0.95	51.6	34.7	45	2			644.006	1929	1930	3	-0.0004979	-0.258	42900.1	353	370	TRUE
1-NIL1	1-NIL1	VL_20110915_OLI_03.raw (F021352)	gag-pro-pol polyprotein [Mus musculus]	gi|86651882	nr_20101214.fasta	194000	1	35	42	124	0.0112	0.174	possibly correct	TRUE	VL_20110915_OLI_03.14730.14730.2.dta	VLLEARK	R	A	0.95	21	30.2	6.78	2			414.769	827.523	828.53	2	-0.0003219	-0.3886	45744.7	285	291	TRUE
1-NIL1	1-NIL1	VL_20110915_OLI_03.raw (F021352)	nicastrin [Mus musculus]	gi|148707097,gi|224809376,gi|37359868,gi|74192605,gi|74213022,gi|74213239	nr_20101214.fasta	78579.1	0.998	2	2	3	0.000271	0.0353	possibly correct	TRUE	VL_20110915_OLI_03.15577.15577.2.dta	ALANVATVLAR	K	A	0.95	28	30.3	23.5	2			549.835	1097.66	1098.66	2	-0.0002219	-0.202	14718.4	485	495	TRUE
1-NIL1	1-NIL1	VL_20110915_OLI_03.raw (F021352)	nicastrin [Mus musculus]	gi|148707097,gi|224809376,gi|37359868,gi|74192605,gi|74213022,gi|74213239	nr_20101214.fasta	78579.1	0.998	2	2	3	0.000271	0.0353	possibly correct	TRUE	VL_20110915_OLI_03.15599.15599.2.dta	ALANVATVLAR	K	A	0.95	38.2	30.3	30.5	2			549.836	1097.66	1098.66	2	0.0007781	0.7082	15929.6	485	495	TRUE
1-NIL1	1-NIL1	VL_20110915_OLI_03.raw (F021352)	nicastrin [Mus musculus]	gi|148707097,gi|224809376,gi|37359868,gi|74192605,gi|74213022,gi|74213239	nr_20101214.fasta	78579.1	0.998	2	2	3	0.000271	0.0353	possibly correct	TRUE	VL_20110915_OLI_03.11256.11256.2.dta	LAQSQALPPSSLQR	R	F	0.95	21.4	32	18.8	2			748.414	1494.81	1495.82	2	-0.001322	-0.8838	9883.51	415	428	TRUE
1-NIL1	1-NIL1	VL_20110915_OLI_03.raw (F021352)	nuclear poly(C)-binding protein, splicevariant E [Mus musculus]	gi|1360003,gi|14141166,gi|148672030,gi|148833484,gi|193083110,gi|291327528,gi|495128,gi|77736367	nr_20101214.fasta	36885.1	1	3	3	8	0.000722	0.109	possibly correct	TRUE	VL_20110915_OLI_03.16854.16854.2.dta	IITLAGPTNAIFK	R	A	0.95	24.4	27.4	24.4	2			679.906	1357.8	1358.8	2	-0.0003219	-0.2369	4304.25	58	70	TRUE
1-NIL1	1-NIL1	VL_20110915_OLI_03.raw (F021352)	nuclear poly(C)-binding protein, splicevariant E [Mus musculus]	gi|1360003,gi|14141166,gi|148672030,gi|148833484,gi|193083110,gi|291327528,gi|495128,gi|77736367	nr_20101214.fasta	36885.1	1	3	3	8	0.000722	0.109	possibly correct	TRUE	VL_20110915_OLI_03.16845.16845.2.dta	IITLAGPTNAIFK	R	A	0.95	36.1	28	36.1	2			679.905	1357.79	1358.8	2	-0.002322	-1.709	3556.25	58	70	TRUE
1-NIL1	1-NIL1	VL_20110915_OLI_03.raw (F021352)	nuclear poly(C)-binding protein, splicevariant E [Mus musculus]	gi|1360003,gi|14141166,gi|148672030,gi|148833484,gi|193083110,gi|291327528,gi|495128,gi|77736367	nr_20101214.fasta	36885.1	1	3	3	8	0.000722	0.109	possibly correct	TRUE	VL_20110915_OLI_03.9987.9987.2.dta	INISEGNcPER	R	I	0.95	31.6	34.7	23.9	2		c8: Carbamidomethyl (+57.02)	644.799	1287.58	1288.6	2	-0.003587	-2.784	11319	47	57	TRUE
1-NIL1	1-NIL1	VL_20110915_OLI_03.raw (F021352)	nuclear poly(C)-binding protein, splicevariant E [Mus musculus]	gi|1360003,gi|14141166,gi|148672030,gi|148833484,gi|193083110,gi|291327528,gi|495128,gi|77736367	nr_20101214.fasta	36885.1	1	3	3	8	0.000722	0.109	possibly correct	TRUE	VL_20110915_OLI_03.7845.7845.2.dta	INISEGNcPER	R	I	0.95	32.3	34.7	23.9	2		c8: Carbamidomethyl (+57.02)	644.8	1287.58	1288.6	2	-0.003187	-2.473	8654.99	47	57	TRUE
1-NIL1	1-NIL1	VL_20110915_OLI_03.raw (F021352)	nuclear poly(C)-binding protein, splicevariant E [Mus musculus]	gi|1360003,gi|14141166,gi|148672030,gi|148833484,gi|193083110,gi|291327528,gi|495128,gi|77736367	nr_20101214.fasta	36885.1	1	3	3	8	0.000722	0.109	possibly correct	TRUE	VL_20110915_OLI_03.9990.9990.2.dta	INISEGNcPER	R	I	0.95	37.3	34.8	30.5	2		c8: Carbamidomethyl (+57.02)	644.799	1287.58	1288.6	2	-0.004987	-3.87	11467.1	47	57	TRUE
1-NIL1	1-NIL1	VL_20110915_OLI_03.raw (F021352)	nuclear poly(C)-binding protein, splicevariant E [Mus musculus]	gi|1360003,gi|14141166,gi|148672030,gi|148833484,gi|193083110,gi|291327528,gi|495128,gi|77736367	nr_20101214.fasta	36885.1	1	3	3	8	0.000722	0.109	possibly correct	TRUE	VL_20110915_OLI_03.7842.7842.2.dta	INISEGNcPER	R	I	0.95	39.6	34.8	27.9	2		c8: Carbamidomethyl (+57.02)	644.799	1287.58	1288.6	2	-0.004387	-3.405	9244.13	47	57	TRUE
1-NIL1	1-NIL1	VL_20110915_OLI_03.raw (F021352)	nuclear poly(C)-binding protein, splicevariant E [Mus musculus]	gi|1360003,gi|14141166,gi|148672030,gi|148833484,gi|193083110,gi|291327528,gi|495128,gi|77736367	nr_20101214.fasta	36885.1	1	3	3	8	0.000722	0.109	possibly correct	TRUE	VL_20110915_OLI_03.13564.13564.2.dta	LVVPASQcGSLIGK	R	G	0.95	38.9	32.8	30.5	2		c8: Carbamidomethyl (+57.02)	714.898	1427.78	1428.79	2	0.0006128	0.4289	14857.2	102	115	TRUE
1-NIL1	1-NIL1	VL_20110915_OLI_03.raw (F021352)	nuclear poly(C)-binding protein, splicevariant E [Mus musculus]	gi|1360003,gi|14141166,gi|148672030,gi|148833484,gi|193083110,gi|291327528,gi|495128,gi|77736367	nr_20101214.fasta	36885.1	1	3	3	8	0.000722	0.109	possibly correct	TRUE	VL_20110915_OLI_03.13575.13575.2.dta	LVVPASQcGSLIGK	R	G	0.95	35.5	33.1	31	2		c8: Carbamidomethyl (+57.02)	714.897	1427.78	1428.79	2	-0.001187	-0.8309	15607.3	102	115	TRUE
1-NIL1	1-NIL1	VL_20110915_OLI_03.raw (F021352)	acid sphingomyelinase-like phosphodiesterase 3b precursor [Mus musculus]	gi|19527104	nr_20101214.fasta	51600	1	3	3	5	0.000451	0.0746	possibly correct	TRUE	VL_20110915_OLI_03.6118.6118.2.dta	NQFPAQSNR	K	I	0.95	24.6	33.7	16.1	2			531.259	1060.5	1061.51	2	-0.002122	-1.999	15491.3	141	149	TRUE
1-NIL1	1-NIL1	VL_20110915_OLI_03.raw (F021352)	acid sphingomyelinase-like phosphodiesterase 3b precursor [Mus musculus]	gi|19527104	nr_20101214.fasta	51600	1	3	3	5	0.000451	0.0746	possibly correct	TRUE	VL_20110915_OLI_03.4987.4987.2.dta	QANVQETPR	R	W	0.95	23.8	34	11.3	2			521.767	1041.52	1042.53	2	-0.0005219	-0.5007	13917.1	346	354	TRUE
1-NIL1	1-NIL1	VL_20110915_OLI_03.raw (F021352)	acid sphingomyelinase-like phosphodiesterase 3b precursor [Mus musculus]	gi|19527104	nr_20101214.fasta	51600	1	3	3	5	0.000451	0.0746	possibly correct	TRUE	VL_20110915_OLI_03.4963.4963.2.dta	QANVQETPR	R	W	0.95	30	34.4	17	2			521.767	1041.52	1042.53	2	-0.0007219	-0.6925	13905.8	346	354	TRUE
1-NIL1	1-NIL1	VL_20110915_OLI_03.raw (F021352)	acid sphingomyelinase-like phosphodiesterase 3b precursor [Mus musculus]	gi|19527104	nr_20101214.fasta	51600	1	3	3	5	0.000451	0.0746	possibly correct	TRUE	VL_20110915_OLI_03.13211.13211.2.dta	TTLPGVVDGANNPGIR	K	I	0.95	41	33.9	34.5	2			790.924	1579.83	1580.84	2	0.0005781	0.3657	9406.34	308	323	TRUE
1-NIL1	1-NIL1	VL_20110915_OLI_03.raw (F021352)	acid sphingomyelinase-like phosphodiesterase 3b precursor [Mus musculus]	gi|19527104	nr_20101214.fasta	51600	1	3	3	5	0.000451	0.0746	possibly correct	TRUE	VL_20110915_OLI_03.13199.13199.2.dta	TTLPGVVDGANNPGIR	K	I	0.95	48.8	34	40.7	2			790.922	1579.83	1580.84	2	-0.002422	-1.532	9120.36	308	323	TRUE
1-NIL1	1-NIL1	VL_20110915_OLI_03.raw (F021352)	CD82 antigen, isoform CRA_b [Mus musculus]	gi|148695677,gi|6671718	nr_20101214.fasta	22379.7	1	5	5	8	0.000722	0.222	possibly correct	TRUE	VL_20110915_OLI_03.14313.14313.2.dta	EEAWDYVQAQVK	R	C	0.95	43	35.4	38.2	2			733.352	1464.69	1465.7	2	7.806e-05	0.05326	6437.69	69	80	TRUE
1-NIL1	1-NIL1	VL_20110915_OLI_03.raw (F021352)	CD82 antigen, isoform CRA_b [Mus musculus]	gi|148695677,gi|6671718	nr_20101214.fasta	22379.7	1	5	5	8	0.000722	0.222	possibly correct	TRUE	VL_20110915_OLI_03.14301.14301.2.dta	EEAWDYVQAQVK	R	C	0.95	59.5	35.5	52.8	2			733.353	1464.69	1465.7	2	0.002478	1.691	6142.63	69	80	TRUE
1-NIL1	1-NIL1	VL_20110915_OLI_03.raw (F021352)	CD82 antigen, isoform CRA_b [Mus musculus]	gi|148695677,gi|6671718	nr_20101214.fasta	22379.7	1	5	5	8	0.000722	0.222	possibly correct	TRUE	VL_20110915_OLI_03.15326.15326.2.dta	EmGNTVMDIIR	K	N	0.95	26.7	35.1	21.7	2		m2: Oxidation (+15.99)	647.81	1293.61	1294.61	2	0.000163	0.1259	6829.78	48	58	TRUE
1-NIL1	1-NIL1	VL_20110915_OLI_03.raw (F021352)	CD82 antigen, isoform CRA_b [Mus musculus]	gi|148695677,gi|6671718	nr_20101214.fasta	22379.7	1	5	5	8	0.000722	0.222	possibly correct	TRUE	VL_20110915_OLI_03.8467.8467.2.dta	IKEEDNQLIVK	K	K	0.95	24	32.2	17.7	2			664.874	1327.73	1328.74	2	-0.002122	-1.597	7652.43	111	121	TRUE
1-NIL1	1-NIL1	VL_20110915_OLI_03.raw (F021352)	CD82 antigen, isoform CRA_b [Mus musculus]	gi|148695677,gi|6671718	nr_20101214.fasta	22379.7	1	5	5	8	0.000722	0.222	possibly correct	TRUE	VL_20110915_OLI_03.14741.14741.2.dta	IKEEDNQLIVK	K	K	0.95	28.8	32.2	20.8	2			664.874	1327.73	1328.74	2	-0.002322	-1.747	14286.6	111	121	TRUE
1-NIL1	1-NIL1	VL_20110915_OLI_03.raw (F021352)	CD82 antigen, isoform CRA_b [Mus musculus]	gi|148695677,gi|6671718	nr_20101214.fasta	22379.7	1	5	5	8	0.000722	0.222	possibly correct	TRUE	VL_20110915_OLI_03.16004.16004.2.dta	IKEEDNQLIVKK	K	G	0.95	36.9	30.1	21.8	2			728.922	1455.83	1456.84	2	-0.001522	-1.045	6387.3	111	122	TRUE
1-NIL1	1-NIL1	VL_20110915_OLI_03.raw (F021352)	CD82 antigen, isoform CRA_b [Mus musculus]	gi|148695677,gi|6671718	nr_20101214.fasta	22379.7	1	5	5	8	0.000722	0.222	possibly correct	TRUE	VL_20110915_OLI_03.5702.5702.2.dta	TTYPcScEK	K	I	0.95	26.3	32.4	18.7	2		c5: Carbamidomethyl (+57.02), c7: Carbamidomethyl (+57.02)	573.233	1144.45	1145.46	2	-0.001953	-1.705	20254.9	102	110	TRUE
1-NIL1	1-NIL1	VL_20110915_OLI_03.raw (F021352)	CD82 antigen, isoform CRA_b [Mus musculus]	gi|148695677,gi|6671718	nr_20101214.fasta	22379.7	1	5	5	8	0.000722	0.222	possibly correct	TRUE	VL_20110915_OLI_03.5698.5698.2.dta	TTYPcScEK	K	I	0.95	31.7	32.4	23.1	2		c5: Carbamidomethyl (+57.02), c7: Carbamidomethyl (+57.02)	573.233	1144.45	1145.46	2	-0.002153	-1.879	18576	102	110	TRUE
1-NIL1	1-NIL1	VL_20110915_OLI_03.raw (F021352)	pyruvate kinase isozymes M1/M2 [Mus musculus]	gi|31981562,gi|74221210	nr_20101214.fasta	57845.6	1	4	4	6	0.000541	0.081	possibly correct	TRUE	VL_20110915_OLI_03.12959.12959.2.dta	APIIAVTR	R	N	0.95	25	25.2	25	2			420.768	839.521	840.53	2	-0.001722	-2.049	54724.5	448	455	TRUE
1-NIL1	1-NIL1	VL_20110915_OLI_03.raw (F021352)	pyruvate kinase isozymes M1/M2 [Mus musculus]	gi|31981562,gi|74221210	nr_20101214.fasta	57845.6	1	4	4	6	0.000541	0.081	possibly correct	TRUE	VL_20110915_OLI_03.14069.14069.2.dta	ccSGAIIVLTK	K	S	0.95	28.4	33.8	20	2		c1: Carbamidomethyl (+57.02), c2: Carbamidomethyl (+57.02)	611.319	1220.62	1221.63	2	-0.001853	-1.516	8580.93	423	433	TRUE
1-NIL1	1-NIL1	VL_20110915_OLI_03.raw (F021352)	pyruvate kinase isozymes M1/M2 [Mus musculus]	gi|31981562,gi|74221210	nr_20101214.fasta	57845.6	1	4	4	6	0.000541	0.081	possibly correct	TRUE	VL_20110915_OLI_03.14035.14035.2.dta	ccSGAIIVLTK	K	S	0.95	45.9	33.6	36.9	2		c1: Carbamidomethyl (+57.02), c2: Carbamidomethyl (+57.02)	611.318	1220.62	1221.63	2	-0.004253	-3.481	8986.61	423	433	TRUE
1-NIL1	1-NIL1	VL_20110915_OLI_03.raw (F021352)	pyruvate kinase isozymes M1/M2 [Mus musculus]	gi|31981562,gi|74221210	nr_20101214.fasta	57845.6	1	4	4	6	0.000541	0.081	possibly correct	TRUE	VL_20110915_OLI_03.14062.14062.2.dta	GDLGIEIPAEK	R	V	0.95	26.6	33.1	11.4	2			571.308	1140.6	1141.61	2	-0.001722	-1.508	17058.7	295	305	TRUE
1-NIL1	1-NIL1	VL_20110915_OLI_03.raw (F021352)	pyruvate kinase isozymes M1/M2 [Mus musculus]	gi|31981562,gi|74221210	nr_20101214.fasta	57845.6	1	4	4	6	0.000541	0.081	possibly correct	TRUE	VL_20110915_OLI_03.14073.14073.2.dta	GDLGIEIPAEK	R	V	0.95	39.1	32.9	25.6	2			571.308	1140.6	1141.61	2	-0.0005219	-0.4572	14998.9	295	305	TRUE
1-NIL1	1-NIL1	VL_20110915_OLI_03.raw (F021352)	pyruvate kinase isozymes M1/M2 [Mus musculus]	gi|31981562,gi|74221210	nr_20101214.fasta	57845.6	1	4	4	6	0.000541	0.081	possibly correct	TRUE	VL_20110915_OLI_03.13319.13319.2.dta	NTGIIcTIGPASR	R	S	0.95	41	34.8	32.1	2		c6: Carbamidomethyl (+57.02)	680.355	1358.7	1359.71	2	-0.001587	-1.167	12399.2	44	56	TRUE
1-NIL1	1-NIL1	VL_20110915_OLI_03.raw (F021352)	plasma membrane calcium ATPase 1 [Mus musculus]	gi|62234487	nr_20101214.fasta	134751	1	4	4	10	0.000902	0.0344	possibly correct	TRUE	VL_20110915_OLI_03.14952.14952.2.dta	GASEIILKK	K	C	0.95	26.5	29.9	0	2			479.8	957.584	958.593	2	-0.001622	-1.692	26440.2	602	610	TRUE
1-NIL1	1-NIL1	VL_20110915_OLI_03.raw (F021352)	plasma membrane calcium ATPase 1 [Mus musculus]	gi|62234487	nr_20101214.fasta	134751	1	4	4	10	0.000902	0.0344	possibly correct	TRUE	VL_20110915_OLI_03.12664.12664.2.dta	GIIDSTVSEQR	K	Q	0.95	42.9	34.6	27	2			602.81	1203.61	1204.62	2	-0.004622	-3.837	25063.3	779	789	TRUE
1-NIL1	1-NIL1	VL_20110915_OLI_03.raw (F021352)	plasma membrane calcium ATPase 1 [Mus musculus]	gi|62234487	nr_20101214.fasta	134751	1	4	4	10	0.000902	0.0344	possibly correct	TRUE	VL_20110915_OLI_03.12658.12658.2.dta	GIIDSTVSEQR	K	Q	0.95	44.3	34.6	32.1	2			602.81	1203.61	1204.62	2	-0.003422	-2.841	25767	779	789	TRUE
1-NIL1	1-NIL1	VL_20110915_OLI_03.raw (F021352)	plasma membrane calcium ATPase 1 [Mus musculus]	gi|62234487	nr_20101214.fasta	134751	1	4	4	10	0.000902	0.0344	possibly correct	TRUE	VL_20110915_OLI_03.14694.14694.2.dta	MTVVQAYINEK	R	H	0.95	41.5	34.5	38.2	2			648.337	1294.66	1295.67	2	-0.0003219	-0.2485	9044.06	485	495	TRUE
1-NIL1	1-NIL1	VL_20110915_OLI_03.raw (F021352)	plasma membrane calcium ATPase 1 [Mus musculus]	gi|62234487	nr_20101214.fasta	134751	1	4	4	10	0.000902	0.0344	possibly correct	TRUE	VL_20110915_OLI_03.14686.14686.2.dta	MTVVQAYINEK	R	H	0.95	43.2	34.5	33.6	2			648.336	1294.66	1295.67	2	-0.001322	-1.02	9300.1	485	495	TRUE
1-NIL1	1-NIL1	VL_20110915_OLI_03.raw (F021352)	plasma membrane calcium ATPase 1 [Mus musculus]	gi|62234487	nr_20101214.fasta	134751	1	4	4	10	0.000902	0.0344	possibly correct	TRUE	VL_20110915_OLI_03.14695.14695.2.dta	MTVVQAYINEK	R	H	0.95	47	34.5	38.2	2			648.337	1294.66	1295.67	2	-0.0003219	-0.2485	8655.88	485	495	TRUE
1-NIL1	1-NIL1	VL_20110915_OLI_03.raw (F021352)	plasma membrane calcium ATPase 1 [Mus musculus]	gi|62234487	nr_20101214.fasta	134751	1	4	4	10	0.000902	0.0344	possibly correct	TRUE	VL_20110915_OLI_03.14685.14685.2.dta	MTVVQAYINEK	R	H	0.95	64.1	34.5	53.9	2			648.336	1294.66	1295.67	2	-0.001322	-1.02	10951.3	485	495	TRUE
1-NIL1	1-NIL1	VL_20110915_OLI_03.raw (F021352)	plasma membrane calcium ATPase 1 [Mus musculus]	gi|62234487	nr_20101214.fasta	134751	1	4	4	10	0.000902	0.0344	possibly correct	TRUE	VL_20110915_OLI_03.9710.9710.2.dta	MVTGDNINTAR	R	A	0.95	28.2	34.5	24.6	2			596.291	1190.57	1191.58	2	-0.003822	-3.207	10541.4	706	716	TRUE
1-NIL1	1-NIL1	VL_20110915_OLI_03.raw (F021352)	plasma membrane calcium ATPase 1 [Mus musculus]	gi|62234487	nr_20101214.fasta	134751	1	4	4	10	0.000902	0.0344	possibly correct	TRUE	VL_20110915_OLI_03.7495.7495.2.dta	MVTGDNINTAR	R	A	0.95	36.6	34.6	32.1	2			596.291	1190.57	1191.58	2	-0.003422	-2.872	11834.5	706	716	TRUE
1-NIL1	1-NIL1	VL_20110915_OLI_03.raw (F021352)	plasma membrane calcium ATPase 1 [Mus musculus]	gi|62234487	nr_20101214.fasta	134751	1	4	4	10	0.000902	0.0344	possibly correct	TRUE	VL_20110915_OLI_03.7492.7492.2.dta	MVTGDNINTAR	R	A	0.95	37.1	34.5	33.3	2			596.291	1190.57	1191.58	2	-0.003822	-3.207	11622.3	706	716	TRUE
1-NIL1	1-NIL1	VL_20110915_OLI_03.raw (F021352)	heat shock protein HSP 90-beta [Mus musculus]	gi|40556608	nr_20101214.fasta	83284.3	1	4	4	7	0.000632	0.058	possibly correct	TRUE	VL_20110915_OLI_03.14918.14918.2.dta	GVVDSEDLPLNISR	R	E	0.95	56.3	34.5	0	2			757.396	1512.78	1513.79	2	-0.0001219	-0.08055	8918.78	379	392	TRUE
1-NIL1	1-NIL1	VL_20110915_OLI_03.raw (F021352)	heat shock protein HSP 90-beta [Mus musculus]	gi|40556608	nr_20101214.fasta	83284.3	1	4	4	7	0.000632	0.058	possibly correct	TRUE	VL_20110915_OLI_03.14911.14911.2.dta	GVVDSEDLPLNISR	R	E	0.95	59.2	34.6	0	2			757.395	1512.78	1513.79	2	-0.003122	-2.062	8282.01	379	392	TRUE
1-NIL1	1-NIL1	VL_20110915_OLI_03.raw (F021352)	heat shock protein HSP 90-beta [Mus musculus]	gi|40556608	nr_20101214.fasta	83284.3	1	4	4	7	0.000632	0.058	possibly correct	TRUE	VL_20110915_OLI_03.13658.13658.2.dta	LSELLR	R	Y	0.95	24.8	30.9	0	2			365.726	729.438	730.446	2	-0.0003219	-0.4407	65738.7	451	456	TRUE
1-NIL1	1-NIL1	VL_20110915_OLI_03.raw (F021352)	heat shock protein HSP 90-beta [Mus musculus]	gi|40556608	nr_20101214.fasta	83284.3	1	4	4	7	0.000632	0.058	possibly correct	TRUE	VL_20110915_OLI_03.13669.13669.2.dta	LSELLR	R	Y	0.95	24.8	30.9	0	2			365.726	729.438	730.446	2	-0.0003219	-0.4407	57296.6	451	456	TRUE
1-NIL1	1-NIL1	VL_20110915_OLI_03.raw (F021352)	heat shock protein HSP 90-beta [Mus musculus]	gi|40556608	nr_20101214.fasta	83284.3	1	4	4	7	0.000632	0.058	possibly correct	TRUE	VL_20110915_OLI_03.15613.15613.2.dta	TLTLVDTGIGMTK	R	A	0.95	29.3	32.6	0	2			675.372	1348.73	1349.73	2	0.001678	1.243	6559.79	83	95	TRUE
1-NIL1	1-NIL1	VL_20110915_OLI_03.raw (F021352)	heat shock protein HSP 90-beta [Mus musculus]	gi|40556608	nr_20101214.fasta	83284.3	1	4	4	7	0.000632	0.058	possibly correct	TRUE	VL_20110915_OLI_03.10410.10410.2.dta	YIDQEELNK	K	T	0.95	33.2	34.3	23.4	2			576.281	1150.55	1151.56	2	-0.003922	-3.406	18096.2	276	284	TRUE
1-NIL1	1-NIL1	VL_20110915_OLI_03.raw (F021352)	heat shock protein HSP 90-beta [Mus musculus]	gi|40556608	nr_20101214.fasta	83284.3	1	4	4	7	0.000632	0.058	possibly correct	TRUE	VL_20110915_OLI_03.10403.10403.2.dta	YIDQEELNK	K	T	0.95	35.8	34.2	26.7	2			576.281	1150.55	1151.56	2	-0.003522	-3.058	18110.6	276	284	TRUE
1-NIL1	1-NIL1	VL_20110915_OLI_03.raw (F021352)	neutral amino acid transporter B(0) [Mus musculus]	gi|114326474,gi|74201780	nr_20101214.fasta	58424.4	1	3	3	7	0.000632	0.0685	possibly correct	TRUE	VL_20110915_OLI_03.11603.11603.2.dta	GVVAVDSTANGGPALGSR	K	E	0.95	41.3	34.6	41.3	2			814.423	1626.83	1627.84	2	-0.001622	-0.9964	4639.66	12	29	TRUE
1-NIL1	1-NIL1	VL_20110915_OLI_03.raw (F021352)	neutral amino acid transporter B(0) [Mus musculus]	gi|114326474,gi|74201780	nr_20101214.fasta	58424.4	1	3	3	7	0.000632	0.0685	possibly correct	TRUE	VL_20110915_OLI_03.12006.12006.2.dta	GVVAVDSTANGGPALGSR	K	E	0.95	80	34.6	74.7	2			814.423	1626.83	1627.84	2	-0.001222	-0.7507	5620.74	12	29	TRUE
1-NIL1	1-NIL1	VL_20110915_OLI_03.raw (F021352)	neutral amino acid transporter B(0) [Mus musculus]	gi|114326474,gi|74201780	nr_20101214.fasta	58424.4	1	3	3	7	0.000632	0.0685	possibly correct	TRUE	VL_20110915_OLI_03.9279.9279.2.dta	IPQScIQR	K	E	0.95	31.2	33.4	17.6	2		c5: Carbamidomethyl (+57.02)	501.262	1000.51	1001.52	2	-0.002087	-2.084	18342.6	220	227	TRUE
1-NIL1	1-NIL1	VL_20110915_OLI_03.raw (F021352)	neutral amino acid transporter B(0) [Mus musculus]	gi|114326474,gi|74201780	nr_20101214.fasta	58424.4	1	3	3	7	0.000632	0.0685	possibly correct	TRUE	VL_20110915_OLI_03.9528.9528.2.dta	IPQScIQR	K	E	0.95	42.9	33.4	29.4	2		c5: Carbamidomethyl (+57.02)	501.262	1000.51	1001.52	2	-0.002887	-2.883	18911.2	220	227	TRUE
1-NIL1	1-NIL1	VL_20110915_OLI_03.raw (F021352)	neutral amino acid transporter B(0) [Mus musculus]	gi|114326474,gi|74201780	nr_20101214.fasta	58424.4	1	3	3	7	0.000632	0.0685	possibly correct	TRUE	VL_20110915_OLI_03.9520.9520.2.dta	IPQScIQR	K	E	0.95	54	33.4	38.4	2		c5: Carbamidomethyl (+57.02)	501.262	1000.51	1001.52	2	-0.002887	-2.883	20139.1	220	227	TRUE
1-NIL1	1-NIL1	VL_20110915_OLI_03.raw (F021352)	neutral amino acid transporter B(0) [Mus musculus]	gi|114326474,gi|74201780	nr_20101214.fasta	58424.4	1	3	3	7	0.000632	0.0685	possibly correct	TRUE	VL_20110915_OLI_03.13722.13722.2.dta	MPSSEPELIQVK	K	N	0.95	23.5	34.4	17.1	2			679.355	1356.7	1357.7	2	-0.001022	-0.7527	9105.21	505	516	TRUE
1-NIL1	1-NIL1	VL_20110915_OLI_03.raw (F021352)	neutral amino acid transporter B(0) [Mus musculus]	gi|114326474,gi|74201780	nr_20101214.fasta	58424.4	1	3	3	7	0.000632	0.0685	possibly correct	TRUE	VL_20110915_OLI_03.13727.13727.2.dta	MPSSEPELIQVK	K	N	0.95	27.5	34.3	21.2	2			679.354	1356.69	1357.7	2	-0.002622	-1.931	10166.2	505	516	TRUE
1-NIL1	1-NIL1	VL_20110915_OLI_03.raw (F021352)	LOC629446 protein [Mus musculus]	gi|34785580	nr_20101214.fasta	26703.4	0.998	2	3	10	0.000902	0.0947	possibly correct	TRUE	VL_20110915_OLI_03.6871.6871.2.dta	IASNQSVDVR	R	K	0.95	50.7	33.5	38.8	2			544.788	1087.56	1088.57	2	-0.001122	-1.031	15478.5	22	31	TRUE
1-NIL1	1-NIL1	VL_20110915_OLI_03.raw (F021352)	LOC629446 protein [Mus musculus]	gi|34785580	nr_20101214.fasta	26703.4	0.998	2	3	10	0.000902	0.0947	possibly correct	TRUE	VL_20110915_OLI_03.9237.9237.2.dta	IASNQSVDVR	R	K	0.95	61.1	33.9	48	2			544.787	1087.56	1088.57	2	-0.003322	-3.052	53280.5	22	31	TRUE
1-NIL1	1-NIL1	VL_20110915_OLI_03.raw (F021352)	LOC629446 protein [Mus musculus]	gi|34785580	nr_20101214.fasta	26703.4	0.998	2	3	10	0.000902	0.0947	possibly correct	TRUE	VL_20110915_OLI_03.6875.6875.2.dta	IASNQSVDVR	R	K	0.95	56.1	33.5	40.1	2			544.788	1087.56	1088.57	2	-0.001122	-1.031	16904.7	22	31	TRUE
1-NIL1	1-NIL1	VL_20110915_OLI_03.raw (F021352)	LOC629446 protein [Mus musculus]	gi|34785580	nr_20101214.fasta	26703.4	0.998	2	3	10	0.000902	0.0947	possibly correct	TRUE	VL_20110915_OLI_03.8943.8943.2.dta	IASNQSVDVR	R	K	0.95	72.4	33.6	61	2			544.787	1087.56	1088.57	2	-0.003122	-2.868	35613.4	22	31	TRUE
1-NIL1	1-NIL1	VL_20110915_OLI_03.raw (F021352)	LOC629446 protein [Mus musculus]	gi|34785580	nr_20101214.fasta	26703.4	0.998	2	3	10	0.000902	0.0947	possibly correct	TRUE	VL_20110915_OLI_03.9241.9241.2.dta	IASNQSVDVR	R	K	0.95	70.8	33.6	55.4	2			544.787	1087.56	1088.57	2	-0.002922	-2.684	52426.7	22	31	TRUE
1-NIL1	1-NIL1	VL_20110915_OLI_03.raw (F021352)	LOC629446 protein [Mus musculus]	gi|34785580	nr_20101214.fasta	26703.4	0.998	2	3	10	0.000902	0.0947	possibly correct	TRUE	VL_20110915_OLI_03.8945.8945.2.dta	IASNQSVDVR	R	K	0.95	84.1	33.6	72.2	2			544.787	1087.56	1088.57	2	-0.002722	-2.5	40018.5	22	31	TRUE
1-NIL1	1-NIL1	VL_20110915_OLI_03.raw (F021352)	LOC629446 protein [Mus musculus]	gi|34785580	nr_20101214.fasta	26703.4	0.998	2	3	10	0.000902	0.0947	possibly correct	TRUE	VL_20110915_OLI_03.6182.6182.2.dta	IASNQSVDVRK	R	R	0.95	27.5	33.7	18	2			608.835	1215.66	1216.66	2	-0.001722	-1.415	6850.49	22	32	TRUE
1-NIL1	1-NIL1	VL_20110915_OLI_03.raw (F021352)	LOC629446 protein [Mus musculus]	gi|34785580	nr_20101214.fasta	26703.4	0.998	2	3	10	0.000902	0.0947	possibly correct	TRUE	VL_20110915_OLI_03.6155.6155.3.dta	IASNQSVDVRK	R	R	0.95	28	33.8	19.8	2			406.226	1215.66	1216.66	3	-0.001298	-1.067	36414.8	22	32	TRUE
1-NIL1	1-NIL1	VL_20110915_OLI_03.raw (F021352)	LOC629446 protein [Mus musculus]	gi|34785580	nr_20101214.fasta	26703.4	0.998	2	3	10	0.000902	0.0947	possibly correct	TRUE	VL_20110915_OLI_03.6168.6168.2.dta	IASNQSVDVRK	R	R	0.95	48.8	33.7	38	2			608.835	1215.66	1216.66	2	-0.001922	-1.58	7874.06	22	32	TRUE
1-NIL1	1-NIL1	VL_20110915_OLI_03.raw (F021352)	LOC629446 protein [Mus musculus]	gi|34785580	nr_20101214.fasta	26703.4	0.998	2	3	10	0.000902	0.0947	possibly correct	TRUE	VL_20110915_OLI_03.12522.12522.2.dta	IASNQSVDVRK	R	R	0.95	57.9	33.7	50.7	2			608.835	1215.65	1216.66	2	-0.002722	-2.237	8922.46	22	32	TRUE
1-NIL1	1-NIL1	VL_20110915_OLI_03.raw (F021352)	LOC629446 protein [Mus musculus]	gi|34785580	nr_20101214.fasta	26703.4	0.998	2	3	10	0.000902	0.0947	possibly correct	FALSE	VL_20110915_OLI_03.14763.14763.2.dta	SALYPALTPSIK	R	S	0.95	21.2	30.2	14.5	2			630.863	1259.71	1260.72	2	-0.001422	-1.128	7591.23	126	137	FALSE	gi|63028017
1-NIL1	1-NIL1	VL_20110915_OLI_03.raw (F021352)	talin 1, isoform CRA_b [Mus musculus]	gi|148670519,gi|227116327,gi|49022858,gi|74181007	nr_20101214.fasta	269846	1	8	8	14	0.00126	0.0421	possibly correct	TRUE	VL_20110915_OLI_03.15273.15273.2.dta	AIAVTVQEMVTK	K	S	0.95	24.8	32.7	10.8	2			645.36	1288.71	1289.71	2	7.806e-05	0.06052	5519.95	1863	1874	TRUE
1-NIL1	1-NIL1	VL_20110915_OLI_03.raw (F021352)	talin 1, isoform CRA_b [Mus musculus]	gi|148670519,gi|227116327,gi|49022858,gi|74181007	nr_20101214.fasta	269846	1	8	8	14	0.00126	0.0421	possibly correct	TRUE	VL_20110915_OLI_03.15271.15271.2.dta	AIAVTVQEMVTK	K	S	0.95	37.5	32.5	37.5	2			645.359	1288.7	1289.71	2	-0.001922	-1.49	5436.45	1863	1874	TRUE
1-NIL1	1-NIL1	VL_20110915_OLI_03.raw (F021352)	talin 1, isoform CRA_b [Mus musculus]	gi|148670519,gi|227116327,gi|49022858,gi|74181007	nr_20101214.fasta	269846	1	8	8	14	0.00126	0.0421	possibly correct	TRUE	VL_20110915_OLI_03.14575.14575.2.dta	ALGDLISATK	K	A	0.95	27.5	33.1	18.5	2			494.787	987.559	988.568	2	-0.001022	-1.034	22095	2090	2099	TRUE
1-NIL1	1-NIL1	VL_20110915_OLI_03.raw (F021352)	talin 1, isoform CRA_b [Mus musculus]	gi|148670519,gi|227116327,gi|49022858,gi|74181007	nr_20101214.fasta	269846	1	8	8	14	0.00126	0.0421	possibly correct	TRUE	VL_20110915_OLI_03.11812.11812.2.dta	ASAGPQPLLVQScK	K	A	0.95	31	34.1	26.7	2		c13: Carbamidomethyl (+57.02)	728.384	1454.75	1455.76	2	-0.002287	-1.571	13412.5	944	957	TRUE
1-NIL1	1-NIL1	VL_20110915_OLI_03.raw (F021352)	talin 1, isoform CRA_b [Mus musculus]	gi|148670519,gi|227116327,gi|49022858,gi|74181007	nr_20101214.fasta	269846	1	8	8	14	0.00126	0.0421	possibly correct	TRUE	VL_20110915_OLI_03.11897.11897.2.dta	ASAGPQPLLVQScK	K	A	0.95	33	34.1	25.3	2		c13: Carbamidomethyl (+57.02)	728.384	1454.75	1455.76	2	-0.002487	-1.709	13035.6	944	957	TRUE
1-NIL1	1-NIL1	VL_20110915_OLI_03.raw (F021352)	talin 1, isoform CRA_b [Mus musculus]	gi|148670519,gi|227116327,gi|49022858,gi|74181007	nr_20101214.fasta	269846	1	8	8	14	0.00126	0.0421	possibly correct	TRUE	VL_20110915_OLI_03.11877.11877.2.dta	ASAGPQPLLVQScK	K	A	0.95	49.8	34.1	44.1	2		c13: Carbamidomethyl (+57.02)	728.384	1454.75	1455.76	2	-0.002287	-1.571	14149.3	944	957	TRUE
1-NIL1	1-NIL1	VL_20110915_OLI_03.raw (F021352)	talin 1, isoform CRA_b [Mus musculus]	gi|148670519,gi|227116327,gi|49022858,gi|74181007	nr_20101214.fasta	269846	1	8	8	14	0.00126	0.0421	possibly correct	TRUE	VL_20110915_OLI_03.11601.11601.2.dta	LAQAAQSSVATITR	K	L	0.95	51.9	33.2	48.1	2			708.893	1415.77	1416.78	2	-0.001622	-1.145	8775.57	2044	2057	TRUE
1-NIL1	1-NIL1	VL_20110915_OLI_03.raw (F021352)	talin 1, isoform CRA_b [Mus musculus]	gi|148670519,gi|227116327,gi|49022858,gi|74181007	nr_20101214.fasta	269846	1	8	8	14	0.00126	0.0421	possibly correct	TRUE	VL_20110915_OLI_03.11637.11637.2.dta	LAQAAQSSVATITR	K	L	0.95	61.5	33.1	58.5	2			708.893	1415.77	1416.78	2	-0.001222	-0.8625	8497.11	2044	2057	TRUE
1-NIL1	1-NIL1	VL_20110915_OLI_03.raw (F021352)	talin 1, isoform CRA_b [Mus musculus]	gi|148670519,gi|227116327,gi|49022858,gi|74181007	nr_20101214.fasta	269846	1	8	8	14	0.00126	0.0421	possibly correct	TRUE	VL_20110915_OLI_03.14335.14335.3.dta	QAAASATQTIAAAQHAASAPK	K	A	0.95	33.9	35.2	29.2	2			655.676	1964.01	1965.01	3	-0.001398	-0.7114	8942.66	923	943	TRUE
1-NIL1	1-NIL1	VL_20110915_OLI_03.raw (F021352)	talin 1, isoform CRA_b [Mus musculus]	gi|148670519,gi|227116327,gi|49022858,gi|74181007	nr_20101214.fasta	269846	1	8	8	14	0.00126	0.0421	possibly correct	TRUE	VL_20110915_OLI_03.4642.4642.2.dta	SAQPASAEPR	R	Q	0.95	26.3	33.3	25.9	2			507.253	1012.49	1013.5	2	-0.001922	-1.896	8510.35	625	634	TRUE
1-NIL1	1-NIL1	VL_20110915_OLI_03.raw (F021352)	talin 1, isoform CRA_b [Mus musculus]	gi|148670519,gi|227116327,gi|49022858,gi|74181007	nr_20101214.fasta	269846	1	8	8	14	0.00126	0.0421	possibly correct	TRUE	VL_20110915_OLI_03.4626.4626.2.dta	SAQPASAEPR	R	Q	0.95	25.5	32.8	13	2			507.254	1012.49	1013.5	2	-0.0007219	-0.7123	7855.42	625	634	TRUE
1-NIL1	1-NIL1	VL_20110915_OLI_03.raw (F021352)	talin 1, isoform CRA_b [Mus musculus]	gi|148670519,gi|227116327,gi|49022858,gi|74181007	nr_20101214.fasta	269846	1	8	8	14	0.00126	0.0421	possibly correct	TRUE	VL_20110915_OLI_03.15473.15473.2.dta	TMLESAGGLIQTAR	K	A	0.95	41.4	34.1	32	2			724.383	1446.75	1447.76	2	0.0007781	0.5374	5400.1	1605	1618	TRUE
1-NIL1	1-NIL1	VL_20110915_OLI_03.raw (F021352)	talin 1, isoform CRA_b [Mus musculus]	gi|148670519,gi|227116327,gi|49022858,gi|74181007	nr_20101214.fasta	269846	1	8	8	14	0.00126	0.0421	possibly correct	TRUE	VL_20110915_OLI_03.6778.6778.2.dta	VLVQNAAGSQEK	K	L	0.95	26.1	33.6	16.2	2			622.334	1242.65	1243.66	2	-0.002822	-2.269	7658.49	2032	2043	TRUE
1-NIL1	1-NIL1	VL_20110915_OLI_03.raw (F021352)	talin 1, isoform CRA_b [Mus musculus]	gi|148670519,gi|227116327,gi|49022858,gi|74181007	nr_20101214.fasta	269846	1	8	8	14	0.00126	0.0421	possibly correct	TRUE	VL_20110915_OLI_03.6775.6775.2.dta	VLVQNAAGSQEK	K	L	0.95	29.9	33.4	17.3	2			622.333	1242.65	1243.66	2	-0.004622	-3.716	7863.99	2032	2043	TRUE
1-NIL1	1-NIL1	VL_20110915_OLI_03.raw (F021352)	ras-related protein Rap-1b precursor [Homo sapiens]	gi|7661678	nr_20101214.fasta	20824.9	1	3	3	5	0.000451	0.168	possibly correct	TRUE	VL_20110915_OLI_03.11455.11455.2.dta	KTPVPGK	R	A	0.95	20	25	11.9	2			363.728	725.442	726.451	2	-0.001322	-1.82	38205.6	168	174	TRUE
1-NIL1	1-NIL1	VL_20110915_OLI_03.raw (F021352)	ras-related protein Rap-1b precursor [Homo sapiens]	gi|7661678	nr_20101214.fasta	20824.9	1	3	3	5	0.000451	0.168	possibly correct	TRUE	VL_20110915_OLI_03.13249.13249.2.dta	LVVLGSGGVGK	K	S	0.95	24.2	30.9	0	2			493.305	984.595	985.604	2	-0.001922	-1.95	41644.1	6	16	TRUE
1-NIL1	1-NIL1	VL_20110915_OLI_03.raw (F021352)	ras-related protein Rap-1b precursor [Homo sapiens]	gi|7661678	nr_20101214.fasta	20824.9	1	3	3	5	0.000451	0.168	possibly correct	TRUE	VL_20110915_OLI_03.13260.13260.2.dta	LVVLGSGGVGK	K	S	0.95	33.9	30.9	0	2			493.305	984.596	985.604	2	-0.001122	-1.138	39060.5	6	16	TRUE
1-NIL1	1-NIL1	VL_20110915_OLI_03.raw (F021352)	ras-related protein Rap-1b precursor [Homo sapiens]	gi|7661678	nr_20101214.fasta	20824.9	1	3	3	5	0.000451	0.168	possibly correct	TRUE	VL_20110915_OLI_03.13284.13284.2.dta	LVVLGSGGVGK	K	S	0.95	39.6	30.9	0	2			493.305	984.595	985.604	2	-0.001922	-1.95	47496.5	6	16	TRUE
1-NIL1	1-NIL1	VL_20110915_OLI_03.raw (F021352)	ras-related protein Rap-1b precursor [Homo sapiens]	gi|7661678	nr_20101214.fasta	20824.9	1	3	3	5	0.000451	0.168	possibly correct	TRUE	VL_20110915_OLI_03.14242.14242.2.dta	QWNNcAFLESSAK	R	S	0.95	45.2	35.6	33.6	2		c5: Carbamidomethyl (+57.02)	777.852	1553.69	1554.7	2	-0.003387	-2.179	6867.29	137	149	TRUE
1-NIL1	1-NIL1	VL_20110915_OLI_03.raw (F021352)	RecName: Full=Annexin A6; AltName: Full=67 kDa calelectrin; AltName: Full=Annexin VI; AltName: Full=Annexin-6; AltName: Full=Calphobindin-II; Short=CPB-II; AltName: Full=Chromobindin-20; AltName: Full=Lipocortin VI; AltName: Full=Protein III; AltName: Ful	gi|113963	nr_20101214.fasta	75890.2	1	3	3	6	0.000541	0.0535	possibly correct	TRUE	VL_20110915_OLI_03.10890.10890.2.dta	GTVcAANDFNPDADAK	K	A	0.95	37.5	35.8	33.5	2		c4: Carbamidomethyl (+57.02)	833.361	1664.71	1665.72	2	-0.002387	-1.433	3373.66	355	370	TRUE
1-NIL1	1-NIL1	VL_20110915_OLI_03.raw (F021352)	RecName: Full=Annexin A6; AltName: Full=67 kDa calelectrin; AltName: Full=Annexin VI; AltName: Full=Annexin-6; AltName: Full=Calphobindin-II; Short=CPB-II; AltName: Full=Chromobindin-20; AltName: Full=Lipocortin VI; AltName: Full=Protein III; AltName: Ful	gi|113963	nr_20101214.fasta	75890.2	1	3	3	6	0.000541	0.0535	possibly correct	TRUE	VL_20110915_OLI_03.10910.10910.2.dta	GTVcAANDFNPDADAK	K	A	0.95	42.3	35.9	39.3	2		c4: Carbamidomethyl (+57.02)	833.363	1664.71	1665.72	2	0.001013	0.608	4610.69	355	370	TRUE
1-NIL1	1-NIL1	VL_20110915_OLI_03.raw (F021352)	RecName: Full=Annexin A6; AltName: Full=67 kDa calelectrin; AltName: Full=Annexin VI; AltName: Full=Annexin-6; AltName: Full=Calphobindin-II; Short=CPB-II; AltName: Full=Chromobindin-20; AltName: Full=Lipocortin VI; AltName: Full=Protein III; AltName: Ful	gi|113963	nr_20101214.fasta	75890.2	1	3	3	6	0.000541	0.0535	possibly correct	TRUE	VL_20110915_OLI_03.17258.17258.2.dta	TLIEILATR	K	T	0.95	35.5	29.7	16.5	2			515.319	1028.62	1029.63	2	0.001078	1.047	4068.36	457	465	TRUE
1-NIL1	1-NIL1	VL_20110915_OLI_03.raw (F021352)	RecName: Full=Annexin A6; AltName: Full=67 kDa calelectrin; AltName: Full=Annexin VI; AltName: Full=Annexin-6; AltName: Full=Calphobindin-II; Short=CPB-II; AltName: Full=Chromobindin-20; AltName: Full=Lipocortin VI; AltName: Full=Protein III; AltName: Ful	gi|113963	nr_20101214.fasta	75890.2	1	3	3	6	0.000541	0.0535	possibly correct	TRUE	VL_20110915_OLI_03.17264.17264.2.dta	TLIEILATR	K	T	0.95	34.5	29.7	16.3	2			515.319	1028.62	1029.63	2	-0.0001219	-0.1184	3966.84	457	465	TRUE
1-NIL1	1-NIL1	VL_20110915_OLI_03.raw (F021352)	RecName: Full=Annexin A6; AltName: Full=67 kDa calelectrin; AltName: Full=Annexin VI; AltName: Full=Annexin-6; AltName: Full=Calphobindin-II; Short=CPB-II; AltName: Full=Chromobindin-20; AltName: Full=Lipocortin VI; AltName: Full=Protein III; AltName: Ful	gi|113963	nr_20101214.fasta	75890.2	1	3	3	6	0.000541	0.0535	possibly correct	TRUE	VL_20110915_OLI_03.14051.14051.3.dta	TTGKPIEASIR	K	G	0.95	20.9	32.4	15.1	2			391.559	1171.65	1172.66	3	-0.001398	-1.192	41904.9	221	231	TRUE
1-NIL1	1-NIL1	VL_20110915_OLI_03.raw (F021352)	RecName: Full=Annexin A6; AltName: Full=67 kDa calelectrin; AltName: Full=Annexin VI; AltName: Full=Annexin-6; AltName: Full=Calphobindin-II; Short=CPB-II; AltName: Full=Chromobindin-20; AltName: Full=Lipocortin VI; AltName: Full=Protein III; AltName: Ful	gi|113963	nr_20101214.fasta	75890.2	1	3	3	6	0.000541	0.0535	possibly correct	TRUE	VL_20110915_OLI_03.14039.14039.3.dta	TTGKPIEASIR	K	G	0.95	22.7	32.4	12.9	2			391.559	1171.65	1172.66	3	-0.001998	-1.704	45970.5	221	231	TRUE
1-NIL1	1-NIL1	VL_20110915_OLI_03.raw (F021352)	platelet glycoprotein 4 [Mus musculus]	gi|227116343,gi|26343013,gi|74182462,gi|74225304	nr_20101214.fasta	52699	1	5	5	9	0.000812	0.089	possibly correct	TRUE	VL_20110915_OLI_03.13741.13741.2.dta	EVVLEEGTTAFK	R	N	0.95	40.1	34.8	27.4	2			661.844	1321.67	1322.68	2	-0.003222	-2.436	10225.6	41	52	TRUE
1-NIL1	1-NIL1	VL_20110915_OLI_03.raw (F021352)	platelet glycoprotein 4 [Mus musculus]	gi|227116343,gi|26343013,gi|74182462,gi|74225304	nr_20101214.fasta	52699	1	5	5	9	0.000812	0.089	possibly correct	TRUE	VL_20110915_OLI_03.13747.13747.2.dta	EVVLEEGTTAFK	R	N	0.95	52.5	34.5	39	2			661.845	1321.67	1322.68	2	-0.001822	-1.377	10597.3	41	52	TRUE
1-NIL1	1-NIL1	VL_20110915_OLI_03.raw (F021352)	platelet glycoprotein 4 [Mus musculus]	gi|227116343,gi|26343013,gi|74182462,gi|74225304	nr_20101214.fasta	52699	1	5	5	9	0.000812	0.089	possibly correct	TRUE	VL_20110915_OLI_03.13289.13289.2.dta	FFSSDIcR	R	S	0.95	28.4	33.5	12.9	2		c7: Carbamidomethyl (+57.02)	516.234	1030.45	1031.46	2	-0.001387	-1.345	23273.1	266	273	TRUE
1-NIL1	1-NIL1	VL_20110915_OLI_03.raw (F021352)	platelet glycoprotein 4 [Mus musculus]	gi|227116343,gi|26343013,gi|74182462,gi|74225304	nr_20101214.fasta	52699	1	5	5	9	0.000812	0.089	possibly correct	TRUE	VL_20110915_OLI_03.13278.13278.2.dta	FFSSDIcR	R	S	0.95	30.9	33.5	15.9	2		c7: Carbamidomethyl (+57.02)	516.234	1030.45	1031.46	2	-0.0009872	-0.9571	24909.7	266	273	TRUE
1-NIL1	1-NIL1	VL_20110915_OLI_03.raw (F021352)	platelet glycoprotein 4 [Mus musculus]	gi|227116343,gi|26343013,gi|74182462,gi|74225304	nr_20101214.fasta	52699	1	5	5	9	0.000812	0.089	possibly correct	TRUE	VL_20110915_OLI_03.13455.13455.2.dta	FFSSDIcR	R	S	0.95	34.6	33.5	7.63	2		c7: Carbamidomethyl (+57.02)	516.234	1030.45	1031.46	2	-0.001187	-1.151	26763.4	266	273	TRUE
1-NIL1	1-NIL1	VL_20110915_OLI_03.raw (F021352)	platelet glycoprotein 4 [Mus musculus]	gi|227116343,gi|26343013,gi|74182462,gi|74225304	nr_20101214.fasta	52699	1	5	5	9	0.000812	0.089	possibly correct	TRUE	VL_20110915_OLI_03.13461.13461.2.dta	FFSSDIcR	R	S	0.95	38.4	33.4	21.1	2		c7: Carbamidomethyl (+57.02)	516.235	1030.45	1031.46	2	0.0002128	0.2063	26055.6	266	273	TRUE
1-NIL1	1-NIL1	VL_20110915_OLI_03.raw (F021352)	platelet glycoprotein 4 [Mus musculus]	gi|227116343,gi|26343013,gi|74182462,gi|74225304	nr_20101214.fasta	52699	1	5	5	9	0.000812	0.089	possibly correct	TRUE	VL_20110915_OLI_03.11869.11869.2.dta	SSMFQTR	K	S	0.95	24.7	32.9	7.75	2			428.702	855.39	856.398	2	-0.001022	-1.193	36494.9	167	173	TRUE
1-NIL1	1-NIL1	VL_20110915_OLI_03.raw (F021352)	platelet glycoprotein 4 [Mus musculus]	gi|227116343,gi|26343013,gi|74182462,gi|74225304	nr_20101214.fasta	52699	1	5	5	9	0.000812	0.089	possibly correct	TRUE	VL_20110915_OLI_03.4447.4447.2.dta	TGTTVYR	K	Q	0.95	21.7	32.8	14.9	2			399.211	796.407	797.415	2	-0.0007219	-0.9054	12697.8	57	63	TRUE
1-NIL1	1-NIL1	VL_20110915_OLI_03.raw (F021352)	platelet glycoprotein 4 [Mus musculus]	gi|227116343,gi|26343013,gi|74182462,gi|74225304	nr_20101214.fasta	52699	1	5	5	9	0.000812	0.089	possibly correct	TRUE	VL_20110915_OLI_03.12721.12721.2.dta	VAIIESYK	K	G	0.95	26.7	31.1	9.55	2			461.765	921.515	922.524	2	-0.002122	-2.3	29679.7	224	231	TRUE
1-NIL1	1-NIL1	VL_20110915_OLI_03.raw (F021352)	aminopeptidase N [Mus musculus]	gi|225637487	nr_20101214.fasta	109654	1	12	15	39	0.00352	0.133	possibly correct	TRUE	VL_20110915_OLI_03.9238.9238.2.dta	ADNSATGFGTGTR	K	A	0.95	58	34.6	42.5	2			627.787	1253.56	1254.57	2	-0.003922	-3.126	17614.1	922	934	TRUE
1-NIL1	1-NIL1	VL_20110915_OLI_03.raw (F021352)	aminopeptidase N [Mus musculus]	gi|225637487	nr_20101214.fasta	109654	1	12	15	39	0.00352	0.133	possibly correct	TRUE	VL_20110915_OLI_03.9242.9242.2.dta	ADNSATGFGTGTR	K	A	0.95	61.6	34.7	47.8	2			627.788	1253.56	1254.57	2	-0.003322	-2.648	17541.2	922	934	TRUE
1-NIL1	1-NIL1	VL_20110915_OLI_03.raw (F021352)	aminopeptidase N [Mus musculus]	gi|225637487	nr_20101214.fasta	109654	1	12	15	39	0.00352	0.133	possibly correct	TRUE	VL_20110915_OLI_03.9547.9547.2.dta	ADNSATGFGTGTR	K	A	0.95	64.1	34.6	59.9	2			627.787	1253.56	1254.57	2	-0.004322	-3.445	14387.4	922	934	TRUE
1-NIL1	1-NIL1	VL_20110915_OLI_03.raw (F021352)	aminopeptidase N [Mus musculus]	gi|225637487	nr_20101214.fasta	109654	1	12	15	39	0.00352	0.133	possibly correct	TRUE	VL_20110915_OLI_03.9556.9556.2.dta	ADNSATGFGTGTR	K	A	0.95	71.4	34.7	59.8	2			627.788	1253.56	1254.57	2	-0.003322	-2.648	15174.6	922	934	TRUE
1-NIL1	1-NIL1	VL_20110915_OLI_03.raw (F021352)	aminopeptidase N [Mus musculus]	gi|225637487	nr_20101214.fasta	109654	1	12	15	39	0.00352	0.133	possibly correct	TRUE	VL_20110915_OLI_03.11261.11261.2.dta	ALEQALEK	R	T	0.95	40.5	34.5	19.5	2			451.253	900.491	901.499	2	-0.001122	-1.245	46509.5	935	942	TRUE
1-NIL1	1-NIL1	VL_20110915_OLI_03.raw (F021352)	aminopeptidase N [Mus musculus]	gi|225637487	nr_20101214.fasta	109654	1	12	15	39	0.00352	0.133	possibly correct	TRUE	VL_20110915_OLI_03.11368.11368.2.dta	ALEQALEK	R	T	0.95	55.9	34.6	32.3	2			451.253	900.491	901.499	2	-0.0007219	-0.8008	61227.7	935	942	TRUE
1-NIL1	1-NIL1	VL_20110915_OLI_03.raw (F021352)	aminopeptidase N [Mus musculus]	gi|225637487	nr_20101214.fasta	109654	1	12	15	39	0.00352	0.133	possibly correct	TRUE	VL_20110915_OLI_03.11808.11808.2.dta	ALEQALEK	R	T	0.95	56	34.6	31.7	2			451.253	900.491	901.499	2	-0.0009219	-1.023	61327.5	935	942	TRUE
1-NIL1	1-NIL1	VL_20110915_OLI_03.raw (F021352)	aminopeptidase N [Mus musculus]	gi|225637487	nr_20101214.fasta	109654	1	12	15	39	0.00352	0.133	possibly correct	TRUE	VL_20110915_OLI_03.9876.9876.2.dta	ANIDWVK	R	E	0.95	31.2	33.2	17.7	2			423.228	844.442	845.452	2	-0.002522	-2.983	22148.9	945	951	TRUE
1-NIL1	1-NIL1	VL_20110915_OLI_03.raw (F021352)	aminopeptidase N [Mus musculus]	gi|225637487	nr_20101214.fasta	109654	1	12	15	39	0.00352	0.133	possibly correct	TRUE	VL_20110915_OLI_03.16226.16226.2.dta	AQIIHDSFNLASAK	R	M	0.95	37.3	33.5	29.1	2			757.902	1513.79	1514.8	2	0.0008781	0.5797	9486.3	658	671	TRUE
1-NIL1	1-NIL1	VL_20110915_OLI_03.raw (F021352)	aminopeptidase N [Mus musculus]	gi|225637487	nr_20101214.fasta	109654	1	12	15	39	0.00352	0.133	possibly correct	TRUE	VL_20110915_OLI_03.16220.16220.3.dta	AQIIHDSFNLASAK	R	M	0.95	44.1	33.8	34.1	2			505.603	1513.79	1514.8	3	-0.0002979	-0.1967	27189	658	671	TRUE
1-NIL1	1-NIL1	VL_20110915_OLI_03.raw (F021352)	aminopeptidase N [Mus musculus]	gi|225637487	nr_20101214.fasta	109654	1	12	15	39	0.00352	0.133	possibly correct	TRUE	VL_20110915_OLI_03.16233.16233.3.dta	AQIIHDSFNLASAK	R	M	0.95	50.6	33.8	35.2	2			505.603	1513.79	1514.8	3	-0.0002979	-0.1967	32348.3	658	671	TRUE
1-NIL1	1-NIL1	VL_20110915_OLI_03.raw (F021352)	aminopeptidase N [Mus musculus]	gi|225637487	nr_20101214.fasta	109654	1	12	15	39	0.00352	0.133	possibly correct	TRUE	VL_20110915_OLI_03.9499.9499.2.dta	AVNQQTAVQPPATVR	K	T	0.948	30.7	33.3	25.4	2			790.428	1578.84	1579.86	2	-0.007222	-4.571	5198.21	523	537	TRUE
1-NIL1	1-NIL1	VL_20110915_OLI_03.raw (F021352)	aminopeptidase N [Mus musculus]	gi|225637487	nr_20101214.fasta	109654	1	12	15	39	0.00352	0.133	possibly correct	TRUE	VL_20110915_OLI_03.8296.8296.2.dta	AVNQQTAVQPPATVR	K	T	0.95	24.7	32.9	21.9	2			790.429	1578.84	1579.86	2	-0.003622	-2.293	4891.99	523	537	TRUE
1-NIL1	1-NIL1	VL_20110915_OLI_03.raw (F021352)	aminopeptidase N [Mus musculus]	gi|225637487	nr_20101214.fasta	109654	1	12	15	39	0.00352	0.133	possibly correct	TRUE	VL_20110915_OLI_03.10078.10078.3.dta	AVNQQTAVQPPATVR	K	T	0.95	23.6	33	16.6	2			527.289	1578.84	1579.86	3	-0.002998	-1.898	28692.4	523	537	TRUE
1-NIL1	1-NIL1	VL_20110915_OLI_03.raw (F021352)	aminopeptidase N [Mus musculus]	gi|225637487	nr_20101214.fasta	109654	1	12	15	39	0.00352	0.133	possibly correct	TRUE	VL_20110915_OLI_03.10085.10085.3.dta	AVNQQTAVQPPATVR	K	T	0.95	30.9	33	22.9	2			527.289	1578.84	1579.86	3	-0.002998	-1.898	25865	523	537	TRUE
1-NIL1	1-NIL1	VL_20110915_OLI_03.raw (F021352)	aminopeptidase N [Mus musculus]	gi|225637487	nr_20101214.fasta	109654	1	12	15	39	0.00352	0.133	possibly correct	TRUE	VL_20110915_OLI_03.10196.10196.2.dta	AVNQQTAVQPPATVR	K	T	0.95	51.4	33	38.5	2			790.429	1578.84	1579.86	2	-0.004822	-3.052	24551	523	537	TRUE
1-NIL1	1-NIL1	VL_20110915_OLI_03.raw (F021352)	aminopeptidase N [Mus musculus]	gi|225637487	nr_20101214.fasta	109654	1	12	15	39	0.00352	0.133	possibly correct	TRUE	VL_20110915_OLI_03.9825.9825.2.dta	AVNQQTAVQPPATVR	K	T	0.95	61.4	32.9	48.5	2			790.429	1578.84	1579.86	2	-0.003622	-2.293	34441.4	523	537	TRUE
1-NIL1	1-NIL1	VL_20110915_OLI_03.raw (F021352)	aminopeptidase N [Mus musculus]	gi|225637487	nr_20101214.fasta	109654	1	12	15	39	0.00352	0.133	possibly correct	TRUE	VL_20110915_OLI_03.9833.9833.2.dta	AVNQQTAVQPPATVR	K	T	0.95	65.9	33.1	45.4	2			790.429	1578.84	1579.86	2	-0.004222	-2.672	37150.1	523	537	TRUE
1-NIL1	1-NIL1	VL_20110915_OLI_03.raw (F021352)	aminopeptidase N [Mus musculus]	gi|225637487	nr_20101214.fasta	109654	1	12	15	39	0.00352	0.133	possibly correct	TRUE	VL_20110915_OLI_03.10200.10200.2.dta	AVNQQTAVQPPATVR	K	T	0.95	66.4	33	59.2	2			790.429	1578.84	1579.86	2	-0.003822	-2.419	25731	523	537	TRUE
1-NIL1	1-NIL1	VL_20110915_OLI_03.raw (F021352)	aminopeptidase N [Mus musculus]	gi|225637487	nr_20101214.fasta	109654	1	12	15	39	0.00352	0.133	possibly correct	TRUE	VL_20110915_OLI_03.12746.12746.2.dta	ESSLVFDSQSSSISNK	R	E	0.95	77.5	36.4	64.3	2			857.909	1713.8	1714.81	2	-0.003022	-1.762	5511.31	363	378	TRUE
1-NIL1	1-NIL1	VL_20110915_OLI_03.raw (F021352)	aminopeptidase N [Mus musculus]	gi|225637487	nr_20101214.fasta	109654	1	12	15	39	0.00352	0.133	possibly correct	TRUE	VL_20110915_OLI_03.15030.15030.2.dta	ESSLVFDSQSSSISNKER	R	V	0.95	65.6	36.9	62.6	2			1000.48	1998.95	1999.96	2	7.806e-05	0.03903	2547.23	363	380	TRUE
1-NIL1	1-NIL1	VL_20110915_OLI_03.raw (F021352)	aminopeptidase N [Mus musculus]	gi|225637487	nr_20101214.fasta	109654	1	12	15	39	0.00352	0.133	possibly correct	TRUE	VL_20110915_OLI_03.17057.17057.2.dta	LQNQLQTDLSVIPVINR	K	A	0.95	19.3	28.9	19.3	2			976.052	1950.09	1951.1	2	-0.001022	-0.5238	1614.42	641	657	TRUE
1-NIL1	1-NIL1	VL_20110915_OLI_03.raw (F021352)	aminopeptidase N [Mus musculus]	gi|225637487	nr_20101214.fasta	109654	1	12	15	39	0.00352	0.133	possibly correct	TRUE	VL_20110915_OLI_03.17063.17063.2.dta	LQNQLQTDLSVIPVINR	K	A	0.95	32.1	28.9	28.7	2			976.052	1950.09	1951.1	2	-0.0004219	-0.2163	2016.43	641	657	TRUE
1-NIL1	1-NIL1	VL_20110915_OLI_03.raw (F021352)	aminopeptidase N [Mus musculus]	gi|225637487	nr_20101214.fasta	109654	1	12	15	39	0.00352	0.133	possibly correct	TRUE	VL_20110915_OLI_03.17067.17067.2.dta	LQNQLQTDLSVIPVINR	K	A	0.95	43.1	28.9	42.6	2			976.052	1950.09	1951.1	2	-0.0008219	-0.4213	3235.89	641	657	TRUE
1-NIL1	1-NIL1	VL_20110915_OLI_03.raw (F021352)	aminopeptidase N [Mus musculus]	gi|225637487	nr_20101214.fasta	109654	1	12	15	39	0.00352	0.133	possibly correct	TRUE	VL_20110915_OLI_03.6626.6626.2.dta	SEYMEGDVKK	R	V	0.95	26.4	34.7	26.4	2			593.275	1184.54	1185.55	2	-0.002222	-1.874	11437.5	196	205	TRUE
1-NIL1	1-NIL1	VL_20110915_OLI_03.raw (F021352)	aminopeptidase N [Mus musculus]	gi|225637487	nr_20101214.fasta	109654	1	12	15	39	0.00352	0.133	possibly correct	TRUE	VL_20110915_OLI_03.9389.9389.2.dta	VVATTQMQAADAR	K	K	0.946	29.5	34.9	23.7	2			681.343	1360.67	1361.68	2	-0.005522	-4.055	6967.04	206	218	TRUE
1-NIL1	1-NIL1	VL_20110915_OLI_03.raw (F021352)	aminopeptidase N [Mus musculus]	gi|225637487	nr_20101214.fasta	109654	1	12	15	39	0.00352	0.133	possibly correct	TRUE	VL_20110915_OLI_03.7689.7689.2.dta	VVATTQmQAADAR	K	K	0.95	42.9	35	36.9	2		m7: Oxidation (+15.99)	689.341	1376.67	1377.68	2	-0.004437	-3.221	7084.73	206	218	TRUE
1-NIL1	1-NIL1	VL_20110915_OLI_03.raw (F021352)	aminopeptidase N [Mus musculus]	gi|225637487	nr_20101214.fasta	109654	1	12	15	39	0.00352	0.133	possibly correct	TRUE	VL_20110915_OLI_03.7585.7585.2.dta	VVATTQMQAADAR	K	K	0.95	42.2	34.8	35.8	2			681.344	1360.67	1361.68	2	-0.003122	-2.293	11030.8	206	218	TRUE
1-NIL1	1-NIL1	VL_20110915_OLI_03.raw (F021352)	aminopeptidase N [Mus musculus]	gi|225637487	nr_20101214.fasta	109654	1	12	15	39	0.00352	0.133	possibly correct	TRUE	VL_20110915_OLI_03.7701.7701.2.dta	VVATTQmQAADAR	K	K	0.95	40.7	34.8	36.8	2		m7: Oxidation (+15.99)	689.342	1376.67	1377.68	2	-0.002037	-1.479	7290.69	206	218	TRUE
1-NIL1	1-NIL1	VL_20110915_OLI_03.raw (F021352)	aminopeptidase N [Mus musculus]	gi|225637487	nr_20101214.fasta	109654	1	12	15	39	0.00352	0.133	possibly correct	TRUE	VL_20110915_OLI_03.9422.9422.2.dta	VVATTQMQAADAR	K	K	0.95	43.6	34.8	34.9	2			681.344	1360.67	1361.68	2	-0.003122	-2.293	7717.39	206	218	TRUE
1-NIL1	1-NIL1	VL_20110915_OLI_03.raw (F021352)	aminopeptidase N [Mus musculus]	gi|225637487	nr_20101214.fasta	109654	1	12	15	39	0.00352	0.133	possibly correct	TRUE	VL_20110915_OLI_03.6011.6011.2.dta	VVATTQmQAADAR	K	K	0.95	43.1	35	34.4	2		m7: Oxidation (+15.99)	689.342	1376.67	1377.68	2	-0.002637	-1.914	6099.34	206	218	TRUE
1-NIL1	1-NIL1	VL_20110915_OLI_03.raw (F021352)	aminopeptidase N [Mus musculus]	gi|225637487	nr_20101214.fasta	109654	1	12	15	39	0.00352	0.133	possibly correct	TRUE	VL_20110915_OLI_03.7583.7583.2.dta	VVATTQMQAADAR	K	K	0.95	51.7	35	44.5	2			681.343	1360.67	1361.68	2	-0.004922	-3.615	9683.71	206	218	TRUE
1-NIL1	1-NIL1	VL_20110915_OLI_03.raw (F021352)	aminopeptidase N [Mus musculus]	gi|225637487	nr_20101214.fasta	109654	1	12	15	39	0.00352	0.133	possibly correct	TRUE	VL_20110915_OLI_03.6020.6020.2.dta	VVATTQmQAADAR	K	K	0.95	69.1	35.1	61.9	2		m7: Oxidation (+15.99)	689.341	1376.67	1377.68	2	-0.005237	-3.801	8356.17	206	218	TRUE
1-NIL1	1-NIL1	VL_20110915_OLI_03.raw (F021352)	aminopeptidase N [Mus musculus]	gi|225637487	nr_20101214.fasta	109654	1	12	15	39	0.00352	0.133	possibly correct	TRUE	VL_20110915_OLI_03.6060.6060.2.dta	VVATTQmQAADAR	K	K	0.95	64.5	34.8	57.9	2		m7: Oxidation (+15.99)	689.342	1376.67	1377.68	2	-0.002237	-1.624	14523	206	218	TRUE
1-NIL1	1-NIL1	VL_20110915_OLI_03.raw (F021352)	aminopeptidase N [Mus musculus]	gi|225637487	nr_20101214.fasta	109654	1	12	15	39	0.00352	0.133	possibly correct	TRUE	VL_20110915_OLI_03.9722.9722.2.dta	VVATTQMQAADAR	K	K	0.95	81.8	34.9	68.1	2			681.344	1360.67	1361.68	2	-0.003322	-2.44	17622.4	206	218	TRUE
1-NIL1	1-NIL1	VL_20110915_OLI_03.raw (F021352)	aminopeptidase N [Mus musculus]	gi|225637487	nr_20101214.fasta	109654	1	12	15	39	0.00352	0.133	possibly correct	TRUE	VL_20110915_OLI_03.9718.9718.2.dta	VVATTQMQAADAR	K	K	0.95	84.5	34.9	73.3	2			681.344	1360.67	1361.68	2	-0.002722	-1.999	18017.3	206	218	TRUE
1-NIL1	1-NIL1	VL_20110915_OLI_03.raw (F021352)	aminopeptidase N [Mus musculus]	gi|225637487	nr_20101214.fasta	109654	1	12	15	39	0.00352	0.133	possibly correct	TRUE	VL_20110915_OLI_03.12943.12943.2.dta	VVATTQMQAADARK	K	S	0.95	31.1	34.1	24.6	2			745.391	1488.77	1489.78	2	-0.004122	-2.767	12084.1	206	219	TRUE
1-NIL1	1-NIL1	VL_20110915_OLI_03.raw (F021352)	aminopeptidase N [Mus musculus]	gi|225637487	nr_20101214.fasta	109654	1	12	15	39	0.00352	0.133	possibly correct	TRUE	VL_20110915_OLI_03.12918.12918.2.dta	VVATTQMQAADARK	K	S	0.95	37	34.1	29.5	2			745.391	1488.77	1489.78	2	-0.004122	-2.767	10437.6	206	219	TRUE
1-NIL1	1-NIL1	VL_20110915_OLI_03.raw (F021352)	aminopeptidase N [Mus musculus]	gi|225637487	nr_20101214.fasta	109654	1	12	15	39	0.00352	0.133	possibly correct	TRUE	VL_20110915_OLI_03.15464.15464.2.dta	YLSYTLNPDYIR	R	K	0.95	37.1	35.3	37.1	2			759.385	1516.76	1517.76	2	-0.001222	-0.8051	5679.47	843	854	TRUE
1-NIL1	1-NIL1	VL_20110915_OLI_03.raw (F021352)	plexin B2 [Mus musculus]	gi|226958474,gi|74184763	nr_20101214.fasta	206230	1	3	3	6	0.000541	0.0212	possibly correct	TRUE	VL_20110915_OLI_03.11686.11686.2.dta	EASPNPEEGIIR	R	A	0.95	40.5	35	29.9	2			656.33	1310.64	1311.65	2	-0.001922	-1.465	16029.6	650	661	TRUE
1-NIL1	1-NIL1	VL_20110915_OLI_03.raw (F021352)	plexin B2 [Mus musculus]	gi|226958474,gi|74184763	nr_20101214.fasta	206230	1	3	3	6	0.000541	0.0212	possibly correct	TRUE	VL_20110915_OLI_03.11695.11695.2.dta	EASPNPEEGIIR	R	A	0.95	61.7	35	49.2	2			656.329	1310.64	1311.65	2	-0.002922	-2.228	16907.8	650	661	TRUE
1-NIL1	1-NIL1	VL_20110915_OLI_03.raw (F021352)	plexin B2 [Mus musculus]	gi|226958474,gi|74184763	nr_20101214.fasta	206230	1	3	3	6	0.000541	0.0212	possibly correct	TRUE	VL_20110915_OLI_03.12536.12536.2.dta	ITVAGQNcAFEPR	K	G	0.95	41.4	35.3	37.1	2		c8: Carbamidomethyl (+57.02)	731.856	1461.7	1462.71	2	-0.006487	-4.435	8754.77	841	853	TRUE
1-NIL1	1-NIL1	VL_20110915_OLI_03.raw (F021352)	plexin B2 [Mus musculus]	gi|226958474,gi|74184763	nr_20101214.fasta	206230	1	3	3	6	0.000541	0.0212	possibly correct	TRUE	VL_20110915_OLI_03.12574.12574.2.dta	ITVAGQNcAFEPR	K	G	0.95	56.5	35.3	50.6	2		c8: Carbamidomethyl (+57.02)	731.856	1461.7	1462.71	2	-0.006487	-4.435	8833.34	841	853	TRUE
1-NIL1	1-NIL1	VL_20110915_OLI_03.raw (F021352)	plexin B2 [Mus musculus]	gi|226958474,gi|74184763	nr_20101214.fasta	206230	1	3	3	6	0.000541	0.0212	possibly correct	TRUE	VL_20110915_OLI_03.13214.13214.2.dta	SDcSLcLAADPAYR	R	C	0.95	27.6	35.6	26.4	2		c3: Carbamidomethyl (+57.02), c6: Carbamidomethyl (+57.02)	799.851	1597.69	1598.69	2	-0.0001525	-0.09542	4226.39	767	780	TRUE
1-NIL1	1-NIL1	VL_20110915_OLI_03.raw (F021352)	plexin B2 [Mus musculus]	gi|226958474,gi|74184763	nr_20101214.fasta	206230	1	3	3	6	0.000541	0.0212	possibly correct	TRUE	VL_20110915_OLI_03.13125.13125.2.dta	SDcSLcLAADPAYR	R	C	0.95	43.9	35.8	29.6	2		c3: Carbamidomethyl (+57.02), c6: Carbamidomethyl (+57.02)	799.849	1597.68	1598.69	2	-0.003353	-2.097	5915.89	767	780	TRUE
1-NIL1	1-NIL1	VL_20110915_OLI_03.raw (F021352)	integrin alpha-4 [Mus musculus]	gi|114326554,gi|266394,gi|46329452	nr_20101214.fasta	115088	1	9	9	16	0.00144	0.0979	possibly correct	TRUE	VL_20110915_OLI_03.17246.17246.3.dta	ADQHcLDFLcNFGK	K	M	0.95	24.2	36.5	15.9	2		c5: Carbamidomethyl (+57.02), c10: Carbamidomethyl (+57.02)	575.589	1723.74	1724.75	3	-0.0009285	-0.5384	5055.94	893	906	TRUE
1-NIL1	1-NIL1	VL_20110915_OLI_03.raw (F021352)	integrin alpha-4 [Mus musculus]	gi|114326554,gi|266394,gi|46329452	nr_20101214.fasta	115088	1	9	9	16	0.00144	0.0979	possibly correct	TRUE	VL_20110915_OLI_03.15614.15614.2.dta	DNQWLGVTLSR	R	Q	0.949	30.4	34.4	21.3	2			644.837	1287.66	1288.66	2	0.001978	1.535	7921.68	123	133	TRUE
1-NIL1	1-NIL1	VL_20110915_OLI_03.raw (F021352)	integrin alpha-4 [Mus musculus]	gi|114326554,gi|266394,gi|46329452	nr_20101214.fasta	115088	1	9	9	16	0.00144	0.0979	possibly correct	TRUE	VL_20110915_OLI_03.5953.5953.2.dta	EcTFAQQK	R	G	0.95	33.5	33.7	23.8	2		c2: Carbamidomethyl (+57.02)	506.231	1010.45	1011.46	2	-0.001387	-1.372	25323.3	860	867	TRUE
1-NIL1	1-NIL1	VL_20110915_OLI_03.raw (F021352)	integrin alpha-4 [Mus musculus]	gi|114326554,gi|266394,gi|46329452	nr_20101214.fasta	115088	1	9	9	16	0.00144	0.0979	possibly correct	TRUE	VL_20110915_OLI_03.5956.5956.2.dta	EcTFAQQK	R	G	0.95	36.2	33.8	26.9	2		c2: Carbamidomethyl (+57.02)	506.231	1010.45	1011.46	2	-0.001987	-1.965	21770.9	860	867	TRUE
1-NIL1	1-NIL1	VL_20110915_OLI_03.raw (F021352)	integrin alpha-4 [Mus musculus]	gi|114326554,gi|266394,gi|46329452	nr_20101214.fasta	115088	1	9	9	16	0.00144	0.0979	possibly correct	TRUE	VL_20110915_OLI_03.11608.11608.2.dta	GAVYIYNGR	R	V	0.95	23.7	34.7	17.4	2			506.764	1011.51	1012.52	2	-0.0005219	-0.5155	15891	398	406	TRUE
1-NIL1	1-NIL1	VL_20110915_OLI_03.raw (F021352)	integrin alpha-4 [Mus musculus]	gi|114326554,gi|266394,gi|46329452	nr_20101214.fasta	115088	1	9	9	16	0.00144	0.0979	possibly correct	TRUE	VL_20110915_OLI_03.16502.16502.2.dta	GIAGTLTDIVK	K	F	0.95	46.4	31.7	32.8	2			544.322	1086.63	1087.64	2	7.806e-05	0.07177	27160.1	868	878	TRUE
1-NIL1	1-NIL1	VL_20110915_OLI_03.raw (F021352)	integrin alpha-4 [Mus musculus]	gi|114326554,gi|266394,gi|46329452	nr_20101214.fasta	115088	1	9	9	16	0.00144	0.0979	possibly correct	TRUE	VL_20110915_OLI_03.16496.16496.2.dta	GIAGTLTDIVK	K	F	0.95	49.1	31.7	34.9	2			544.322	1086.63	1087.64	2	0.0002781	0.2557	28814.6	868	878	TRUE
1-NIL1	1-NIL1	VL_20110915_OLI_03.raw (F021352)	integrin alpha-4 [Mus musculus]	gi|114326554,gi|266394,gi|46329452	nr_20101214.fasta	115088	1	9	9	16	0.00144	0.0979	possibly correct	TRUE	VL_20110915_OLI_03.8352.8352.2.dta	IEGQQISK	R	S	0.95	37	33	16.5	2			451.749	901.484	902.494	2	-0.003422	-3.792	31474.3	418	425	TRUE
1-NIL1	1-NIL1	VL_20110915_OLI_03.raw (F021352)	integrin alpha-4 [Mus musculus]	gi|114326554,gi|266394,gi|46329452	nr_20101214.fasta	115088	1	9	9	16	0.00144	0.0979	possibly correct	TRUE	VL_20110915_OLI_03.16479.16479.2.dta	NTEEFPPLQPILQQK	R	K	0.95	29.8	34.3	23	2			891.474	1780.93	1781.94	2	-0.002022	-1.135	2142.55	592	606	TRUE
1-NIL1	1-NIL1	VL_20110915_OLI_03.raw (F021352)	integrin alpha-4 [Mus musculus]	gi|114326554,gi|266394,gi|46329452	nr_20101214.fasta	115088	1	9	9	16	0.00144	0.0979	possibly correct	TRUE	VL_20110915_OLI_03.16114.16114.2.dta	NTEEFPPLQPILQQK	R	K	0.95	35.7	34.2	29.1	2			891.475	1780.93	1781.94	2	-0.001822	-1.022	4029.65	592	606	TRUE
1-NIL1	1-NIL1	VL_20110915_OLI_03.raw (F021352)	integrin alpha-4 [Mus musculus]	gi|114326554,gi|266394,gi|46329452	nr_20101214.fasta	115088	1	9	9	16	0.00144	0.0979	possibly correct	TRUE	VL_20110915_OLI_03.16127.16127.2.dta	NTEEFPPLQPILQQK	R	K	0.95	44.6	34.2	31.5	2			891.475	1780.94	1781.94	2	-0.0008219	-0.4613	4574.01	592	606	TRUE
1-NIL1	1-NIL1	VL_20110915_OLI_03.raw (F021352)	integrin alpha-4 [Mus musculus]	gi|114326554,gi|266394,gi|46329452	nr_20101214.fasta	115088	1	9	9	16	0.00144	0.0979	possibly correct	TRUE	VL_20110915_OLI_03.11555.11555.2.dta	QINcEVTESSGIVK	K	L	0.95	50.3	35.7	42.3	2		c4: Carbamidomethyl (+57.02)	782.388	1562.76	1563.77	2	-8.724e-05	-0.05579	5868.66	695	708	TRUE
1-NIL1	1-NIL1	VL_20110915_OLI_03.raw (F021352)	integrin alpha-4 [Mus musculus]	gi|114326554,gi|266394,gi|46329452	nr_20101214.fasta	115088	1	9	9	16	0.00144	0.0979	possibly correct	TRUE	VL_20110915_OLI_03.9949.9949.2.dta	VDGISSTYSQR	R	I	0.95	27.3	34.7	8.61	2			606.795	1211.58	1212.59	2	-0.002422	-1.997	11823.6	407	417	TRUE
1-NIL1	1-NIL1	VL_20110915_OLI_03.raw (F021352)	integrin alpha-4 [Mus musculus]	gi|114326554,gi|266394,gi|46329452	nr_20101214.fasta	115088	1	9	9	16	0.00144	0.0979	possibly correct	TRUE	VL_20110915_OLI_03.7828.7828.2.dta	VDGISSTYSQR	R	I	0.95	32.4	34.6	30.4	2			606.795	1211.57	1212.59	2	-0.003422	-2.822	13000.3	407	417	TRUE
1-NIL1	1-NIL1	VL_20110915_OLI_03.raw (F021352)	integrin alpha-4 [Mus musculus]	gi|114326554,gi|266394,gi|46329452	nr_20101214.fasta	115088	1	9	9	16	0.00144	0.0979	possibly correct	TRUE	VL_20110915_OLI_03.9953.9953.2.dta	VDGISSTYSQR	R	I	0.95	40.2	34.6	30	2			606.795	1211.58	1212.59	2	-0.003022	-2.492	11488.3	407	417	TRUE
1-NIL1	1-NIL1	VL_20110915_OLI_03.raw (F021352)	integrin alpha-4 [Mus musculus]	gi|114326554,gi|266394,gi|46329452	nr_20101214.fasta	115088	1	9	9	16	0.00144	0.0979	possibly correct	TRUE	VL_20110915_OLI_03.7823.7823.2.dta	VDGISSTYSQR	R	I	0.95	44.6	34.6	38.8	2			606.795	1211.57	1212.59	2	-0.003422	-2.822	13079.3	407	417	TRUE
1-NIL1	1-NIL1	VL_20110915_OLI_03.raw (F021352)	programmed cell death 6-interacting protein isoform 3 [Mus musculus]	gi|258547156	nr_20101214.fasta	96026.6	1	29	34	81	0.00731	0.32	possibly correct	TRUE	VL_20110915_OLI_03.3315.3315.2.dta	AAEELSK	R	L	0.95	25	32.4	10.9	2			374.198	746.381	747.388	2	-0.0002219	-0.297	13165.7	42	48	TRUE
1-NIL1	1-NIL1	VL_20110915_OLI_03.raw (F021352)	programmed cell death 6-interacting protein isoform 3 [Mus musculus]	gi|258547156	nr_20101214.fasta	96026.6	1	29	34	81	0.00731	0.32	possibly correct	TRUE	VL_20110915_OLI_03.3862.3862.2.dta	AAEELSK	R	L	0.95	26.3	33.5	10.1	2			374.198	746.381	747.388	2	-2.194e-05	-0.02936	23972.6	42	48	TRUE
1-NIL1	1-NIL1	VL_20110915_OLI_03.raw (F021352)	programmed cell death 6-interacting protein isoform 3 [Mus musculus]	gi|258547156	nr_20101214.fasta	96026.6	1	29	34	81	0.00731	0.32	possibly correct	TRUE	VL_20110915_OLI_03.3035.3035.2.dta	AAEELSK	R	L	0.95	27.6	33.5	14.2	2			374.198	746.381	747.388	2	-2.194e-05	-0.02936	16232.9	42	48	TRUE
1-NIL1	1-NIL1	VL_20110915_OLI_03.raw (F021352)	programmed cell death 6-interacting protein isoform 3 [Mus musculus]	gi|258547156	nr_20101214.fasta	96026.6	1	29	34	81	0.00731	0.32	possibly correct	TRUE	VL_20110915_OLI_03.3372.3372.2.dta	AAEELSK	R	L	0.95	30.1	33.5	17.2	2			374.198	746.381	747.388	2	-2.194e-05	-0.02936	14095.4	42	48	TRUE
1-NIL1	1-NIL1	VL_20110915_OLI_03.raw (F021352)	programmed cell death 6-interacting protein isoform 3 [Mus musculus]	gi|258547156	nr_20101214.fasta	96026.6	1	29	34	81	0.00731	0.32	possibly correct	TRUE	VL_20110915_OLI_03.4040.4040.2.dta	AAEELSK	R	L	0.95	28.1	32.4	11.4	2			374.197	746.38	747.388	2	-0.0008219	-1.1	23402.7	42	48	TRUE
1-NIL1	1-NIL1	VL_20110915_OLI_03.raw (F021352)	programmed cell death 6-interacting protein isoform 3 [Mus musculus]	gi|258547156	nr_20101214.fasta	96026.6	1	29	34	81	0.00731	0.32	possibly correct	TRUE	VL_20110915_OLI_03.4116.4116.2.dta	AAEELSK	R	L	0.95	32.1	32.4	11.1	2			374.197	746.38	747.388	2	-0.001022	-1.367	24131.5	42	48	TRUE
1-NIL1	1-NIL1	VL_20110915_OLI_03.raw (F021352)	programmed cell death 6-interacting protein isoform 3 [Mus musculus]	gi|258547156	nr_20101214.fasta	96026.6	1	29	34	81	0.00731	0.32	correct	TRUE	VL_20110915_OLI_03.14581.14581.3.dta	ATLVKPTPVNVPVSQK	K	F	0.95	25.6	25.3	25.6	2			560.002	1676.98	1677.99	3	0.0003021	0.18	35133.5	335	350	TRUE
1-NIL1	1-NIL1	VL_20110915_OLI_03.raw (F021352)	programmed cell death 6-interacting protein isoform 3 [Mus musculus]	gi|258547156	nr_20101214.fasta	96026.6	1	29	34	81	0.00731	0.32	possibly correct	TRUE	VL_20110915_OLI_03.14572.14572.3.dta	ATLVKPTPVNVPVSQK	K	F	0.95	26	25.8	26	2			560.001	1676.98	1677.99	3	-0.002398	-1.429	35474.3	335	350	TRUE
1-NIL1	1-NIL1	VL_20110915_OLI_03.raw (F021352)	programmed cell death 6-interacting protein isoform 3 [Mus musculus]	gi|258547156	nr_20101214.fasta	96026.6	1	29	34	81	0.00731	0.32	possibly correct	TRUE	VL_20110915_OLI_03.14300.14300.2.dta	ATLVKPTPVNVPVSQK	K	F	0.95	26.8	25.3	25.5	2			839.499	1676.98	1677.99	2	-2.194e-05	-0.01308	4046.22	335	350	TRUE
1-NIL1	1-NIL1	VL_20110915_OLI_03.raw (F021352)	programmed cell death 6-interacting protein isoform 3 [Mus musculus]	gi|258547156	nr_20101214.fasta	96026.6	1	29	34	81	0.00731	0.32	possibly correct	TRUE	VL_20110915_OLI_03.14105.14105.2.dta	AVLDKAVQADGQVK	R	E	0.95	44.4	32	39.2	2			721.402	1440.79	1441.8	2	-0.003822	-2.651	7338.73	497	510	TRUE
1-NIL1	1-NIL1	VL_20110915_OLI_03.raw (F021352)	programmed cell death 6-interacting protein isoform 3 [Mus musculus]	gi|258547156	nr_20101214.fasta	96026.6	1	29	34	81	0.00731	0.32	possibly correct	TRUE	VL_20110915_OLI_03.14098.14098.2.dta	AVLDKAVQADGQVK	R	E	0.95	55.2	31.8	51.7	2			721.404	1440.79	1441.8	2	-0.001222	-0.8475	7538.24	497	510	TRUE
1-NIL1	1-NIL1	VL_20110915_OLI_03.raw (F021352)	programmed cell death 6-interacting protein isoform 3 [Mus musculus]	gi|258547156	nr_20101214.fasta	96026.6	1	29	34	81	0.00731	0.32	possibly correct	TRUE	VL_20110915_OLI_03.15916.15916.3.dta	AVLDKAVQADGQVKER	R	Y	0.95	25.5	32.2	20.4	2			576.319	1725.93	1726.94	3	-0.003298	-1.91	9581.29	497	512	TRUE
1-NIL1	1-NIL1	VL_20110915_OLI_03.raw (F021352)	programmed cell death 6-interacting protein isoform 3 [Mus musculus]	gi|258547156	nr_20101214.fasta	96026.6	1	29	34	81	0.00731	0.32	possibly correct	TRUE	VL_20110915_OLI_03.4665.4665.2.dta	AVQADGQVKER	K	Y	0.95	26.2	33.4	16.6	2			600.819	1199.62	1200.63	2	-0.002122	-1.767	8451.79	502	512	TRUE
1-NIL1	1-NIL1	VL_20110915_OLI_03.raw (F021352)	programmed cell death 6-interacting protein isoform 3 [Mus musculus]	gi|258547156	nr_20101214.fasta	96026.6	1	29	34	81	0.00731	0.32	possibly correct	TRUE	VL_20110915_OLI_03.4673.4673.2.dta	AVQADGQVKER	K	Y	0.95	28.1	33.2	23	2			600.82	1199.63	1200.63	2	-0.0007219	-0.6013	8566.51	502	512	TRUE
1-NIL1	1-NIL1	VL_20110915_OLI_03.raw (F021352)	programmed cell death 6-interacting protein isoform 3 [Mus musculus]	gi|258547156	nr_20101214.fasta	96026.6	1	29	34	81	0.00731	0.32	possibly correct	TRUE	VL_20110915_OLI_03.11191.11191.2.dta	AVQADGQVKER	K	Y	0.95	30.2	33.1	23.6	2			600.82	1199.63	1200.63	2	-0.0003219	-0.2681	16718.5	502	512	TRUE
1-NIL1	1-NIL1	VL_20110915_OLI_03.raw (F021352)	programmed cell death 6-interacting protein isoform 3 [Mus musculus]	gi|258547156	nr_20101214.fasta	96026.6	1	29	34	81	0.00731	0.32	possibly correct	TRUE	VL_20110915_OLI_03.11481.11481.2.dta	AVQADGQVKER	K	Y	0.95	44.7	33.4	36.1	2			600.819	1199.62	1200.63	2	-0.002722	-2.267	31494.8	502	512	TRUE
1-NIL1	1-NIL1	VL_20110915_OLI_03.raw (F021352)	programmed cell death 6-interacting protein isoform 3 [Mus musculus]	gi|258547156	nr_20101214.fasta	96026.6	1	29	34	81	0.00731	0.32	possibly correct	TRUE	VL_20110915_OLI_03.11489.11489.2.dta	AVQADGQVKER	K	Y	0.95	44.4	33.4	31	2			600.819	1199.62	1200.63	2	-0.002122	-1.767	32294.7	502	512	TRUE
1-NIL1	1-NIL1	VL_20110915_OLI_03.raw (F021352)	programmed cell death 6-interacting protein isoform 3 [Mus musculus]	gi|258547156	nr_20101214.fasta	96026.6	1	29	34	81	0.00731	0.32	possibly correct	TRUE	VL_20110915_OLI_03.9557.9557.2.dta	cSDIVFAR	K	K	0.95	26.9	34.2	18.2	2		c1: Carbamidomethyl (+57.02)	484.236	966.457	967.467	2	-0.002087	-2.157	20887	691	698	TRUE
1-NIL1	1-NIL1	VL_20110915_OLI_03.raw (F021352)	programmed cell death 6-interacting protein isoform 3 [Mus musculus]	gi|258547156	nr_20101214.fasta	96026.6	1	29	34	81	0.00731	0.32	possibly correct	TRUE	VL_20110915_OLI_03.9524.9524.2.dta	cSDIVFAR	K	K	0.95	35.7	34.5	26.3	2		c1: Carbamidomethyl (+57.02)	484.235	966.456	967.467	2	-0.003087	-3.191	36324.4	691	698	TRUE
1-NIL1	1-NIL1	VL_20110915_OLI_03.raw (F021352)	programmed cell death 6-interacting protein isoform 3 [Mus musculus]	gi|258547156	nr_20101214.fasta	96026.6	1	29	34	81	0.00731	0.32	possibly correct	TRUE	VL_20110915_OLI_03.9529.9529.2.dta	cSDIVFAR	K	K	0.95	41	34.5	30	2		c1: Carbamidomethyl (+57.02)	484.236	966.456	967.467	2	-0.002887	-2.984	34061.3	691	698	TRUE
1-NIL1	1-NIL1	VL_20110915_OLI_03.raw (F021352)	programmed cell death 6-interacting protein isoform 3 [Mus musculus]	gi|258547156	nr_20101214.fasta	96026.6	1	29	34	81	0.00731	0.32	possibly correct	TRUE	VL_20110915_OLI_03.13066.13066.2.dta	cSDIVFAR	K	K	0.95	45	34.2	35.6	2		c1: Carbamidomethyl (+57.02)	484.236	966.457	967.467	2	-0.002087	-2.157	54668.9	691	698	TRUE
1-NIL1	1-NIL1	VL_20110915_OLI_03.raw (F021352)	programmed cell death 6-interacting protein isoform 3 [Mus musculus]	gi|258547156	nr_20101214.fasta	96026.6	1	29	34	81	0.00731	0.32	possibly correct	TRUE	VL_20110915_OLI_03.13056.13056.2.dta	cSDIVFAR	K	K	0.95	47.1	34.3	35.5	2		c1: Carbamidomethyl (+57.02)	484.236	966.458	967.467	2	-0.001487	-1.537	39671.8	691	698	TRUE
1-NIL1	1-NIL1	VL_20110915_OLI_03.raw (F021352)	programmed cell death 6-interacting protein isoform 3 [Mus musculus]	gi|258547156	nr_20101214.fasta	96026.6	1	29	34	81	0.00731	0.32	possibly correct	TRUE	VL_20110915_OLI_03.11112.11112.2.dta	DLDPIGK	K	A	0.95	19.5	29.1	10.3	2			379.208	756.401	757.409	2	-0.001022	-1.349	41652.5	328	334	TRUE
1-NIL1	1-NIL1	VL_20110915_OLI_03.raw (F021352)	programmed cell death 6-interacting protein isoform 3 [Mus musculus]	gi|258547156	nr_20101214.fasta	96026.6	1	29	34	81	0.00731	0.32	possibly correct	TRUE	VL_20110915_OLI_03.13696.13696.2.dta	EILEESLR	R	L	0.95	28.9	34	1.79	2			494.768	987.522	988.531	2	-0.001922	-1.944	29959.7	449	456	TRUE
1-NIL1	1-NIL1	VL_20110915_OLI_03.raw (F021352)	programmed cell death 6-interacting protein isoform 3 [Mus musculus]	gi|258547156	nr_20101214.fasta	96026.6	1	29	34	81	0.00731	0.32	possibly correct	TRUE	VL_20110915_OLI_03.13720.13720.2.dta	EILEESLR	R	L	0.95	30.3	34	11.8	2			494.769	987.523	988.531	2	-0.001122	-1.135	24068.4	449	456	TRUE
1-NIL1	1-NIL1	VL_20110915_OLI_03.raw (F021352)	programmed cell death 6-interacting protein isoform 3 [Mus musculus]	gi|258547156	nr_20101214.fasta	96026.6	1	29	34	81	0.00731	0.32	possibly correct	TRUE	VL_20110915_OLI_03.13713.13713.2.dta	EILEESLR	R	L	0.95	35.7	34	0.02	2			494.768	987.522	988.531	2	-0.002122	-2.147	26668.3	449	456	TRUE
1-NIL1	1-NIL1	VL_20110915_OLI_03.raw (F021352)	programmed cell death 6-interacting protein isoform 3 [Mus musculus]	gi|258547156	nr_20101214.fasta	96026.6	1	29	34	81	0.00731	0.32	possibly correct	TRUE	VL_20110915_OLI_03.11717.11717.2.dta	ESLENDLK	R	S	0.95	31.8	33.9	15.6	2			474.237	946.459	947.468	2	-0.002022	-2.134	76525.7	567	574	TRUE
1-NIL1	1-NIL1	VL_20110915_OLI_03.raw (F021352)	programmed cell death 6-interacting protein isoform 3 [Mus musculus]	gi|258547156	nr_20101214.fasta	96026.6	1	29	34	81	0.00731	0.32	possibly correct	TRUE	VL_20110915_OLI_03.11712.11712.2.dta	ESLENDLK	R	S	0.95	40.9	33.9	24.2	2			474.237	946.459	947.468	2	-0.001422	-1.501	82219.4	567	574	TRUE
1-NIL1	1-NIL1	VL_20110915_OLI_03.raw (F021352)	programmed cell death 6-interacting protein isoform 3 [Mus musculus]	gi|258547156	nr_20101214.fasta	96026.6	1	29	34	81	0.00731	0.32	possibly correct	TRUE	VL_20110915_OLI_03.14278.14278.2.dta	EVFPTLAAK	K	Q	0.95	42.9	33.1	24.7	2			488.279	974.544	975.551	2	-0.0001219	-0.125	82610.5	240	248	TRUE
1-NIL1	1-NIL1	VL_20110915_OLI_03.raw (F021352)	programmed cell death 6-interacting protein isoform 3 [Mus musculus]	gi|258547156	nr_20101214.fasta	96026.6	1	29	34	81	0.00731	0.32	possibly correct	TRUE	VL_20110915_OLI_03.14287.14287.2.dta	EVFPTLAAK	K	Q	0.95	52.3	33.1	31.1	2			488.279	974.544	975.551	2	0.0004781	0.49	81448.7	240	248	TRUE
1-NIL1	1-NIL1	VL_20110915_OLI_03.raw (F021352)	programmed cell death 6-interacting protein isoform 3 [Mus musculus]	gi|258547156	nr_20101214.fasta	96026.6	1	29	34	81	0.00731	0.32	possibly correct	TRUE	VL_20110915_OLI_03.7927.7927.2.dta	FGEEIAR	K	L	0.95	38.2	32.5	10.6	2			411.21	820.406	821.415	2	-0.001922	-2.34	29350.7	270	276	TRUE
1-NIL1	1-NIL1	VL_20110915_OLI_03.raw (F021352)	programmed cell death 6-interacting protein isoform 3 [Mus musculus]	gi|258547156	nr_20101214.fasta	96026.6	1	29	34	81	0.00731	0.32	possibly correct	TRUE	VL_20110915_OLI_03.11296.11296.2.dta	FGEEIAR	K	L	0.95	38.7	32.7	21	2			411.21	820.406	821.415	2	-0.002322	-2.827	87222	270	276	TRUE
1-NIL1	1-NIL1	VL_20110915_OLI_03.raw (F021352)	programmed cell death 6-interacting protein isoform 3 [Mus musculus]	gi|258547156	nr_20101214.fasta	96026.6	1	29	34	81	0.00731	0.32	possibly correct	TRUE	VL_20110915_OLI_03.7932.7932.2.dta	FGEEIAR	K	L	0.95	41.4	32.7	12	2			411.21	820.406	821.415	2	-0.002322	-2.827	29624.7	270	276	TRUE
1-NIL1	1-NIL1	VL_20110915_OLI_03.raw (F021352)	programmed cell death 6-interacting protein isoform 3 [Mus musculus]	gi|258547156	nr_20101214.fasta	96026.6	1	29	34	81	0.00731	0.32	possibly correct	TRUE	VL_20110915_OLI_03.11107.11107.3.dta	FIQQTYPSGGEEQAQYcR	K	A	0.95	30.6	37.9	24.3	2		c17: Carbamidomethyl (+57.02)	721.324	2160.95	2161.96	3	-0.002563	-1.186	12261.5	24	41	TRUE
1-NIL1	1-NIL1	VL_20110915_OLI_03.raw (F021352)	programmed cell death 6-interacting protein isoform 3 [Mus musculus]	gi|258547156	nr_20101214.fasta	96026.6	1	29	34	81	0.00731	0.32	possibly correct	TRUE	VL_20110915_OLI_03.17596.17596.2.dta	FYNELTEILVR	K	F	0.95	35.1	33.2	27.2	2			698.875	1395.74	1396.75	2	-0.003422	-2.45	2616.29	676	686	TRUE
1-NIL1	1-NIL1	VL_20110915_OLI_03.raw (F021352)	programmed cell death 6-interacting protein isoform 3 [Mus musculus]	gi|258547156	nr_20101214.fasta	96026.6	1	29	34	81	0.00731	0.32	possibly correct	TRUE	VL_20110915_OLI_03.17598.17598.2.dta	FYNELTEILVR	K	F	0.95	61	33.2	47.6	2			698.876	1395.74	1396.75	2	-0.001422	-1.018	2454.16	676	686	TRUE
1-NIL1	1-NIL1	VL_20110915_OLI_03.raw (F021352)	programmed cell death 6-interacting protein isoform 3 [Mus musculus]	gi|258547156	nr_20101214.fasta	96026.6	1	29	34	81	0.00731	0.32	possibly correct	TRUE	VL_20110915_OLI_03.13532.13532.2.dta	KADLVNR	R	S	0.95	34.3	34.4	18.4	2			408.24	814.466	815.473	2	-0.0003219	-0.3948	99124.6	374	380	TRUE
1-NIL1	1-NIL1	VL_20110915_OLI_03.raw (F021352)	programmed cell death 6-interacting protein isoform 3 [Mus musculus]	gi|258547156	nr_20101214.fasta	96026.6	1	29	34	81	0.00731	0.32	possibly correct	TRUE	VL_20110915_OLI_03.13552.13552.2.dta	KADLVNR	R	S	0.95	32.8	34.4	17.8	2			408.24	814.465	815.473	2	-0.0007219	-0.8853	91920.7	374	380	TRUE
1-NIL1	1-NIL1	VL_20110915_OLI_03.raw (F021352)	programmed cell death 6-interacting protein isoform 3 [Mus musculus]	gi|258547156	nr_20101214.fasta	96026.6	1	29	34	81	0.00731	0.32	possibly correct	TRUE	VL_20110915_OLI_03.13562.13562.2.dta	KADLVNR	R	S	0.95	41.3	34.4	25	2			408.24	814.466	815.473	2	-0.0001219	-0.1495	102067	374	380	TRUE
1-NIL1	1-NIL1	VL_20110915_OLI_03.raw (F021352)	programmed cell death 6-interacting protein isoform 3 [Mus musculus]	gi|258547156	nr_20101214.fasta	96026.6	1	29	34	81	0.00731	0.32	possibly correct	TRUE	VL_20110915_OLI_03.13573.13573.2.dta	KADLVNR	R	S	0.95	45.7	34.4	26.4	2			408.24	814.466	815.473	2	-0.0005219	-0.64	95951.6	374	380	TRUE
1-NIL1	1-NIL1	VL_20110915_OLI_03.raw (F021352)	programmed cell death 6-interacting protein isoform 3 [Mus musculus]	gi|258547156	nr_20101214.fasta	96026.6	1	29	34	81	0.00731	0.32	possibly correct	TRUE	VL_20110915_OLI_03.14709.14709.2.dta	KQEGLLK	K	N	0.95	22.1	31.9	5.37	2			408.253	814.491	815.499	2	-0.0002219	-0.2722	35030.1	621	627	TRUE
1-NIL1	1-NIL1	VL_20110915_OLI_03.raw (F021352)	programmed cell death 6-interacting protein isoform 3 [Mus musculus]	gi|258547156	nr_20101214.fasta	96026.6	1	29	34	81	0.00731	0.32	possibly correct	TRUE	VL_20110915_OLI_03.14700.14700.2.dta	KQEGLLK	K	N	0.95	21.4	31.9	1.09	2			408.253	814.491	815.499	2	-0.0008219	-1.008	34115.6	621	627	TRUE
1-NIL1	1-NIL1	VL_20110915_OLI_03.raw (F021352)	programmed cell death 6-interacting protein isoform 3 [Mus musculus]	gi|258547156	nr_20101214.fasta	96026.6	1	29	34	81	0.00731	0.32	possibly correct	TRUE	VL_20110915_OLI_03.14664.14664.2.dta	KQEGLLK	K	N	0.95	34.3	31.9	1.72	2			408.252	814.49	815.499	2	-0.001222	-1.498	37031.9	621	627	TRUE
1-NIL1	1-NIL1	VL_20110915_OLI_03.raw (F021352)	programmed cell death 6-interacting protein isoform 3 [Mus musculus]	gi|258547156	nr_20101214.fasta	96026.6	1	29	34	81	0.00731	0.32	possibly correct	TRUE	VL_20110915_OLI_03.16603.16603.3.dta	KTSEVDLAKPLVK	K	F	0.95	28.5	26.4	22.6	2			476.621	1426.84	1427.85	3	0.001102	0.7718	20359	11	23	TRUE
1-NIL1	1-NIL1	VL_20110915_OLI_03.raw (F021352)	programmed cell death 6-interacting protein isoform 3 [Mus musculus]	gi|258547156	nr_20101214.fasta	96026.6	1	29	34	81	0.00731	0.32	possibly correct	TRUE	VL_20110915_OLI_03.16598.16598.3.dta	KTSEVDLAKPLVK	K	F	0.95	28.8	26.3	24.6	2			476.621	1426.84	1427.85	3	0.0002021	0.1415	26442.1	11	23	TRUE
1-NIL1	1-NIL1	VL_20110915_OLI_03.raw (F021352)	programmed cell death 6-interacting protein isoform 3 [Mus musculus]	gi|258547156	nr_20101214.fasta	96026.6	1	29	34	81	0.00731	0.32	possibly correct	TRUE	VL_20110915_OLI_03.14740.14740.2.dta	LALASLGYEK	K	S	0.95	51	31.7	41.3	2			532.803	1063.59	1064.6	2	-0.0004219	-0.3963	27750	111	120	TRUE
1-NIL1	1-NIL1	VL_20110915_OLI_03.raw (F021352)	programmed cell death 6-interacting protein isoform 3 [Mus musculus]	gi|258547156	nr_20101214.fasta	96026.6	1	29	34	81	0.00731	0.32	possibly correct	TRUE	VL_20110915_OLI_03.14729.14729.2.dta	LALASLGYEK	K	S	0.95	52.3	31.7	42.7	2			532.803	1063.59	1064.6	2	-0.001022	-0.9599	23273.2	111	120	TRUE
1-NIL1	1-NIL1	VL_20110915_OLI_03.raw (F021352)	programmed cell death 6-interacting protein isoform 3 [Mus musculus]	gi|258547156	nr_20101214.fasta	96026.6	1	29	34	81	0.00731	0.32	possibly correct	TRUE	VL_20110915_OLI_03.16043.16043.2.dta	LANQAADYFGDAFK	K	Q	0.95	84.6	36	79.3	2			765.865	1529.72	1530.72	2	0.001278	0.8349	10373	216	229	TRUE
1-NIL1	1-NIL1	VL_20110915_OLI_03.raw (F021352)	programmed cell death 6-interacting protein isoform 3 [Mus musculus]	gi|258547156	nr_20101214.fasta	96026.6	1	29	34	81	0.00731	0.32	possibly correct	TRUE	VL_20110915_OLI_03.16046.16046.2.dta	LANQAADYFGDAFK	K	Q	0.95	87.3	36	76.6	2			765.865	1529.72	1530.72	2	0.0002781	0.1817	9868.97	216	229	TRUE
1-NIL1	1-NIL1	VL_20110915_OLI_03.raw (F021352)	programmed cell death 6-interacting protein isoform 3 [Mus musculus]	gi|258547156	nr_20101214.fasta	96026.6	1	29	34	81	0.00731	0.32	possibly correct	TRUE	VL_20110915_OLI_03.12374.12374.2.dta	LLDEEEATDNDLR	R	A	0.95	66.5	36	56	2			766.855	1531.7	1532.71	2	-0.004422	-2.885	14127.9	457	469	TRUE
1-NIL1	1-NIL1	VL_20110915_OLI_03.raw (F021352)	programmed cell death 6-interacting protein isoform 3 [Mus musculus]	gi|258547156	nr_20101214.fasta	96026.6	1	29	34	81	0.00731	0.32	possibly correct	TRUE	VL_20110915_OLI_03.12073.12073.2.dta	LLDEEEATDNDLR	R	A	0.95	67.5	36	59.8	2			766.856	1531.7	1532.71	2	-0.003422	-2.233	9267.77	457	469	TRUE
1-NIL1	1-NIL1	VL_20110915_OLI_03.raw (F021352)	programmed cell death 6-interacting protein isoform 3 [Mus musculus]	gi|258547156	nr_20101214.fasta	96026.6	1	29	34	81	0.00731	0.32	possibly correct	TRUE	VL_20110915_OLI_03.12370.12370.2.dta	LLDEEEATDNDLR	R	A	0.95	72.9	36	61.1	2			766.855	1531.7	1532.71	2	-0.004622	-3.016	14929.8	457	469	TRUE
1-NIL1	1-NIL1	VL_20110915_OLI_03.raw (F021352)	programmed cell death 6-interacting protein isoform 3 [Mus musculus]	gi|258547156	nr_20101214.fasta	96026.6	1	29	34	81	0.00731	0.32	possibly correct	TRUE	VL_20110915_OLI_03.12076.12076.2.dta	LLDEEEATDNDLR	R	A	0.95	74.3	36	64.3	2			766.856	1531.7	1532.71	2	-0.002422	-1.58	8432.14	457	469	TRUE
1-NIL1	1-NIL1	VL_20110915_OLI_03.raw (F021352)	programmed cell death 6-interacting protein isoform 3 [Mus musculus]	gi|258547156	nr_20101214.fasta	96026.6	1	29	34	81	0.00731	0.32	possibly correct	TRUE	VL_20110915_OLI_03.14442.14442.3.dta	LLDEEEATDNDLRAK	R	F	0.95	23.6	36.2	11	2			577.951	1730.83	1731.84	3	-0.001398	-0.8072	38037.7	457	471	TRUE
1-NIL1	1-NIL1	VL_20110915_OLI_03.raw (F021352)	programmed cell death 6-interacting protein isoform 3 [Mus musculus]	gi|258547156	nr_20101214.fasta	96026.6	1	29	34	81	0.00731	0.32	possibly correct	TRUE	VL_20110915_OLI_03.14571.14571.3.dta	LLDEEEATDNDLRAK	R	F	0.95	26.8	36.3	7.82	2			577.951	1730.83	1731.84	3	-0.002298	-1.327	43567	457	471	TRUE
1-NIL1	1-NIL1	VL_20110915_OLI_03.raw (F021352)	programmed cell death 6-interacting protein isoform 3 [Mus musculus]	gi|258547156	nr_20101214.fasta	96026.6	1	29	34	81	0.00731	0.32	possibly correct	TRUE	VL_20110915_OLI_03.14416.14416.2.dta	LLDEEEATDNDLRAK	R	F	0.95	33	36.3	25.4	2			866.423	1730.83	1731.84	2	-0.002122	-1.225	4026.49	457	471	TRUE
1-NIL1	1-NIL1	VL_20110915_OLI_03.raw (F021352)	programmed cell death 6-interacting protein isoform 3 [Mus musculus]	gi|258547156	nr_20101214.fasta	96026.6	1	29	34	81	0.00731	0.32	possibly correct	TRUE	VL_20110915_OLI_03.14580.14580.3.dta	LLDEEEATDNDLRAK	R	F	0.95	33.7	36.2	23.5	2			577.951	1730.83	1731.84	3	-0.001698	-0.9804	42056.5	457	471	TRUE
1-NIL1	1-NIL1	VL_20110915_OLI_03.raw (F021352)	programmed cell death 6-interacting protein isoform 3 [Mus musculus]	gi|258547156	nr_20101214.fasta	96026.6	1	29	34	81	0.00731	0.32	possibly correct	TRUE	VL_20110915_OLI_03.14431.14431.2.dta	LLDEEEATDNDLRAK	R	F	0.95	33.6	36.2	28.6	2			866.423	1730.83	1731.84	2	-0.001722	-0.9943	4249.23	457	471	TRUE
1-NIL1	1-NIL1	VL_20110915_OLI_03.raw (F021352)	programmed cell death 6-interacting protein isoform 3 [Mus musculus]	gi|258547156	nr_20101214.fasta	96026.6	1	29	34	81	0.00731	0.32	possibly correct	TRUE	VL_20110915_OLI_03.14430.14430.2.dta	LLDEEEATDNDLRAK	R	F	0.95	67.4	36.2	56.6	2			866.423	1730.83	1731.84	2	-0.001722	-0.9943	4765.43	457	471	TRUE
1-NIL1	1-NIL1	VL_20110915_OLI_03.raw (F021352)	programmed cell death 6-interacting protein isoform 3 [Mus musculus]	gi|258547156	nr_20101214.fasta	96026.6	1	29	34	81	0.00731	0.32	possibly correct	TRUE	VL_20110915_OLI_03.7943.7943.2.dta	LQHAAELIK	R	N	0.95	23.8	30.1	13.9	2			511.802	1021.59	1022.6	2	-0.002122	-2.075	13429.6	277	285	TRUE
1-NIL1	1-NIL1	VL_20110915_OLI_03.raw (F021352)	programmed cell death 6-interacting protein isoform 3 [Mus musculus]	gi|258547156	nr_20101214.fasta	96026.6	1	29	34	81	0.00731	0.32	possibly correct	TRUE	VL_20110915_OLI_03.15140.15140.2.dta	LQHAAELIK	R	N	0.95	26.7	30	14.7	2			511.803	1021.59	1022.6	2	-0.0007219	-0.706	19690	277	285	TRUE
1-NIL1	1-NIL1	VL_20110915_OLI_03.raw (F021352)	programmed cell death 6-interacting protein isoform 3 [Mus musculus]	gi|258547156	nr_20101214.fasta	96026.6	1	29	34	81	0.00731	0.32	possibly correct	TRUE	VL_20110915_OLI_03.16755.16755.2.dta	mVPVSVQQSLAVFSQR	K	K	0.95	30.6	34.1	28.2	2		m1: Oxidation (+15.99)	896.476	1790.94	1791.94	2	0.001563	0.8723	2557.89	358	373	TRUE
1-NIL1	1-NIL1	VL_20110915_OLI_03.raw (F021352)	programmed cell death 6-interacting protein isoform 3 [Mus musculus]	gi|258547156	nr_20101214.fasta	96026.6	1	29	34	81	0.00731	0.32	possibly correct	TRUE	VL_20110915_OLI_03.14111.14111.3.dta	NIQVSHQEFSK	K	M	0.95	25.3	34.3	15.9	2			439.558	1315.65	1316.66	3	-0.0007979	-0.606	102053	628	638	TRUE
1-NIL1	1-NIL1	VL_20110915_OLI_03.raw (F021352)	programmed cell death 6-interacting protein isoform 3 [Mus musculus]	gi|258547156	nr_20101214.fasta	96026.6	1	29	34	81	0.00731	0.32	possibly correct	TRUE	VL_20110915_OLI_03.14183.14183.2.dta	NIQVSHQEFSK	K	M	0.95	41.2	34.1	32.8	2			658.832	1315.65	1316.66	2	-0.001622	-1.232	13579.1	628	638	TRUE
1-NIL1	1-NIL1	VL_20110915_OLI_03.raw (F021352)	programmed cell death 6-interacting protein isoform 3 [Mus musculus]	gi|258547156	nr_20101214.fasta	96026.6	1	29	34	81	0.00731	0.32	possibly correct	TRUE	VL_20110915_OLI_03.14173.14173.2.dta	NIQVSHQEFSK	K	M	0.95	42.9	34.3	31.1	2			658.833	1315.65	1316.66	2	-0.001022	-0.7762	16400.5	628	638	TRUE
1-NIL1	1-NIL1	VL_20110915_OLI_03.raw (F021352)	programmed cell death 6-interacting protein isoform 3 [Mus musculus]	gi|258547156	nr_20101214.fasta	96026.6	1	29	34	81	0.00731	0.32	possibly correct	TRUE	VL_20110915_OLI_03.15059.15059.2.dta	QSNNEANLREEVLK	K	N	0.95	33.5	35.3	18.1	2			822.419	1642.82	1643.83	2	-0.004022	-2.447	4380.6	641	654	TRUE
1-NIL1	1-NIL1	VL_20110915_OLI_03.raw (F021352)	programmed cell death 6-interacting protein isoform 3 [Mus musculus]	gi|258547156	nr_20101214.fasta	96026.6	1	29	34	81	0.00731	0.32	possibly correct	TRUE	VL_20110915_OLI_03.16266.16266.2.dta	STSVVEQGGIQTVDQLIK	K	E	0.95	47.6	32.9	26	2			951.512	1901.01	1902.02	2	-0.001822	-0.9579	3603.02	421	438	TRUE
1-NIL1	1-NIL1	VL_20110915_OLI_03.raw (F021352)	programmed cell death 6-interacting protein isoform 3 [Mus musculus]	gi|258547156	nr_20101214.fasta	96026.6	1	29	34	81	0.00731	0.32	possibly correct	TRUE	VL_20110915_OLI_03.16258.16258.2.dta	STSVVEQGGIQTVDQLIK	K	E	0.95	58.3	32.5	46.4	2			951.513	1901.01	1902.02	2	0.0007781	0.4091	4551.26	421	438	TRUE
1-NIL1	1-NIL1	VL_20110915_OLI_03.raw (F021352)	programmed cell death 6-interacting protein isoform 3 [Mus musculus]	gi|258547156	nr_20101214.fasta	96026.6	1	29	34	81	0.00731	0.32	possibly correct	TRUE	VL_20110915_OLI_03.16259.16259.2.dta	STSVVEQGGIQTVDQLIK	K	E	0.95	73	32.5	65.2	2			951.513	1901.01	1902.02	2	0.0007781	0.4091	4640.68	421	438	TRUE
1-NIL1	1-NIL1	VL_20110915_OLI_03.raw (F021352)	programmed cell death 6-interacting protein isoform 3 [Mus musculus]	gi|258547156	nr_20101214.fasta	96026.6	1	29	34	81	0.00731	0.32	possibly correct	TRUE	VL_20110915_OLI_03.13982.13982.2.dta	TMQGSEVVSVLK	K	S	0.95	44.9	34	0	2			639.341	1276.67	1277.68	2	-0.003322	-2.6	13012.4	542	553	TRUE
1-NIL1	1-NIL1	VL_20110915_OLI_03.raw (F021352)	programmed cell death 6-interacting protein isoform 3 [Mus musculus]	gi|258547156	nr_20101214.fasta	96026.6	1	29	34	81	0.00731	0.32	possibly correct	TRUE	VL_20110915_OLI_03.13972.13972.2.dta	TMQGSEVVSVLK	K	S	0.95	50.9	34	0	2			639.341	1276.67	1277.68	2	-0.002122	-1.661	12339.5	542	553	TRUE
1-NIL1	1-NIL1	VL_20110915_OLI_03.raw (F021352)	programmed cell death 6-interacting protein isoform 3 [Mus musculus]	gi|258547156	nr_20101214.fasta	96026.6	1	29	34	81	0.00731	0.32	possibly correct	TRUE	VL_20110915_OLI_03.13271.13271.2.dta	TmQGSEVVSVLK	K	S	0.95	61.8	34.2	1.9	2		m2: Oxidation (+15.99)	647.339	1292.66	1293.67	2	-0.001437	-1.111	22720.7	542	553	TRUE
1-NIL1	1-NIL1	VL_20110915_OLI_03.raw (F021352)	programmed cell death 6-interacting protein isoform 3 [Mus musculus]	gi|258547156	nr_20101214.fasta	96026.6	1	29	34	81	0.00731	0.32	possibly correct	TRUE	VL_20110915_OLI_03.13285.13285.2.dta	TmQGSEVVSVLK	K	S	0.95	71.7	34.2	0	2		m2: Oxidation (+15.99)	647.339	1292.66	1293.67	2	-0.001637	-1.265	19734.6	542	553	TRUE
1-NIL1	1-NIL1	VL_20110915_OLI_03.raw (F021352)	programmed cell death 6-interacting protein isoform 3 [Mus musculus]	gi|258547156	nr_20101214.fasta	96026.6	1	29	34	81	0.00731	0.32	possibly correct	TRUE	VL_20110915_OLI_03.15301.15301.3.dta	TSEVDLAKPLVK	K	F	0.95	26.1	31.2	10.7	2			433.922	1298.74	1299.75	3	-0.0002979	-0.2292	95304.1	12	23	TRUE
1-NIL1	1-NIL1	VL_20110915_OLI_03.raw (F021352)	programmed cell death 6-interacting protein isoform 3 [Mus musculus]	gi|258547156	nr_20101214.fasta	96026.6	1	29	34	81	0.00731	0.32	possibly correct	TRUE	VL_20110915_OLI_03.15293.15293.3.dta	TSEVDLAKPLVK	K	F	0.95	30.2	31.2	17.9	2			433.922	1298.74	1299.75	3	-0.0005979	-0.46	85432.1	12	23	TRUE
1-NIL1	1-NIL1	VL_20110915_OLI_03.raw (F021352)	programmed cell death 6-interacting protein isoform 3 [Mus musculus]	gi|258547156	nr_20101214.fasta	96026.6	1	29	34	81	0.00731	0.32	possibly correct	TRUE	VL_20110915_OLI_03.15245.15245.2.dta	TSEVDLAKPLVK	K	F	0.95	35.8	31.2	26.5	2			650.379	1298.74	1299.75	2	-0.0009219	-0.7093	11237.4	12	23	TRUE
1-NIL1	1-NIL1	VL_20110915_OLI_03.raw (F021352)	programmed cell death 6-interacting protein isoform 3 [Mus musculus]	gi|258547156	nr_20101214.fasta	96026.6	1	29	34	81	0.00731	0.32	possibly correct	TRUE	VL_20110915_OLI_03.15254.15254.2.dta	TSEVDLAKPLVK	K	F	0.95	41.5	31.2	35.9	2			650.379	1298.74	1299.75	2	-0.0009219	-0.7093	12694.9	12	23	TRUE
1-NIL1	1-NIL1	VL_20110915_OLI_03.raw (F021352)	programmed cell death 6-interacting protein isoform 3 [Mus musculus]	gi|258547156	nr_20101214.fasta	96026.6	1	29	34	81	0.00731	0.32	possibly correct	TRUE	VL_20110915_OLI_03.16509.16509.3.dta	VQESLKKQEGLLK	K	N	0.95	20.7	27.9	11.5	2			500.631	1498.87	1499.88	3	0.0002021	0.1347	42729.2	615	627	TRUE
1-NIL1	1-NIL1	VL_20110915_OLI_03.raw (F021352)	programmed cell death 6-interacting protein isoform 3 [Mus musculus]	gi|258547156	nr_20101214.fasta	96026.6	1	29	34	81	0.00731	0.32	possibly correct	TRUE	VL_20110915_OLI_03.12757.12757.2.dta	YYDQIcSIEPK	R	F	0.95	27.3	35.7	19.7	2		c6: Carbamidomethyl (+57.02)	708.329	1414.64	1415.65	2	-0.0007872	-0.5561	12468.8	71	81	TRUE
1-NIL1	1-NIL1	VL_20110915_OLI_03.raw (F021352)	programmed cell death 6-interacting protein isoform 3 [Mus musculus]	gi|258547156	nr_20101214.fasta	96026.6	1	29	34	81	0.00731	0.32	possibly correct	TRUE	VL_20110915_OLI_03.13209.13209.2.dta	YYDQIcSIEPK	R	F	0.95	31.6	35.6	18.1	2		c6: Carbamidomethyl (+57.02)	708.329	1414.64	1415.65	2	-0.001387	-0.9799	12096.8	71	81	TRUE
1-NIL1	1-NIL1	VL_20110915_OLI_03.raw (F021352)	programmed cell death 6-interacting protein isoform 3 [Mus musculus]	gi|258547156	nr_20101214.fasta	96026.6	1	29	34	81	0.00731	0.32	possibly correct	TRUE	VL_20110915_OLI_03.13192.13192.2.dta	YYDQIcSIEPK	R	F	0.95	45.7	35.5	32.2	2		c6: Carbamidomethyl (+57.02)	708.327	1414.64	1415.65	2	-0.003787	-2.675	15266.9	71	81	TRUE
1-NIL1	1-NIL1	VL_20110915_OLI_03.raw (F021352)	integrin alpha 5 (fibronectin receptor alpha), isoform CRA_b [Mus musculus]	gi|148671975,gi|225903442,gi|29748088	nr_20101214.fasta	116543	1	4	4	8	0.000722	0.0439	possibly correct	TRUE	VL_20110915_OLI_03.11848.11848.2.dta	ILEYAPcR	R	S	0.95	27.3	33.9	13.1	2		c7: Carbamidomethyl (+57.02)	511.26	1020.51	1021.51	2	-0.0004872	-0.477	18152.4	207	214	TRUE
1-NIL1	1-NIL1	VL_20110915_OLI_03.raw (F021352)	integrin alpha 5 (fibronectin receptor alpha), isoform CRA_b [Mus musculus]	gi|148671975,gi|225903442,gi|29748088	nr_20101214.fasta	116543	1	4	4	8	0.000722	0.0439	possibly correct	TRUE	VL_20110915_OLI_03.11743.11743.2.dta	ILEYAPcR	R	S	0.95	27.8	33.8	17.3	2		c7: Carbamidomethyl (+57.02)	511.26	1020.51	1021.51	2	-0.0008872	-0.8686	15312.8	207	214	TRUE
1-NIL1	1-NIL1	VL_20110915_OLI_03.raw (F021352)	integrin alpha 5 (fibronectin receptor alpha), isoform CRA_b [Mus musculus]	gi|148671975,gi|225903442,gi|29748088	nr_20101214.fasta	116543	1	4	4	8	0.000722	0.0439	possibly correct	TRUE	VL_20110915_OLI_03.11855.11855.2.dta	ILEYAPcR	R	S	0.95	29.1	33.8	6.78	2		c7: Carbamidomethyl (+57.02)	511.26	1020.51	1021.51	2	-0.001287	-1.26	18653.6	207	214	TRUE
1-NIL1	1-NIL1	VL_20110915_OLI_03.raw (F021352)	integrin alpha 5 (fibronectin receptor alpha), isoform CRA_b [Mus musculus]	gi|148671975,gi|225903442,gi|29748088	nr_20101214.fasta	116543	1	4	4	8	0.000722	0.0439	possibly correct	TRUE	VL_20110915_OLI_03.15248.15248.2.dta	QATLTQTLLIQNGAR	K	E	0.95	57.7	30.8	44.8	2			814.458	1626.9	1627.91	2	-0.003722	-2.286	3646.2	588	602	TRUE
1-NIL1	1-NIL1	VL_20110915_OLI_03.raw (F021352)	integrin alpha 5 (fibronectin receptor alpha), isoform CRA_b [Mus musculus]	gi|148671975,gi|225903442,gi|29748088	nr_20101214.fasta	116543	1	4	4	8	0.000722	0.0439	possibly correct	TRUE	VL_20110915_OLI_03.15218.15218.2.dta	QATLTQTLLIQNGAR	K	E	0.95	57.6	30.5	49.5	2			814.46	1626.91	1627.91	2	-0.0001219	-0.07491	3131.47	588	602	TRUE
1-NIL1	1-NIL1	VL_20110915_OLI_03.raw (F021352)	integrin alpha 5 (fibronectin receptor alpha), isoform CRA_b [Mus musculus]	gi|148671975,gi|225903442,gi|29748088	nr_20101214.fasta	116543	1	4	4	8	0.000722	0.0439	possibly correct	TRUE	VL_20110915_OLI_03.16391.16391.2.dta	TPDFFGSALR	R	G	0.95	28.3	34.3	20.5	2			555.783	1109.55	1110.56	2	0.0003781	0.3404	17510.1	473	482	TRUE
1-NIL1	1-NIL1	VL_20110915_OLI_03.raw (F021352)	integrin alpha 5 (fibronectin receptor alpha), isoform CRA_b [Mus musculus]	gi|148671975,gi|225903442,gi|29748088	nr_20101214.fasta	116543	1	4	4	8	0.000722	0.0439	possibly correct	TRUE	VL_20110915_OLI_03.16384.16384.2.dta	TPDFFGSALR	R	G	0.95	33.5	34.3	27.8	2			555.783	1109.55	1110.56	2	0.0009781	0.8807	17794.9	473	482	TRUE
1-NIL1	1-NIL1	VL_20110915_OLI_03.raw (F021352)	integrin alpha 5 (fibronectin receptor alpha), isoform CRA_b [Mus musculus]	gi|148671975,gi|225903442,gi|29748088	nr_20101214.fasta	116543	1	4	4	8	0.000722	0.0439	possibly correct	TRUE	VL_20110915_OLI_03.15401.15401.2.dta	VTAPLEAEYSGLVR	R	H	0.95	45.7	33.6	37.2	2			752.904	1503.79	1504.8	2	-0.0005219	-0.3469	7923.71	716	729	TRUE
1-NIL1	1-NIL1	VL_20110915_OLI_03.raw (F021352)	keratin, type I cytoskeletal 10 [Mus musculus]	gi|112983636,gi|116242600,gi|12852157,gi|26349141,gi|26349459,gi|387397	nr_20101214.fasta	57042.4	1	4	4	9	0.000812	0.0731	possibly correct	FALSE	VL_20110915_OLI_03.11091.11091.2.dta	ALEESNYELEGK	R	I	0.95	34	35.5	26.6	2			691.325	1380.64	1381.65	2	-0.004922	-3.562	10478.6	155	166	TRUE
1-NIL1	1-NIL1	VL_20110915_OLI_03.raw (F021352)	keratin, type I cytoskeletal 10 [Mus musculus]	gi|112983636,gi|116242600,gi|12852157,gi|26349141,gi|26349459,gi|387397	nr_20101214.fasta	57042.4	1	4	4	9	0.000812	0.0731	possibly correct	FALSE	VL_20110915_OLI_03.9013.9013.2.dta	ALEESNYELEGK	R	I	0.95	41.3	35.4	39.7	2			691.326	1380.64	1381.65	2	-0.003322	-2.404	6639.46	155	166	TRUE
1-NIL1	1-NIL1	VL_20110915_OLI_03.raw (F021352)	keratin, type I cytoskeletal 10 [Mus musculus]	gi|112983636,gi|116242600,gi|12852157,gi|26349141,gi|26349459,gi|387397	nr_20101214.fasta	57042.4	1	4	4	9	0.000812	0.0731	possibly correct	FALSE	VL_20110915_OLI_03.11058.11058.2.dta	ALEESNYELEGK	R	I	0.95	46.8	35.5	37.5	2			691.326	1380.64	1381.65	2	-0.002922	-2.115	10061.2	155	166	TRUE
1-NIL1	1-NIL1	VL_20110915_OLI_03.raw (F021352)	keratin, type I cytoskeletal 10 [Mus musculus]	gi|112983636,gi|116242600,gi|12852157,gi|26349141,gi|26349459,gi|387397	nr_20101214.fasta	57042.4	1	4	4	9	0.000812	0.0731	possibly correct	FALSE	VL_20110915_OLI_03.11063.11063.2.dta	ALEESNYELEGK	R	I	0.95	55.2	35.5	51	2			691.326	1380.64	1381.65	2	-0.004122	-2.983	11032.5	155	166	TRUE
1-NIL1	1-NIL1	VL_20110915_OLI_03.raw (F021352)	keratin, type I cytoskeletal 10 [Mus musculus]	gi|112983636,gi|116242600,gi|12852157,gi|26349141,gi|26349459,gi|387397	nr_20101214.fasta	57042.4	1	4	4	9	0.000812	0.0731	possibly correct	FALSE	VL_20110915_OLI_03.11105.11105.2.dta	ALEESNYELEGK	R	I	0.95	66.7	35.4	59.2	2			691.327	1380.64	1381.65	2	-0.001522	-1.102	14034.7	155	166	TRUE
1-NIL1	1-NIL1	VL_20110915_OLI_03.raw (F021352)	keratin, type I cytoskeletal 10 [Mus musculus]	gi|112983636,gi|116242600,gi|12852157,gi|26349141,gi|26349459,gi|387397	nr_20101214.fasta	57042.4	1	4	4	9	0.000812	0.0731	possibly correct	FALSE	VL_20110915_OLI_03.11133.11133.2.dta	LENEIQTYR	R	S	0.95	47.5	34.6	39.1	2			583.295	1164.58	1165.58	2	-0.001722	-1.477	12447.2	431	439	TRUE
1-NIL1	1-NIL1	VL_20110915_OLI_03.raw (F021352)	keratin, type I cytoskeletal 10 [Mus musculus]	gi|112983636,gi|116242600,gi|12852157,gi|26349141,gi|26349459,gi|387397	nr_20101214.fasta	57042.4	1	4	4	9	0.000812	0.0731	possibly correct	FALSE	VL_20110915_OLI_03.11121.11121.2.dta	LENEIQTYR	R	S	0.95	48.5	34.7	39.9	2			583.295	1164.58	1165.58	2	-0.001122	-0.9626	12684.9	431	439	TRUE
1-NIL1	1-NIL1	VL_20110915_OLI_03.raw (F021352)	keratin, type I cytoskeletal 10 [Mus musculus]	gi|112983636,gi|116242600,gi|12852157,gi|26349141,gi|26349459,gi|387397	nr_20101214.fasta	57042.4	1	4	4	9	0.000812	0.0731	possibly correct	FALSE	VL_20110915_OLI_03.13489.13489.2.dta	QSVEADINGLR	R	R	0.95	40.6	34	32.4	2			601.31	1200.61	1201.62	2	-0.004722	-3.93	14606.8	235	245	TRUE
1-NIL1	1-NIL1	VL_20110915_OLI_03.raw (F021352)	keratin, type I cytoskeletal 10 [Mus musculus]	gi|112983636,gi|116242600,gi|12852157,gi|26349141,gi|26349459,gi|387397	nr_20101214.fasta	57042.4	1	4	4	9	0.000812	0.0731	possibly correct	FALSE	VL_20110915_OLI_03.5766.5766.2.dta	VTmQNLNDR	K	L	0.95	38.3	34.3	24	2		m3: Oxidation (+15.99)	553.766	1105.52	1106.53	2	-0.001237	-1.118	19199.2	137	145	TRUE
1-NIL1	1-NIL1	VL_20110915_OLI_03.raw (F021352)	truncated polyprotein [Mus musculus castaneus]	gi|63028017	nr_20101214.fasta	187659	1	3	3	6	0.000541	0.141	possibly correct	FALSE	VL_20110915_OLI_03.16808.16808.2.dta	AELIALTQALK	R	M	0.95	55.2	29	38.9	2			585.857	1169.7	1170.71	2	-0.002322	-1.983	9620.85	1218	1228	FALSE	gi|86651882
1-NIL1	1-NIL1	VL_20110915_OLI_03.raw (F021352)	truncated polyprotein [Mus musculus castaneus]	gi|63028017	nr_20101214.fasta	187659	1	3	3	6	0.000541	0.141	possibly correct	FALSE	VL_20110915_OLI_03.8374.8374.2.dta	ALPAGTSAQR	R	A	0.95	32.6	31.2	15.3	2			486.265	970.516	971.527	2	-0.003622	-3.728	45932.4	1208	1217	FALSE	gi|86651882
1-NIL1	1-NIL1	VL_20110915_OLI_03.raw (F021352)	truncated polyprotein [Mus musculus castaneus]	gi|63028017	nr_20101214.fasta	187659	1	3	3	6	0.000541	0.141	possibly correct	FALSE	VL_20110915_OLI_03.8696.8696.2.dta	ALPAGTSAQR	R	A	0.95	29.2	31.6	21.1	2			486.266	970.517	971.527	2	-0.002422	-2.493	39044.7	1208	1217	FALSE	gi|86651882
1-NIL1	1-NIL1	VL_20110915_OLI_03.raw (F021352)	truncated polyprotein [Mus musculus castaneus]	gi|63028017	nr_20101214.fasta	187659	1	3	3	6	0.000541	0.141	possibly correct	FALSE	VL_20110915_OLI_03.8691.8691.2.dta	ALPAGTSAQR	R	A	0.95	31	31.6	21.6	2			486.266	970.517	971.527	2	-0.003022	-3.111	35745.5	1208	1217	FALSE	gi|86651882
1-NIL1	1-NIL1	VL_20110915_OLI_03.raw (F021352)	truncated polyprotein [Mus musculus castaneus]	gi|63028017	nr_20101214.fasta	187659	1	3	3	6	0.000541	0.141	possibly correct	FALSE	VL_20110915_OLI_03.8379.8379.2.dta	ALPAGTSAQR	R	A	0.95	31.1	31.6	15.9	2			486.266	970.517	971.527	2	-0.002422	-2.493	50150.6	1208	1217	FALSE	gi|86651882
1-NIL1	1-NIL1	VL_20110915_OLI_03.raw (F021352)	truncated polyprotein [Mus musculus castaneus]	gi|63028017	nr_20101214.fasta	187659	1	3	3	6	0.000541	0.141	possibly correct	FALSE	VL_20110915_OLI_03.5729.5729.2.dta	AYQEIK	K	Q	0.947	23.9	31.4	3.02	2			376.202	750.389	751.399	2	-0.002222	-2.957	21398.4	1000	1005	FALSE	gi|86651882
1-NIL1	1-NIL1	VL_20110915_OLI_03.raw (F021352)	truncated polyprotein [Mus musculus castaneus]	gi|63028017	nr_20101214.fasta	187659	1	3	3	6	0.000541	0.141	possibly correct	FALSE	VL_20110915_OLI_03.5735.5735.2.dta	AYQEIK	K	Q	0.947	22.4	31.4	9.6	2			376.202	750.389	751.399	2	-0.001822	-2.425	21759.2	1000	1005	FALSE	gi|86651882
1-NIL1	1-NIL1	VL_20110915_OLI_03.raw (F021352)	truncated polyprotein [Mus musculus castaneus]	gi|63028017	nr_20101214.fasta	187659	1	3	3	6	0.000541	0.141	possibly correct	FALSE	VL_20110915_OLI_03.8893.8893.2.dta	AYQEIK	K	Q	0.95	24.2	31.4	8.93	2			376.202	750.389	751.399	2	-0.001822	-2.425	18179.2	1000	1005	FALSE	gi|86651882
1-NIL1	1-NIL1	VL_20110915_OLI_03.raw (F021352)	truncated polyprotein [Mus musculus castaneus]	gi|63028017	nr_20101214.fasta	187659	1	3	3	6	0.000541	0.141	possibly correct	FALSE	VL_20110915_OLI_03.5425.5425.2.dta	AYQEIK	K	Q	0.95	21.8	30.4	6.95	2			376.202	750.39	751.399	2	-0.0008219	-1.094	20343.7	1000	1005	FALSE	gi|86651882
1-NIL1	1-NIL1	VL_20110915_OLI_03.raw (F021352)	truncated polyprotein [Mus musculus castaneus]	gi|63028017	nr_20101214.fasta	187659	1	3	3	6	0.000541	0.141	possibly correct	FALSE	VL_20110915_OLI_03.8888.8888.2.dta	AYQEIK	K	Q	0.95	27.2	31.4	9.67	2			376.202	750.39	751.399	2	-0.001222	-1.626	17216.1	1000	1005	FALSE	gi|86651882
1-NIL1	1-NIL1	VL_20110915_OLI_03.raw (F021352)	truncated polyprotein [Mus musculus castaneus]	gi|63028017	nr_20101214.fasta	187659	1	3	3	6	0.000541	0.141	possibly correct	TRUE	VL_20110915_OLI_03.16187.16187.2.dta	EAEKIFNKR	R	E	0.95	30.2	32.6	15.2	2			567.817	1133.62	1134.63	2	7.806e-05	0.0688	37797.5	424	432	TRUE
1-NIL1	1-NIL1	VL_20110915_OLI_03.raw (F021352)	truncated polyprotein [Mus musculus castaneus]	gi|63028017	nr_20101214.fasta	187659	1	3	3	6	0.000541	0.141	possibly correct	TRUE	VL_20110915_OLI_03.16179.16179.2.dta	EAEKIFNKR	R	E	0.95	35.9	32.6	19.9	2			567.817	1133.62	1134.63	2	0.0002781	0.2451	30802.7	424	432	TRUE
1-NIL1	1-NIL1	VL_20110915_OLI_03.raw (F021352)	truncated polyprotein [Mus musculus castaneus]	gi|63028017	nr_20101214.fasta	187659	1	3	3	6	0.000541	0.141	possibly correct	TRUE	VL_20110915_OLI_03.16199.16199.2.dta	EAEKIFNKR	R	E	0.95	39.5	32.6	21.4	2			567.817	1133.62	1134.63	2	7.806e-05	0.0688	44734.6	424	432	TRUE
1-NIL1	1-NIL1	VL_20110915_OLI_03.raw (F021352)	truncated polyprotein [Mus musculus castaneus]	gi|63028017	nr_20101214.fasta	187659	1	3	3	6	0.000541	0.141	possibly correct	FALSE	VL_20110915_OLI_03.14867.14867.2.dta	EFLGTAGFcR	R	L	0.95	37.3	34.4	20.3	2		c9: Carbamidomethyl (+57.02)	579.274	1156.53	1157.54	2	-0.0005872	-0.5073	35756.8	959	968	FALSE	gi|86651882
1-NIL1	1-NIL1	VL_20110915_OLI_03.raw (F021352)	truncated polyprotein [Mus musculus castaneus]	gi|63028017	nr_20101214.fasta	187659	1	3	3	6	0.000541	0.141	possibly correct	FALSE	VL_20110915_OLI_03.14876.14876.2.dta	EFLGTAGFcR	R	L	0.95	39.8	34.3	24.3	2		c9: Carbamidomethyl (+57.02)	579.274	1156.53	1157.54	2	-0.0007872	-0.6801	37534.7	959	968	FALSE	gi|86651882
1-NIL1	1-NIL1	VL_20110915_OLI_03.raw (F021352)	truncated polyprotein [Mus musculus castaneus]	gi|63028017	nr_20101214.fasta	187659	1	3	3	6	0.000541	0.141	possibly correct	FALSE	VL_20110915_OLI_03.11055.11055.2.dta	ETPEEREER	R	I	0.95	26.8	33.6	9.63	2			587.769	1173.52	1174.53	2	-0.001822	-1.551	44304.7	433	441	FALSE	gi|86651882
1-NIL1	1-NIL1	VL_20110915_OLI_03.raw (F021352)	truncated polyprotein [Mus musculus castaneus]	gi|63028017	nr_20101214.fasta	187659	1	3	3	6	0.000541	0.141	possibly correct	FALSE	VL_20110915_OLI_03.11049.11049.2.dta	ETPEEREER	R	I	0.95	28.8	33.7	11.8	2			587.77	1173.53	1174.53	2	-0.001222	-1.04	50391.6	433	441	FALSE	gi|86651882
1-NIL1	1-NIL1	VL_20110915_OLI_03.raw (F021352)	truncated polyprotein [Mus musculus castaneus]	gi|63028017	nr_20101214.fasta	187659	1	3	3	6	0.000541	0.141	possibly correct	FALSE	VL_20110915_OLI_03.14075.14075.2.dta	GITQGPNESPSAFLER	K	L	0.95	32.1	36.3	24.2	2			851.924	1701.83	1702.84	2	0.001278	0.7505	4773.54	354	369	FALSE	gi|86651882
1-NIL1	1-NIL1	VL_20110915_OLI_03.raw (F021352)	truncated polyprotein [Mus musculus castaneus]	gi|63028017	nr_20101214.fasta	187659	1	3	3	6	0.000541	0.141	possibly correct	FALSE	VL_20110915_OLI_03.14094.14094.2.dta	GITQGPNESPSAFLER	K	L	0.95	39.9	36.3	39.9	2			851.923	1701.83	1702.84	2	7.806e-05	0.04584	5554.92	354	369	FALSE	gi|86651882
1-NIL1	1-NIL1	VL_20110915_OLI_03.raw (F021352)	truncated polyprotein [Mus musculus castaneus]	gi|63028017	nr_20101214.fasta	187659	1	3	3	6	0.000541	0.141	possibly correct	FALSE	VL_20110915_OLI_03.14088.14088.2.dta	GITQGPNESPSAFLER	K	L	0.95	49	36.3	42.1	2			851.925	1701.83	1702.84	2	0.002478	1.455	5033.59	354	369	FALSE	gi|86651882
1-NIL1	1-NIL1	VL_20110915_OLI_03.raw (F021352)	truncated polyprotein [Mus musculus castaneus]	gi|63028017	nr_20101214.fasta	187659	1	3	3	6	0.000541	0.141	possibly correct	FALSE	VL_20110915_OLI_03.13055.13055.2.dta	GLLTSEGR	R	E	0.946	23.2	34.3	10.8	2			416.729	831.444	832.452	2	-0.001322	-1.588	121998	1259	1266	FALSE	gi|86651882
1-NIL1	1-NIL1	VL_20110915_OLI_03.raw (F021352)	truncated polyprotein [Mus musculus castaneus]	gi|63028017	nr_20101214.fasta	187659	1	3	3	6	0.000541	0.141	possibly correct	FALSE	VL_20110915_OLI_03.13065.13065.2.dta	GLLTSEGR	R	E	0.95	24.2	33.7	10.3	2			416.729	831.444	832.452	2	-0.001522	-1.828	114555	1259	1266	FALSE	gi|86651882
1-NIL1	1-NIL1	VL_20110915_OLI_03.raw (F021352)	truncated polyprotein [Mus musculus castaneus]	gi|63028017	nr_20101214.fasta	187659	1	3	3	6	0.000541	0.141	possibly correct	FALSE	VL_20110915_OLI_03.7866.7866.2.dta	GLLTSEGR	R	E	0.95	25.8	33.7	10.6	2			416.729	831.444	832.452	2	-0.001522	-1.828	20287.5	1259	1266	FALSE	gi|86651882
1-NIL1	1-NIL1	VL_20110915_OLI_03.raw (F021352)	truncated polyprotein [Mus musculus castaneus]	gi|63028017	nr_20101214.fasta	187659	1	3	3	6	0.000541	0.141	possibly correct	FALSE	VL_20110915_OLI_03.7869.7869.2.dta	GLLTSEGR	R	E	0.95	32.7	34	8.18	2			416.729	831.443	832.452	2	-0.002322	-2.789	22838.4	1259	1266	FALSE	gi|86651882
1-NIL1	1-NIL1	VL_20110915_OLI_03.raw (F021352)	truncated polyprotein [Mus musculus castaneus]	gi|63028017	nr_20101214.fasta	187659	1	3	3	6	0.000541	0.141	possibly correct	FALSE	VL_20110915_OLI_03.15821.15821.2.dta	LKEAYRR	R	Y	0.95	24	31	4.71	2			468.274	934.534	935.542	2	-0.0004219	-0.451	30122.1	370	376	FALSE	gi|86651882
1-NIL1	1-NIL1	VL_20110915_OLI_03.raw (F021352)	truncated polyprotein [Mus musculus castaneus]	gi|63028017	nr_20101214.fasta	187659	1	3	3	6	0.000541	0.141	possibly correct	TRUE	VL_20110915_OLI_03.14858.14858.2.dta	LLATVVIGQR	K	Q	0.95	41.8	27.3	36.9	2			535.34	1068.66	1069.67	2	-0.001222	-1.142	15989.6	475	484	TRUE
1-NIL1	1-NIL1	VL_20110915_OLI_03.raw (F021352)	truncated polyprotein [Mus musculus castaneus]	gi|63028017	nr_20101214.fasta	187659	1	3	3	6	0.000541	0.141	possibly correct	TRUE	VL_20110915_OLI_03.14850.14850.2.dta	LLATVVIGQR	K	Q	0.95	43.1	27.3	29.4	2			535.34	1068.67	1069.67	2	-2.194e-05	-0.02051	14411.9	475	484	TRUE
1-NIL1	1-NIL1	VL_20110915_OLI_03.raw (F021352)	truncated polyprotein [Mus musculus castaneus]	gi|63028017	nr_20101214.fasta	187659	1	3	3	6	0.000541	0.141	possibly correct	FALSE	VL_20110915_OLI_03.16501.16501.2.dta	LLEEIFPR	K	F	0.95	58	33	0	2			508.793	1015.57	1016.58	2	0.0002781	0.2735	36606	1495	1502	FALSE	gi|86651882
1-NIL1	1-NIL1	VL_20110915_OLI_03.raw (F021352)	truncated polyprotein [Mus musculus castaneus]	gi|63028017	nr_20101214.fasta	187659	1	3	3	6	0.000541	0.141	possibly correct	FALSE	VL_20110915_OLI_03.16495.16495.2.dta	LLEEIFPR	K	F	0.95	58	33	0	2			508.793	1015.57	1016.58	2	0.0004781	0.4703	35675.4	1495	1502	FALSE	gi|86651882
1-NIL1	1-NIL1	VL_20110915_OLI_03.raw (F021352)	truncated polyprotein [Mus musculus castaneus]	gi|63028017	nr_20101214.fasta	187659	1	3	3	6	0.000541	0.141	possibly correct	FALSE	VL_20110915_OLI_03.10632.10632.2.dta	LNVYTDSR	K	Y	0.95	27.6	33.9	14	2			484.245	966.475	967.484	2	-0.002022	-2.09	26422.3	1235	1242	FALSE	gi|86651882
1-NIL1	1-NIL1	VL_20110915_OLI_03.raw (F021352)	truncated polyprotein [Mus musculus castaneus]	gi|63028017	nr_20101214.fasta	187659	1	3	3	6	0.000541	0.141	possibly correct	FALSE	VL_20110915_OLI_03.10627.10627.2.dta	LNVYTDSR	K	Y	0.95	39.2	33.9	30.3	2			484.244	966.474	967.484	2	-0.003022	-3.124	30776.6	1235	1242	FALSE	gi|86651882
1-NIL1	1-NIL1	VL_20110915_OLI_03.raw (F021352)	truncated polyprotein [Mus musculus castaneus]	gi|63028017	nr_20101214.fasta	187659	1	3	3	6	0.000541	0.141	possibly correct	FALSE	VL_20110915_OLI_03.14676.14676.2.dta	mVAAIAVLTK	R	D	0.95	29.9	28.8	24.2	2		m1: Oxidation (+15.99)	516.809	1031.6	1032.61	2	-0.000537	-0.52	36375.6	1069	1078	FALSE	gi|86651882
1-NIL1	1-NIL1	VL_20110915_OLI_03.raw (F021352)	truncated polyprotein [Mus musculus castaneus]	gi|63028017	nr_20101214.fasta	187659	1	3	3	6	0.000541	0.141	possibly correct	FALSE	VL_20110915_OLI_03.14670.14670.2.dta	mVAAIAVLTK	R	D	0.95	34	28.8	19.2	2		m1: Oxidation (+15.99)	516.81	1031.6	1032.61	2	-0.000337	-0.3263	32920	1069	1078	FALSE	gi|86651882
1-NIL1	1-NIL1	VL_20110915_OLI_03.raw (F021352)	truncated polyprotein [Mus musculus castaneus]	gi|63028017	nr_20101214.fasta	187659	1	3	3	6	0.000541	0.141	possibly correct	FALSE	VL_20110915_OLI_03.16153.16153.2.dta	MVAAIAVLTK	R	D	0.95	51	29.3	50.6	2			508.812	1015.61	1016.62	2	-0.001022	-1.005	31222.5	1069	1078	FALSE	gi|86651882
1-NIL1	1-NIL1	VL_20110915_OLI_03.raw (F021352)	truncated polyprotein [Mus musculus castaneus]	gi|63028017	nr_20101214.fasta	187659	1	3	3	6	0.000541	0.141	possibly correct	FALSE	VL_20110915_OLI_03.16147.16147.2.dta	MVAAIAVLTK	R	D	0.95	56	29.3	54.9	2			508.812	1015.61	1016.62	2	-0.001022	-1.005	29346.7	1069	1078	FALSE	gi|86651882
1-NIL1	1-NIL1	VL_20110915_OLI_03.raw (F021352)	truncated polyprotein [Mus musculus castaneus]	gi|63028017	nr_20101214.fasta	187659	1	3	3	6	0.000541	0.141	possibly correct	FALSE	VL_20110915_OLI_03.16210.16210.2.dta	NHLVLYR	R	Q	0.95	26.5	31.6	11.4	2			457.764	913.513	914.521	2	-0.0001219	-0.1333	23789	326	332	FALSE	gi|86651882
1-NIL1	1-NIL1	VL_20110915_OLI_03.raw (F021352)	truncated polyprotein [Mus musculus castaneus]	gi|63028017	nr_20101214.fasta	187659	1	3	3	6	0.000541	0.141	possibly correct	FALSE	VL_20110915_OLI_03.8811.8811.2.dta	NNNPSFSEDPGK	K	L	0.95	32.5	34.8	25.3	2			653.287	1304.56	1305.57	2	-0.003122	-2.391	8979.71	238	249	FALSE	gi|86651882
1-NIL1	1-NIL1	VL_20110915_OLI_03.raw (F021352)	truncated polyprotein [Mus musculus castaneus]	gi|63028017	nr_20101214.fasta	187659	1	3	3	6	0.000541	0.141	possibly correct	FALSE	VL_20110915_OLI_03.8808.8808.2.dta	NNNPSFSEDPGK	K	L	0.95	35.9	34.9	26.6	2			653.287	1304.56	1305.57	2	-0.003522	-2.698	8702.68	238	249	FALSE	gi|86651882
1-NIL1	1-NIL1	VL_20110915_OLI_03.raw (F021352)	truncated polyprotein [Mus musculus castaneus]	gi|63028017	nr_20101214.fasta	187659	1	3	3	6	0.000541	0.141	possibly correct	FALSE	VL_20110915_OLI_03.7356.7356.2.dta	NNNPSFSEDPGK	K	L	0.95	37.2	34.9	32.2	2			653.287	1304.56	1305.57	2	-0.003522	-2.698	8022.04	238	249	FALSE	gi|86651882
1-NIL1	1-NIL1	VL_20110915_OLI_03.raw (F021352)	truncated polyprotein [Mus musculus castaneus]	gi|63028017	nr_20101214.fasta	187659	1	3	3	6	0.000541	0.141	possibly correct	FALSE	VL_20110915_OLI_03.9091.9091.2.dta	NNNPSFSEDPGK	K	L	0.95	47	34.9	40.3	2			653.287	1304.56	1305.57	2	-0.003522	-2.698	14477.7	238	249	FALSE	gi|86651882
1-NIL1	1-NIL1	VL_20110915_OLI_03.raw (F021352)	truncated polyprotein [Mus musculus castaneus]	gi|63028017	nr_20101214.fasta	187659	1	3	3	6	0.000541	0.141	possibly correct	FALSE	VL_20110915_OLI_03.9097.9097.2.dta	NNNPSFSEDPGK	K	L	0.95	47.9	34.8	41.2	2			653.287	1304.56	1305.57	2	-0.003122	-2.391	15344.5	238	249	FALSE	gi|86651882
1-NIL1	1-NIL1	VL_20110915_OLI_03.raw (F021352)	truncated polyprotein [Mus musculus castaneus]	gi|63028017	nr_20101214.fasta	187659	1	3	3	6	0.000541	0.141	possibly correct	FALSE	VL_20110915_OLI_03.15851.15851.2.dta	QAPLIIPLK	R	A	0.95	35.2	25	34.2	2			496.829	991.644	992.651	2	0.0007781	0.7838	65478.5	702	710	FALSE	gi|86651882
1-NIL1	1-NIL1	VL_20110915_OLI_03.raw (F021352)	truncated polyprotein [Mus musculus castaneus]	gi|63028017	nr_20101214.fasta	187659	1	3	3	6	0.000541	0.141	possibly correct	FALSE	VL_20110915_OLI_03.15859.15859.2.dta	QAPLIIPLK	R	A	0.95	31.5	25	30.6	2			496.829	991.643	992.651	2	-2.194e-05	-0.0221	70316.3	702	710	FALSE	gi|86651882
1-NIL1	1-NIL1	VL_20110915_OLI_03.raw (F021352)	truncated polyprotein [Mus musculus castaneus]	gi|63028017	nr_20101214.fasta	187659	1	3	3	6	0.000541	0.141	possibly correct	FALSE	VL_20110915_OLI_03.15967.15967.2.dta	QLLLAGLQNAGR	R	S	0.95	21.7	28.3	17	2			627.37	1252.73	1253.73	2	0.0004781	0.3813	12517.3	333	344	FALSE	gi|86651882
1-NIL1	1-NIL1	VL_20110915_OLI_03.raw (F021352)	truncated polyprotein [Mus musculus castaneus]	gi|63028017	nr_20101214.fasta	187659	1	3	3	6	0.000541	0.141	possibly correct	FALSE	VL_20110915_OLI_03.16110.16110.3.dta	QLLLAGLQNAGR	R	S	0.95	32.3	28.3	16.7	2			418.582	1252.73	1253.73	3	2.058e-06	0.001642	24124.8	333	344	FALSE	gi|86651882
1-NIL1	1-NIL1	VL_20110915_OLI_03.raw (F021352)	truncated polyprotein [Mus musculus castaneus]	gi|63028017	nr_20101214.fasta	187659	1	3	3	6	0.000541	0.141	possibly correct	FALSE	VL_20110915_OLI_03.15970.15970.2.dta	QLLLAGLQNAGR	R	S	0.95	38.6	27.7	27.9	2			627.37	1252.73	1253.73	2	0.001078	0.8599	14792.5	333	344	FALSE	gi|86651882
1-NIL1	1-NIL1	VL_20110915_OLI_03.raw (F021352)	truncated polyprotein [Mus musculus castaneus]	gi|63028017	nr_20101214.fasta	187659	1	3	3	6	0.000541	0.141	possibly correct	FALSE	VL_20110915_OLI_03.16121.16121.3.dta	QLLLAGLQNAGR	R	S	0.95	41.4	28.1	18.2	2			418.582	1252.72	1253.73	3	-0.0008979	-0.7162	21749.9	333	344	FALSE	gi|86651882
1-NIL1	1-NIL1	VL_20110915_OLI_03.raw (F021352)	truncated polyprotein [Mus musculus castaneus]	gi|63028017	nr_20101214.fasta	187659	1	3	3	6	0.000541	0.141	possibly correct	FALSE	VL_20110915_OLI_03.16231.16231.2.dta	QLLLAGLQNAGR	R	S	0.95	72.7	28.3	44.1	2			627.37	1252.73	1253.73	2	0.0002781	0.2218	666484	333	344	FALSE	gi|86651882
1-NIL1	1-NIL1	VL_20110915_OLI_03.raw (F021352)	truncated polyprotein [Mus musculus castaneus]	gi|63028017	nr_20101214.fasta	187659	1	3	3	6	0.000541	0.141	possibly correct	FALSE	VL_20110915_OLI_03.16242.16242.2.dta	QLLLAGLQNAGR	R	S	0.95	90.2	28.1	47	2			627.37	1252.72	1253.73	2	-0.0007219	-0.5758	630847	333	344	FALSE	gi|86651882
1-NIL1	1-NIL1	VL_20110915_OLI_03.raw (F021352)	truncated polyprotein [Mus musculus castaneus]	gi|63028017	nr_20101214.fasta	187659	1	3	3	6	0.000541	0.141	possibly correct	FALSE	VL_20110915_OLI_03.14651.14651.2.dta	RPVAYLSK	R	K	0.95	39.3	30.6	16.4	2			467.279	932.543	933.552	2	-0.001522	-1.63	69898.1	1047	1054	FALSE	gi|86651882
1-NIL1	1-NIL1	VL_20110915_OLI_03.raw (F021352)	truncated polyprotein [Mus musculus castaneus]	gi|63028017	nr_20101214.fasta	187659	1	3	3	6	0.000541	0.141	possibly correct	FALSE	VL_20110915_OLI_03.14690.14690.2.dta	RPVAYLSK	R	K	0.95	44.5	30.1	26.7	2			467.279	932.544	933.552	2	-0.0003219	-0.3449	63999.8	1047	1054	FALSE	gi|86651882
1-NIL1	1-NIL1	VL_20110915_OLI_03.raw (F021352)	truncated polyprotein [Mus musculus castaneus]	gi|63028017	nr_20101214.fasta	187659	1	3	3	6	0.000541	0.141	possibly correct	FALSE	VL_20110915_OLI_03.14683.14683.2.dta	RPVAYLSK	R	K	0.95	43.6	30.1	27.1	2			467.279	932.543	933.552	2	-0.0009219	-0.9876	67663.9	1047	1054	FALSE	gi|86651882
1-NIL1	1-NIL1	VL_20110915_OLI_03.raw (F021352)	truncated polyprotein [Mus musculus castaneus]	gi|63028017	nr_20101214.fasta	187659	1	3	3	6	0.000541	0.141	possibly correct	TRUE	VL_20110915_OLI_03.14763.14763.2.dta	SALYPALTPSIK	R	S	0.95	21.2	30.2	14.5	2			630.863	1259.71	1260.72	2	-0.001422	-1.128	7591.23	126	137	TRUE
1-NIL1	1-NIL1	VL_20110915_OLI_03.raw (F021352)	truncated polyprotein [Mus musculus castaneus]	gi|63028017	nr_20101214.fasta	187659	1	3	3	6	0.000541	0.141	possibly correct	FALSE	VL_20110915_OLI_03.17010.17010.2.dta	SEILALLK	K	A	0.95	32.5	31	23.1	2			443.783	885.552	886.561	2	-0.001422	-1.604	13742.9	1272	1279	FALSE	gi|86651882
1-NIL1	1-NIL1	VL_20110915_OLI_03.raw (F021352)	truncated polyprotein [Mus musculus castaneus]	gi|63028017	nr_20101214.fasta	187659	1	3	3	6	0.000541	0.141	possibly correct	FALSE	VL_20110915_OLI_03.17006.17006.2.dta	SEILALLK	K	A	0.95	30.1	28	22.7	2			443.784	885.553	886.561	2	-0.0006219	-0.7015	11100.6	1272	1279	FALSE	gi|86651882
1-NIL1	1-NIL1	VL_20110915_OLI_03.raw (F021352)	truncated polyprotein [Mus musculus castaneus]	gi|63028017	nr_20101214.fasta	187659	1	3	3	6	0.000541	0.141	possibly correct	FALSE	VL_20110915_OLI_03.15792.15792.2.dta	SKTLGDLVR	K	E	0.95	31.8	31.9	24.7	2			494.793	987.572	988.579	2	0.0001781	0.1801	37975.5	415	423	FALSE	gi|86651866
1-NIL1	1-NIL1	VL_20110915_OLI_03.raw (F021352)	truncated polyprotein [Mus musculus castaneus]	gi|63028017	nr_20101214.fasta	187659	1	3	3	6	0.000541	0.141	possibly correct	FALSE	VL_20110915_OLI_03.15772.15772.2.dta	SKTLGDLVR	K	E	0.95	37.5	31.9	24.5	2			494.793	987.571	988.579	2	-0.0002219	-0.2245	31679.3	415	423	FALSE	gi|86651866
1-NIL1	1-NIL1	VL_20110915_OLI_03.raw (F021352)	truncated polyprotein [Mus musculus castaneus]	gi|63028017	nr_20101214.fasta	187659	1	3	3	6	0.000541	0.141	possibly correct	FALSE	VL_20110915_OLI_03.7539.7539.2.dta	SPTNLAK	R	V	0.95	23.3	31.6	4.58	2			365.707	729.4	730.409	2	-0.001922	-2.631	27594.1	345	351	FALSE	gi|86651882
1-NIL1	1-NIL1	VL_20110915_OLI_03.raw (F021352)	truncated polyprotein [Mus musculus castaneus]	gi|63028017	nr_20101214.fasta	187659	1	3	3	6	0.000541	0.141	possibly correct	FALSE	VL_20110915_OLI_03.7549.7549.2.dta	SPTNLAK	R	V	0.95	22.6	31.6	1.91	2			365.708	729.401	730.409	2	-0.001322	-1.81	26351.3	345	351	FALSE	gi|86651882
1-NIL1	1-NIL1	VL_20110915_OLI_03.raw (F021352)	truncated polyprotein [Mus musculus castaneus]	gi|63028017	nr_20101214.fasta	187659	1	3	3	6	0.000541	0.141	possibly correct	FALSE	VL_20110915_OLI_03.3554.3554.2.dta	SPTNLAK	R	V	0.95	27.2	31.6	5.64	2			365.708	729.402	730.409	2	7.806e-05	0.1069	35132.8	345	351	FALSE	gi|86651882
1-NIL1	1-NIL1	VL_20110915_OLI_03.raw (F021352)	truncated polyprotein [Mus musculus castaneus]	gi|63028017	nr_20101214.fasta	187659	1	3	3	6	0.000541	0.141	possibly correct	FALSE	VL_20110915_OLI_03.4839.4839.2.dta	SPTNLAK	R	V	0.95	26.1	31.6	17.1	2			365.708	729.401	730.409	2	-0.0007219	-0.9884	65909.2	345	351	FALSE	gi|86651882
1-NIL1	1-NIL1	VL_20110915_OLI_03.raw (F021352)	truncated polyprotein [Mus musculus castaneus]	gi|63028017	nr_20101214.fasta	187659	1	3	3	6	0.000541	0.141	possibly correct	FALSE	VL_20110915_OLI_03.3543.3543.2.dta	SPTNLAK	R	V	0.95	34.5	34.2	11.7	2			365.709	729.402	730.409	2	0.0002781	0.3807	33415.2	345	351	FALSE	gi|86651882
1-NIL1	1-NIL1	VL_20110915_OLI_03.raw (F021352)	truncated polyprotein [Mus musculus castaneus]	gi|63028017	nr_20101214.fasta	187659	1	3	3	6	0.000541	0.141	possibly correct	FALSE	VL_20110915_OLI_03.7818.7818.2.dta	SPTNLAK	R	V	0.95	33.2	31.6	12.5	2			365.707	729.4	730.409	2	-0.002322	-3.179	81809.5	345	351	FALSE	gi|86651882
1-NIL1	1-NIL1	VL_20110915_OLI_03.raw (F021352)	truncated polyprotein [Mus musculus castaneus]	gi|63028017	nr_20101214.fasta	187659	1	3	3	6	0.000541	0.141	possibly correct	FALSE	VL_20110915_OLI_03.7821.7821.2.dta	SPTNLAK	R	V	0.95	36.4	31.6	16.2	2			365.708	729.401	730.409	2	-0.001522	-2.084	92150.5	345	351	FALSE	gi|86651882
1-NIL1	1-NIL1	VL_20110915_OLI_03.raw (F021352)	truncated polyprotein [Mus musculus castaneus]	gi|63028017	nr_20101214.fasta	187659	1	3	3	6	0.000541	0.141	possibly correct	FALSE	VL_20110915_OLI_03.7956.7956.2.dta	SPTNLAK	R	V	0.95	42.4	31.6	15.6	2			365.707	729.4	730.409	2	-0.002322	-3.179	164032	345	351	FALSE	gi|86651882
1-NIL1	1-NIL1	VL_20110915_OLI_03.raw (F021352)	truncated polyprotein [Mus musculus castaneus]	gi|63028017	nr_20101214.fasta	187659	1	3	3	6	0.000541	0.141	possibly correct	FALSE	VL_20110915_OLI_03.8287.8287.2.dta	SPTNLAK	R	V	0.95	40.5	31.6	14.5	2			365.707	729.4	730.409	2	-0.001722	-2.358	146948	345	351	FALSE	gi|86651882
1-NIL1	1-NIL1	VL_20110915_OLI_03.raw (F021352)	truncated polyprotein [Mus musculus castaneus]	gi|63028017	nr_20101214.fasta	187659	1	3	3	6	0.000541	0.141	possibly correct	FALSE	VL_20110915_OLI_03.8281.8281.2.dta	SPTNLAK	R	V	0.95	42.8	31.6	11.8	2			365.708	729.401	730.409	2	-0.001522	-2.084	158613	345	351	FALSE	gi|86651882
1-NIL1	1-NIL1	VL_20110915_OLI_03.raw (F021352)	truncated polyprotein [Mus musculus castaneus]	gi|63028017	nr_20101214.fasta	187659	1	3	3	6	0.000541	0.141	possibly correct	FALSE	VL_20110915_OLI_03.8003.8003.2.dta	SPTNLAK	R	V	0.95	45.4	31.6	12.8	2			365.707	729.4	730.409	2	-0.001922	-2.631	146866	345	351	FALSE	gi|86651882
1-NIL1	1-NIL1	VL_20110915_OLI_03.raw (F021352)	truncated polyprotein [Mus musculus castaneus]	gi|63028017	nr_20101214.fasta	187659	1	3	3	6	0.000541	0.141	possibly correct	FALSE	VL_20110915_OLI_03.4837.4837.2.dta	SPTNLAK	R	V	0.95	44	31.6	16.6	2			365.708	729.401	730.409	2	-0.0007219	-0.9884	420807	345	351	FALSE	gi|86651882
1-NIL1	1-NIL1	VL_20110915_OLI_03.raw (F021352)	truncated polyprotein [Mus musculus castaneus]	gi|63028017	nr_20101214.fasta	187659	1	3	3	6	0.000541	0.141	possibly correct	FALSE	VL_20110915_OLI_03.16106.16106.2.dta	TGTLFNWGPDQQK	K	A	0.95	27.4	35.3	18.4	2			746.365	1490.72	1491.72	2	-2.194e-05	-0.01471	7381.9	987	999	FALSE	gi|86651882
1-NIL1	1-NIL1	VL_20110915_OLI_03.raw (F021352)	truncated polyprotein [Mus musculus castaneus]	gi|63028017	nr_20101214.fasta	187659	1	3	3	6	0.000541	0.141	possibly correct	FALSE	VL_20110915_OLI_03.16007.16007.2.dta	TGTLFNWGPDQQK	K	A	0.95	35.9	35.1	29	2			746.365	1490.72	1491.72	2	0.0003781	0.2534	6968.53	987	999	FALSE	gi|86651882
1-NIL1	1-NIL1	VL_20110915_OLI_03.raw (F021352)	truncated polyprotein [Mus musculus castaneus]	gi|63028017	nr_20101214.fasta	187659	1	3	3	6	0.000541	0.141	possibly correct	FALSE	VL_20110915_OLI_03.15985.15985.2.dta	TGTLFNWGPDQQK	K	A	0.95	46.1	35.2	32.4	2			746.366	1490.72	1491.72	2	0.001778	1.192	7274	987	999	FALSE	gi|86651882
1-NIL1	1-NIL1	VL_20110915_OLI_03.raw (F021352)	truncated polyprotein [Mus musculus castaneus]	gi|63028017	nr_20101214.fasta	187659	1	3	3	6	0.000541	0.141	possibly correct	FALSE	VL_20110915_OLI_03.14038.14038.2.dta	TIKETLTK	R	L	0.95	18.6	28.3	15.3	2			467.284	932.552	933.562	2	-0.002022	-2.166	55391.1	1553	1560	FALSE	gi|86651882
1-NIL1	1-NIL1	VL_20110915_OLI_03.raw (F021352)	truncated polyprotein [Mus musculus castaneus]	gi|63028017	nr_20101214.fasta	187659	1	3	3	6	0.000541	0.141	possibly correct	FALSE	VL_20110915_OLI_03.14218.14218.2.dta	TIKETLTK	R	L	0.95	22.7	28.3	12.1	2			467.284	932.552	933.562	2	-0.002022	-2.166	66394.9	1553	1560	FALSE	gi|86651882
1-NIL1	1-NIL1	VL_20110915_OLI_03.raw (F021352)	truncated polyprotein [Mus musculus castaneus]	gi|63028017	nr_20101214.fasta	187659	1	3	3	6	0.000541	0.141	possibly correct	FALSE	VL_20110915_OLI_03.14050.14050.2.dta	TIKETLTK	R	L	0.95	28.4	28.5	21.6	2			467.284	932.553	933.562	2	-0.001422	-1.523	51111.5	1553	1560	FALSE	gi|86651882
1-NIL1	1-NIL1	VL_20110915_OLI_03.raw (F021352)	truncated polyprotein [Mus musculus castaneus]	gi|63028017	nr_20101214.fasta	187659	1	3	3	6	0.000541	0.141	possibly correct	FALSE	VL_20110915_OLI_03.9511.9511.2.dta	TLGDLVR	K	E	0.95	30.6	33.7	14.7	2			387.228	772.442	773.452	2	-0.002822	-3.649	81354.6	417	423	FALSE	gi|86651882
1-NIL1	1-NIL1	VL_20110915_OLI_03.raw (F021352)	truncated polyprotein [Mus musculus castaneus]	gi|63028017	nr_20101214.fasta	187659	1	3	3	6	0.000541	0.141	possibly correct	FALSE	VL_20110915_OLI_03.16012.16012.2.dta	VKGITQGPNESPSAFLER	K	L	0.95	37.1	34.9	35.9	2			965.502	1928.99	1930	2	-0.005522	-2.861	3215.02	352	369	FALSE	gi|86651882
1-NIL1	1-NIL1	VL_20110915_OLI_03.raw (F021352)	truncated polyprotein [Mus musculus castaneus]	gi|63028017	nr_20101214.fasta	187659	1	3	3	6	0.000541	0.141	possibly correct	FALSE	VL_20110915_OLI_03.15991.15991.3.dta	VKGITQGPNESPSAFLER	K	L	0.95	50.3	34.4	49.4	2			644.008	1929	1930	3	0.005802	3.006	42259.1	352	369	FALSE	gi|86651882
1-NIL1	1-NIL1	VL_20110915_OLI_03.raw (F021352)	truncated polyprotein [Mus musculus castaneus]	gi|63028017	nr_20101214.fasta	187659	1	3	3	6	0.000541	0.141	possibly correct	FALSE	VL_20110915_OLI_03.16002.16002.3.dta	VKGITQGPNESPSAFLER	K	L	0.95	51.6	34.7	45	2			644.006	1929	1930	3	-0.0004979	-0.258	42900.1	352	369	FALSE	gi|86651882
1-NIL1	1-NIL1	VL_20110915_OLI_03.raw (F021352)	truncated polyprotein [Mus musculus castaneus]	gi|63028017	nr_20101214.fasta	187659	1	3	3	6	0.000541	0.141	possibly correct	FALSE	VL_20110915_OLI_03.14730.14730.2.dta	VLLEARK	R	A	0.95	21	30.2	6.78	2			414.769	827.523	828.53	2	-0.0003219	-0.3886	45744.7	284	290	FALSE	gi|86651882
1-NIL1	1-NIL1	VL_20110915_OLI_03.raw (F021352)	multidrug resistance protein 1 [Mus musculus]	gi|6755046	nr_20101214.fasta	140998	1	4	4	6	0.000541	0.0384	possibly correct	TRUE	VL_20110915_OLI_03.13703.13703.2.dta	IATEAIENFR	K	T	0.95	27	33.7	18.3	2			582.306	1162.6	1163.61	2	-0.0008219	-0.7064	15387.7	894	903	TRUE
1-NIL1	1-NIL1	VL_20110915_OLI_03.raw (F021352)	multidrug resistance protein 1 [Mus musculus]	gi|6755046	nr_20101214.fasta	140998	1	4	4	6	0.000541	0.0384	possibly correct	TRUE	VL_20110915_OLI_03.13691.13691.2.dta	IATEAIENFR	K	T	0.95	32.3	33.7	24.7	2			582.306	1162.6	1163.61	2	-0.001622	-1.394	13178	894	903	TRUE
1-NIL1	1-NIL1	VL_20110915_OLI_03.raw (F021352)	multidrug resistance protein 1 [Mus musculus]	gi|6755046	nr_20101214.fasta	140998	1	4	4	6	0.000541	0.0384	possibly correct	TRUE	VL_20110915_OLI_03.13385.13385.2.dta	IIDNEPSIDSFSTK	K	G	0.947	27.3	35.6	21	2			783.389	1564.76	1565.77	2	0.0007781	0.4969	4320.92	367	380	TRUE
1-NIL1	1-NIL1	VL_20110915_OLI_03.raw (F021352)	multidrug resistance protein 1 [Mus musculus]	gi|6755046	nr_20101214.fasta	140998	1	4	4	6	0.000541	0.0384	possibly correct	TRUE	VL_20110915_OLI_03.10275.10275.2.dta	SGQTVALVGNSGcGK	K	S	0.95	28.7	35.1	26.6	2		c13: Carbamidomethyl (+57.02)	717.854	1433.69	1434.7	2	0.0002128	0.1483	6367.74	418	432	TRUE
1-NIL1	1-NIL1	VL_20110915_OLI_03.raw (F021352)	multidrug resistance protein 1 [Mus musculus]	gi|6755046	nr_20101214.fasta	140998	1	4	4	6	0.000541	0.0384	possibly correct	TRUE	VL_20110915_OLI_03.12798.12798.2.dta	TVIAFGGQQK	R	E	0.95	24	32.8	11.7	2			524.792	1047.57	1048.58	2	-0.001822	-1.738	22133.1	262	271	TRUE
1-NIL1	1-NIL1	VL_20110915_OLI_03.raw (F021352)	multidrug resistance protein 1 [Mus musculus]	gi|6755046	nr_20101214.fasta	140998	1	4	4	6	0.000541	0.0384	possibly correct	TRUE	VL_20110915_OLI_03.12817.12817.2.dta	TVIAFGGQQK	R	E	0.95	24.6	32.9	13	2			524.792	1047.57	1048.58	2	-0.002222	-2.119	26581.3	262	271	TRUE
1-NIL1	1-NIL1	VL_20110915_OLI_03.raw (F021352)	disco-interacting protein 2 homolog B isoform 1 [Mus musculus]	gi|226823258	nr_20101214.fasta	171125	1	17	18	35	0.00316	0.121	possibly correct	TRUE	VL_20110915_OLI_03.14185.14185.2.dta	AAcVLTTQTLMR	K	L	0.95	35.4	34.3	26.3	2		c3: Carbamidomethyl (+57.02)	682.855	1363.7	1364.7	2	0.0007128	0.5223	12884.6	1098	1109	TRUE
1-NIL1	1-NIL1	VL_20110915_OLI_03.raw (F021352)	disco-interacting protein 2 homolog B isoform 1 [Mus musculus]	gi|226823258	nr_20101214.fasta	171125	1	17	18	35	0.00316	0.121	possibly correct	TRUE	VL_20110915_OLI_03.14191.14191.2.dta	AAcVLTTQTLMR	K	L	0.95	56.2	34.3	49.5	2		c3: Carbamidomethyl (+57.02)	682.856	1363.7	1364.7	2	0.002313	1.695	12582.4	1098	1109	TRUE
1-NIL1	1-NIL1	VL_20110915_OLI_03.raw (F021352)	disco-interacting protein 2 homolog B isoform 1 [Mus musculus]	gi|226823258	nr_20101214.fasta	171125	1	17	18	35	0.00316	0.121	possibly correct	TRUE	VL_20110915_OLI_03.10472.10472.2.dta	AVSTTFGSR	R	V	0.95	27.6	33.7	17.5	2			463.239	924.464	925.474	2	-0.002422	-2.617	17962.9	1309	1317	TRUE
1-NIL1	1-NIL1	VL_20110915_OLI_03.raw (F021352)	disco-interacting protein 2 homolog B isoform 1 [Mus musculus]	gi|226823258	nr_20101214.fasta	171125	1	17	18	35	0.00316	0.121	possibly correct	TRUE	VL_20110915_OLI_03.10469.10469.2.dta	AVSTTFGSR	R	V	0.95	30.8	33.7	15.6	2			463.239	924.464	925.474	2	-0.002422	-2.617	17249.5	1309	1317	TRUE
1-NIL1	1-NIL1	VL_20110915_OLI_03.raw (F021352)	disco-interacting protein 2 homolog B isoform 1 [Mus musculus]	gi|226823258	nr_20101214.fasta	171125	1	17	18	35	0.00316	0.121	possibly correct	TRUE	VL_20110915_OLI_03.13890.13890.2.dta	DLGQIEENDLVR	R	K	0.95	36.6	35.1	29.7	2			700.856	1399.7	1400.7	2	0.003278	2.34	8253.86	973	984	TRUE
1-NIL1	1-NIL1	VL_20110915_OLI_03.raw (F021352)	disco-interacting protein 2 homolog B isoform 1 [Mus musculus]	gi|226823258	nr_20101214.fasta	171125	1	17	18	35	0.00316	0.121	possibly correct	TRUE	VL_20110915_OLI_03.13904.13904.2.dta	DLGQIEENDLVR	R	K	0.95	36.3	35.6	33.1	2			700.853	1399.69	1400.7	2	-0.002922	-2.086	9796.91	973	984	TRUE
1-NIL1	1-NIL1	VL_20110915_OLI_03.raw (F021352)	disco-interacting protein 2 homolog B isoform 1 [Mus musculus]	gi|226823258	nr_20101214.fasta	171125	1	17	18	35	0.00316	0.121	possibly correct	TRUE	VL_20110915_OLI_03.8856.8856.2.dta	EAAAAVDVK	R	T	0.95	28	32.6	17.7	2			437.236	872.458	873.468	2	-0.002322	-2.658	13910.1	1115	1123	TRUE
1-NIL1	1-NIL1	VL_20110915_OLI_03.raw (F021352)	disco-interacting protein 2 homolog B isoform 1 [Mus musculus]	gi|226823258	nr_20101214.fasta	171125	1	17	18	35	0.00316	0.121	possibly correct	TRUE	VL_20110915_OLI_03.13440.13440.2.dta	GAPQSLLLSESGK	R	I	0.95	34.5	33.4	29.2	2			643.851	1285.69	1286.7	2	-0.0009219	-0.7165	10989.5	1353	1365	TRUE
1-NIL1	1-NIL1	VL_20110915_OLI_03.raw (F021352)	disco-interacting protein 2 homolog B isoform 1 [Mus musculus]	gi|226823258	nr_20101214.fasta	171125	1	17	18	35	0.00316	0.121	possibly correct	TRUE	VL_20110915_OLI_03.14928.14928.2.dta	GLEPSPAAVAALPPEVR	R	A	0.95	34.5	32.5	34.5	2			837.463	1672.91	1673.92	2	-0.003922	-2.343	3982.35	5	21	TRUE
1-NIL1	1-NIL1	VL_20110915_OLI_03.raw (F021352)	disco-interacting protein 2 homolog B isoform 1 [Mus musculus]	gi|226823258	nr_20101214.fasta	171125	1	17	18	35	0.00316	0.121	possibly correct	TRUE	VL_20110915_OLI_03.14939.14939.2.dta	GLEPSPAAVAALPPEVR	R	A	0.95	37.3	32.3	35.3	2			837.465	1672.92	1673.92	2	0.0008781	0.5246	3689.51	5	21	TRUE
1-NIL1	1-NIL1	VL_20110915_OLI_03.raw (F021352)	disco-interacting protein 2 homolog B isoform 1 [Mus musculus]	gi|226823258	nr_20101214.fasta	171125	1	17	18	35	0.00316	0.121	possibly correct	TRUE	VL_20110915_OLI_03.13287.13287.2.dta	GLGNQVEVLK	K	T	0.95	45	31.6	27.4	2			528.805	1055.6	1056.6	2	-0.001622	-1.535	29495.3	1259	1268	TRUE
1-NIL1	1-NIL1	VL_20110915_OLI_03.raw (F021352)	disco-interacting protein 2 homolog B isoform 1 [Mus musculus]	gi|226823258	nr_20101214.fasta	171125	1	17	18	35	0.00316	0.121	possibly correct	TRUE	VL_20110915_OLI_03.13274.13274.2.dta	GLGNQVEVLK	K	T	0.95	54.9	31.6	38.4	2			528.805	1055.6	1056.6	2	-0.001422	-1.346	27290.4	1259	1268	TRUE
1-NIL1	1-NIL1	VL_20110915_OLI_03.raw (F021352)	disco-interacting protein 2 homolog B isoform 1 [Mus musculus]	gi|226823258	nr_20101214.fasta	171125	1	17	18	35	0.00316	0.121	possibly correct	TRUE	VL_20110915_OLI_03.6278.6278.2.dta	NQTPAPTAAQTsAPSK	R	Y	0.95	31.3	36.2	0	2		s12: Phospho (+79.97)	825.381	1648.75	1649.75	2	0.001147	0.695	2423.98	68	83	TRUE
1-NIL1	1-NIL1	VL_20110915_OLI_03.raw (F021352)	disco-interacting protein 2 homolog B isoform 1 [Mus musculus]	gi|226823258	nr_20101214.fasta	171125	1	17	18	35	0.00316	0.121	possibly correct	TRUE	VL_20110915_OLI_03.7610.7610.2.dta	NQTPAPTAAQTSAPSK	R	Y	0.95	31.9	35.7	30.2	2			785.396	1568.78	1569.79	2	-0.002922	-1.861	3379.73	68	83	TRUE
1-NIL1	1-NIL1	VL_20110915_OLI_03.raw (F021352)	disco-interacting protein 2 homolog B isoform 1 [Mus musculus]	gi|226823258	nr_20101214.fasta	171125	1	17	18	35	0.00316	0.121	possibly correct	TRUE	VL_20110915_OLI_03.7357.7357.2.dta	NQTPAPTAAQTSAPSK	R	Y	0.95	38.1	35.6	33.1	2			785.396	1568.78	1569.79	2	-0.002522	-1.607	3021.45	68	83	TRUE
1-NIL1	1-NIL1	VL_20110915_OLI_03.raw (F021352)	disco-interacting protein 2 homolog B isoform 1 [Mus musculus]	gi|226823258	nr_20101214.fasta	171125	1	17	18	35	0.00316	0.121	possibly correct	TRUE	VL_20110915_OLI_03.6286.6286.2.dta	NQTPAPTAAQtSAPSK	R	Y	0.95	42.1	36.2	7.2	2		t11: Phospho (+79.97)	825.38	1648.74	1649.75	2	-0.001053	-0.6385	2615.39	68	83	TRUE
1-NIL1	1-NIL1	VL_20110915_OLI_03.raw (F021352)	disco-interacting protein 2 homolog B isoform 1 [Mus musculus]	gi|226823258	nr_20101214.fasta	171125	1	17	18	35	0.00316	0.121	possibly correct	TRUE	VL_20110915_OLI_03.6536.6536.2.dta	NQTPAPTAAQTSAPSK	R	Y	0.95	49.7	35.6	43.1	2			785.395	1568.78	1569.79	2	-0.003922	-2.498	3839.69	68	83	TRUE
1-NIL1	1-NIL1	VL_20110915_OLI_03.raw (F021352)	disco-interacting protein 2 homolog B isoform 1 [Mus musculus]	gi|226823258	nr_20101214.fasta	171125	1	17	18	35	0.00316	0.121	possibly correct	TRUE	VL_20110915_OLI_03.6282.6282.2.dta	NQTPAPTAAQtSAPSK	R	Y	0.95	49.6	36.3	5.49	2		t11: Phospho (+79.97)	825.379	1648.74	1649.75	2	-0.001853	-1.123	2550.89	68	83	TRUE
1-NIL1	1-NIL1	VL_20110915_OLI_03.raw (F021352)	disco-interacting protein 2 homolog B isoform 1 [Mus musculus]	gi|226823258	nr_20101214.fasta	171125	1	17	18	35	0.00316	0.121	possibly correct	TRUE	VL_20110915_OLI_03.13128.13128.2.dta	SREAAAAVDVK	K	T	0.95	33	33.3	6.11	2			558.805	1115.59	1116.6	2	0.001378	1.234	62103.4	1113	1123	TRUE
1-NIL1	1-NIL1	VL_20110915_OLI_03.raw (F021352)	disco-interacting protein 2 homolog B isoform 1 [Mus musculus]	gi|226823258	nr_20101214.fasta	171125	1	17	18	35	0.00316	0.121	possibly correct	TRUE	VL_20110915_OLI_03.12431.12431.2.dta	SSLMDTADGVPVNSR	R	V	0.95	45.1	36	36.8	2			774.867	1547.72	1548.73	2	-0.006422	-4.147	4400.75	255	269	TRUE
1-NIL1	1-NIL1	VL_20110915_OLI_03.raw (F021352)	disco-interacting protein 2 homolog B isoform 1 [Mus musculus]	gi|226823258	nr_20101214.fasta	171125	1	17	18	35	0.00316	0.121	possibly correct	TRUE	VL_20110915_OLI_03.12460.12460.2.dta	SSLMDTADGVPVNSR	R	V	0.95	45.3	36	38.7	2			774.867	1547.72	1548.73	2	-0.005422	-3.501	5237.62	255	269	TRUE
1-NIL1	1-NIL1	VL_20110915_OLI_03.raw (F021352)	disco-interacting protein 2 homolog B isoform 1 [Mus musculus]	gi|226823258	nr_20101214.fasta	171125	1	17	18	35	0.00316	0.121	possibly correct	TRUE	VL_20110915_OLI_03.13753.13753.2.dta	TcVVVAEERPR	R	V	0.95	32.1	34.6	23.3	2		c2: Carbamidomethyl (+57.02)	658.342	1314.67	1315.68	2	-0.001187	-0.9024	8486.68	1279	1289	TRUE
1-NIL1	1-NIL1	VL_20110915_OLI_03.raw (F021352)	disco-interacting protein 2 homolog B isoform 1 [Mus musculus]	gi|226823258	nr_20101214.fasta	171125	1	17	18	35	0.00316	0.121	possibly correct	TRUE	VL_20110915_OLI_03.12465.12465.2.dta	TDEIGEIcVSSR	R	T	0.95	63.4	35.1	56.8	2		c8: Carbamidomethyl (+57.02)	683.317	1364.62	1365.63	2	-0.004687	-3.432	20070.4	744	755	TRUE
1-NIL1	1-NIL1	VL_20110915_OLI_03.raw (F021352)	disco-interacting protein 2 homolog B isoform 1 [Mus musculus]	gi|226823258	nr_20101214.fasta	171125	1	17	18	35	0.00316	0.121	possibly correct	TRUE	VL_20110915_OLI_03.12466.12466.2.dta	TDEIGEIcVSSR	R	T	0.95	73.5	35.1	61.7	2		c8: Carbamidomethyl (+57.02)	683.317	1364.62	1365.63	2	-0.004687	-3.432	17430.8	744	755	TRUE
1-NIL1	1-NIL1	VL_20110915_OLI_03.raw (F021352)	disco-interacting protein 2 homolog B isoform 1 [Mus musculus]	gi|226823258	nr_20101214.fasta	171125	1	17	18	35	0.00316	0.121	possibly correct	TRUE	VL_20110915_OLI_03.12493.12493.2.dta	TDEIGEIcVSSR	R	T	0.95	81.7	35.2	75.2	2		c8: Carbamidomethyl (+57.02)	683.317	1364.62	1365.63	2	-0.004887	-3.579	19061.7	744	755	TRUE
1-NIL1	1-NIL1	VL_20110915_OLI_03.raw (F021352)	disco-interacting protein 2 homolog B isoform 1 [Mus musculus]	gi|226823258	nr_20101214.fasta	171125	1	17	18	35	0.00316	0.121	possibly correct	TRUE	VL_20110915_OLI_03.15426.15426.2.dta	TPLGGIHISQTK	K	Q	0.95	38.5	31.2	33.4	2			626.355	1250.7	1251.71	2	-0.003322	-2.654	7063.24	905	916	TRUE
1-NIL1	1-NIL1	VL_20110915_OLI_03.raw (F021352)	disco-interacting protein 2 homolog B isoform 1 [Mus musculus]	gi|226823258	nr_20101214.fasta	171125	1	17	18	35	0.00316	0.121	possibly correct	TRUE	VL_20110915_OLI_03.12836.12836.2.dta	TQNGEIVQFK	K	G	0.95	29	33.8	11.4	2			582.305	1162.6	1163.61	2	-0.002522	-2.167	39914.9	469	478	TRUE
1-NIL1	1-NIL1	VL_20110915_OLI_03.raw (F021352)	disco-interacting protein 2 homolog B isoform 1 [Mus musculus]	gi|226823258	nr_20101214.fasta	171125	1	17	18	35	0.00316	0.121	possibly correct	TRUE	VL_20110915_OLI_03.12815.12815.2.dta	TQNGEIVQFK	K	G	0.95	41.9	33.8	23.5	2			582.306	1162.6	1163.61	2	-0.001522	-1.308	43077.1	469	478	TRUE
1-NIL1	1-NIL1	VL_20110915_OLI_03.raw (F021352)	disco-interacting protein 2 homolog B isoform 1 [Mus musculus]	gi|226823258	nr_20101214.fasta	171125	1	17	18	35	0.00316	0.121	possibly correct	TRUE	VL_20110915_OLI_03.16919.16919.2.dta	TWPAIIDTDDLPR	K	K	0.947	24.7	34.8	15.9	2			756.888	1511.76	1512.77	2	-0.0001219	-0.08061	4362.61	1124	1136	TRUE
1-NIL1	1-NIL1	VL_20110915_OLI_03.raw (F021352)	disco-interacting protein 2 homolog B isoform 1 [Mus musculus]	gi|226823258	nr_20101214.fasta	171125	1	17	18	35	0.00316	0.121	possibly correct	TRUE	VL_20110915_OLI_03.16917.16917.2.dta	TWPAIIDTDDLPR	K	K	0.95	36.5	34.7	27.5	2			756.889	1511.76	1512.77	2	0.001078	0.7126	4218.89	1124	1136	TRUE
1-NIL1	1-NIL1	VL_20110915_OLI_03.raw (F021352)	disco-interacting protein 2 homolog B isoform 1 [Mus musculus]	gi|226823258	nr_20101214.fasta	171125	1	17	18	35	0.00316	0.121	possibly correct	TRUE	VL_20110915_OLI_03.12245.12245.2.dta	VSLQQSFSK	R	L	0.95	30.6	33.7	24.9	2			512.275	1022.54	1023.55	2	-0.004022	-3.929	14782.1	1290	1298	TRUE
1-NIL1	1-NIL1	VL_20110915_OLI_03.raw (F021352)	disco-interacting protein 2 homolog B isoform 1 [Mus musculus]	gi|226823258	nr_20101214.fasta	171125	1	17	18	35	0.00316	0.121	possibly correct	TRUE	VL_20110915_OLI_03.12551.12551.2.dta	VSLQQSFSK	R	L	0.95	53	33.2	49.2	2			512.275	1022.54	1023.55	2	-0.004222	-4.125	29224.9	1290	1298	TRUE
1-NIL1	1-NIL1	VL_20110915_OLI_03.raw (F021352)	disco-interacting protein 2 homolog B isoform 1 [Mus musculus]	gi|226823258	nr_20101214.fasta	171125	1	17	18	35	0.00316	0.121	possibly correct	TRUE	VL_20110915_OLI_03.12545.12545.2.dta	VSLQQSFSK	R	L	0.95	51.3	33.7	41.1	2			512.275	1022.54	1023.55	2	-0.003622	-3.539	30268.5	1290	1298	TRUE
1-NIL1	1-NIL1	VL_20110915_OLI_03.raw (F021352)	disco-interacting protein 2 homolog B isoform 1 [Mus musculus]	gi|226823258	nr_20101214.fasta	171125	1	17	18	35	0.00316	0.121	possibly correct	TRUE	VL_20110915_OLI_03.10859.10859.2.dta	VVIVNPETK	K	G	0.95	29.2	30	17.9	2			499.797	997.579	998.588	2	-0.002022	-2.025	17216.6	1372	1380	TRUE
1-NIL1	1-NIL1	VL_20110915_OLI_03.raw (F021352)	disco-interacting protein 2 homolog B isoform 1 [Mus musculus]	gi|226823258	nr_20101214.fasta	171125	1	17	18	35	0.00316	0.121	possibly correct	TRUE	VL_20110915_OLI_03.11286.11286.2.dta	VVIVNPETK	K	G	0.95	32	30	21.9	2			499.797	997.579	998.588	2	-0.001622	-1.624	44111.2	1372	1380	TRUE
1-NIL1	1-NIL1	VL_20110915_OLI_03.raw (F021352)	keratin, type II cytoskeletal 1 [Mus musculus]	gi|126116585,gi|12859782	nr_20101214.fasta	65607.1	0.997	2	2	2	0.00018	0.0377	possibly correct	FALSE	VL_20110915_OLI_03.12512.12512.2.dta	FLEQQNQVLQTK	R	W	0.95	44	33.9	19.2	2			738.393	1474.77	1475.79	2	-0.006922	-4.69	10383.7	208	219	TRUE
1-NIL1	1-NIL1	VL_20110915_OLI_03.raw (F021352)	keratin, type II cytoskeletal 1 [Mus musculus]	gi|126116585,gi|12859782	nr_20101214.fasta	65607.1	0.997	2	2	2	0.00018	0.0377	possibly correct	FALSE	VL_20110915_OLI_03.12508.12508.2.dta	FLEQQNQVLQTK	R	W	0.95	78.3	33.9	54.3	2			738.393	1474.77	1475.79	2	-0.006522	-4.419	10680.1	208	219	TRUE
1-NIL1	1-NIL1	VL_20110915_OLI_03.raw (F021352)	keratin, type II cytoskeletal 1 [Mus musculus]	gi|126116585,gi|12859782	nr_20101214.fasta	65607.1	0.997	2	2	2	0.00018	0.0377	possibly correct	FALSE	VL_20110915_OLI_03.13165.13165.2.dta	TNAENEFVTIK	R	K	0.947	24.7	34.8	20	2			633.321	1264.63	1265.64	2	-0.002122	-1.677	21034.2	286	296	TRUE
1-NIL1	1-NIL1	VL_20110915_OLI_03.raw (F021352)	keratin, type II cytoskeletal 1 [Mus musculus]	gi|126116585,gi|12859782	nr_20101214.fasta	65607.1	0.997	2	2	2	0.00018	0.0377	possibly correct	FALSE	VL_20110915_OLI_03.14634.14634.2.dta	TNAENEFVTIKK	R	D	0.95	32.7	34.1	26	2			697.369	1392.72	1393.73	2	-0.0007219	-0.518	7421.75	286	297	TRUE
1-NIL1	1-NIL1	VL_20110915_OLI_03.raw (F021352)	guanine nucleotide-binding protein G(i) subunit alpha-2 [Mus musculus]	gi|41054806	nr_20101214.fasta	40490.1	0.998	2	2	2	0.00018	0.0732	possibly correct	TRUE	VL_20110915_OLI_03.13517.13517.2.dta	IAQSDYIPTQQDVLR	R	T	0.95	33.4	35	17.5	2			873.956	1745.9	1746.9	2	0.001578	0.9033	4016.71	163	177	TRUE
1-NIL1	1-NIL1	VL_20110915_OLI_03.raw (F021352)	guanine nucleotide-binding protein G(i) subunit alpha-2 [Mus musculus]	gi|41054806	nr_20101214.fasta	40490.1	0.998	2	2	2	0.00018	0.0732	possibly correct	TRUE	VL_20110915_OLI_03.15411.15411.2.dta	LLLLGAGESGK	K	S	0.95	28.9	32.2	0	2			529.315	1056.62	1057.63	2	-0.001922	-1.817	12084.8	36	46	TRUE
1-NIL1	1-NIL1	VL_20110915_OLI_03.raw (F021352)	putative helicase MOV-10 isoform b [Mus musculus]	gi|254540179,gi|254540181,gi|50511033,gi|53169,gi|74141813	nr_20101214.fasta	113587	1	4	4	9	0.000812	0.0408	possibly correct	TRUE	VL_20110915_OLI_03.14722.14722.2.dta	IANLAFVTK	K	T	0.95	25.5	29.2	20.4	2			488.794	975.574	976.583	2	-0.001322	-1.354	26338.8	63	71	TRUE
1-NIL1	1-NIL1	VL_20110915_OLI_03.raw (F021352)	putative helicase MOV-10 isoform b [Mus musculus]	gi|254540179,gi|254540181,gi|50511033,gi|53169,gi|74141813	nr_20101214.fasta	113587	1	4	4	9	0.000812	0.0408	possibly correct	TRUE	VL_20110915_OLI_03.14711.14711.2.dta	IANLAFVTK	K	T	0.95	31.7	29.2	31.7	2			488.795	975.575	976.583	2	-0.0007219	-0.7393	25764.7	63	71	TRUE
1-NIL1	1-NIL1	VL_20110915_OLI_03.raw (F021352)	putative helicase MOV-10 isoform b [Mus musculus]	gi|254540179,gi|254540181,gi|50511033,gi|53169,gi|74141813	nr_20101214.fasta	113587	1	4	4	9	0.000812	0.0408	possibly correct	TRUE	VL_20110915_OLI_03.14861.14861.2.dta	SVILISTVR	R	S	0.95	19.1	26.4	19.1	2			494.313	986.612	987.62	2	-0.0006219	-0.6297	22925.2	875	883	TRUE
1-NIL1	1-NIL1	VL_20110915_OLI_03.raw (F021352)	putative helicase MOV-10 isoform b [Mus musculus]	gi|254540179,gi|254540181,gi|50511033,gi|53169,gi|74141813	nr_20101214.fasta	113587	1	4	4	9	0.000812	0.0408	possibly correct	TRUE	VL_20110915_OLI_03.14891.14891.2.dta	SVILISTVR	R	S	0.95	34.4	26.4	30.4	2			494.314	986.613	987.62	2	0.0005781	0.5853	22199.7	875	883	TRUE
1-NIL1	1-NIL1	VL_20110915_OLI_03.raw (F021352)	putative helicase MOV-10 isoform b [Mus musculus]	gi|254540179,gi|254540181,gi|50511033,gi|53169,gi|74141813	nr_20101214.fasta	113587	1	4	4	9	0.000812	0.0408	possibly correct	TRUE	VL_20110915_OLI_03.10712.10712.2.dta	VGSVEEFQGQER	K	S	0.95	29	35	20.6	2			682.823	1363.63	1364.64	2	-0.004422	-3.24	9604.68	863	874	TRUE
1-NIL1	1-NIL1	VL_20110915_OLI_03.raw (F021352)	putative helicase MOV-10 isoform b [Mus musculus]	gi|254540179,gi|254540181,gi|50511033,gi|53169,gi|74141813	nr_20101214.fasta	113587	1	4	4	9	0.000812	0.0408	possibly correct	TRUE	VL_20110915_OLI_03.8328.8328.2.dta	VGSVEEFQGQER	K	S	0.95	32	35.1	23.3	2			682.824	1363.63	1364.64	2	-0.003422	-2.508	7556	863	874	TRUE
1-NIL1	1-NIL1	VL_20110915_OLI_03.raw (F021352)	putative helicase MOV-10 isoform b [Mus musculus]	gi|254540179,gi|254540181,gi|50511033,gi|53169,gi|74141813	nr_20101214.fasta	113587	1	4	4	9	0.000812	0.0408	possibly correct	TRUE	VL_20110915_OLI_03.8336.8336.2.dta	VGSVEEFQGQER	K	S	0.95	35.7	35.1	26.2	2			682.824	1363.63	1364.64	2	-0.003422	-2.508	7098.9	863	874	TRUE
1-NIL1	1-NIL1	VL_20110915_OLI_03.raw (F021352)	putative helicase MOV-10 isoform b [Mus musculus]	gi|254540179,gi|254540181,gi|50511033,gi|53169,gi|74141813	nr_20101214.fasta	113587	1	4	4	9	0.000812	0.0408	possibly correct	TRUE	VL_20110915_OLI_03.16957.16957.2.dta	VLITTLITASR	R	L	0.95	48.7	25	42.1	2			594.371	1186.73	1187.74	2	-0.0008219	-0.692	5896.48	619	629	TRUE
1-NIL1	1-NIL1	VL_20110915_OLI_03.raw (F021352)	putative helicase MOV-10 isoform b [Mus musculus]	gi|254540179,gi|254540181,gi|50511033,gi|53169,gi|74141813	nr_20101214.fasta	113587	1	4	4	9	0.000812	0.0408	possibly correct	TRUE	VL_20110915_OLI_03.16964.16964.2.dta	VLITTLITASR	R	L	0.95	53.3	25	53.3	2			594.371	1186.73	1187.74	2	-0.001222	-1.029	5513.09	619	629	TRUE
1-NIL1	1-NIL1	VL_20110915_OLI_03.raw (F021352)	EH-domain containing 4 [Mus musculus]	gi|15341745,gi|31981592,gi|74198074,gi|94467440	nr_20101214.fasta	61494.8	1	3	3	5	0.000451	0.0721	possibly correct	TRUE	VL_20110915_OLI_03.11412.11412.2.dta	ADQVDTQQLMR	K	V	0.95	32.5	35.4	16.7	2			652.815	1303.62	1304.63	2	-0.003622	-2.776	9981.21	224	234	TRUE
1-NIL1	1-NIL1	VL_20110915_OLI_03.raw (F021352)	EH-domain containing 4 [Mus musculus]	gi|15341745,gi|31981592,gi|74198074,gi|94467440	nr_20101214.fasta	61494.8	1	3	3	5	0.000451	0.0721	possibly correct	TRUE	VL_20110915_OLI_03.11360.11360.2.dta	ADQVDTQQLMR	K	V	0.95	39	35.4	27.1	2			652.816	1303.62	1304.63	2	-0.001422	-1.09	8667.44	224	234	TRUE
1-NIL1	1-NIL1	VL_20110915_OLI_03.raw (F021352)	EH-domain containing 4 [Mus musculus]	gi|15341745,gi|31981592,gi|74198074,gi|94467440	nr_20101214.fasta	61494.8	1	3	3	5	0.000451	0.0721	possibly correct	TRUE	VL_20110915_OLI_03.14391.14391.2.dta	EYQISAGDFPEVK	R	A	0.95	34.7	35.6	20.2	2			741.859	1481.7	1482.71	2	-0.001522	-1.026	6577.53	348	360	TRUE
1-NIL1	1-NIL1	VL_20110915_OLI_03.raw (F021352)	EH-domain containing 4 [Mus musculus]	gi|15341745,gi|31981592,gi|74198074,gi|94467440	nr_20101214.fasta	61494.8	1	3	3	5	0.000451	0.0721	possibly correct	TRUE	VL_20110915_OLI_03.14367.14367.2.dta	EYQISAGDFPEVK	R	A	0.95	41.8	35.5	29.5	2			741.859	1481.7	1482.71	2	0.0002781	0.1875	5841.22	348	360	TRUE
1-NIL1	1-NIL1	VL_20110915_OLI_03.raw (F021352)	EH-domain containing 4 [Mus musculus]	gi|15341745,gi|31981592,gi|74198074,gi|94467440	nr_20101214.fasta	61494.8	1	3	3	5	0.000451	0.0721	possibly correct	TRUE	VL_20110915_OLI_03.14466.14466.2.dta	SGGMDAVQTVTGGLR	R	S	0.95	46.2	35.9	41.4	2			724.861	1447.71	1448.72	2	-0.002722	-1.879	6065.56	15	29	TRUE
1-NIL1	1-NIL1	VL_20110915_OLI_03.raw (F021352)	Glyceraldehyde-3-phosphate dehydrogenase [Mus musculus]	gi|55153885,gi|62201487,gi|6679937,gi|74194852	nr_20101214.fasta	35774	0.999	2	2	7	0.000632	0.0961	possibly correct	TRUE	VL_20110915_OLI_03.11137.11137.2.dta	GAAQNIIPASTGAAK	R	A	0.945	21	32.8	8.96	2			685.375	1368.74	1369.74	2	-0.001222	-0.8921	11011.5	199	213	TRUE
1-NIL1	1-NIL1	VL_20110915_OLI_03.raw (F021352)	Glyceraldehyde-3-phosphate dehydrogenase [Mus musculus]	gi|55153885,gi|62201487,gi|6679937,gi|74194852	nr_20101214.fasta	35774	0.999	2	2	7	0.000632	0.0961	possibly correct	TRUE	VL_20110915_OLI_03.11560.11560.2.dta	GAAQNIIPASTGAAK	R	A	0.95	73.5	32.7	61.3	2			685.374	1368.73	1369.74	2	-0.002022	-1.476	66346.9	199	213	TRUE
1-NIL1	1-NIL1	VL_20110915_OLI_03.raw (F021352)	Glyceraldehyde-3-phosphate dehydrogenase [Mus musculus]	gi|55153885,gi|62201487,gi|6679937,gi|74194852	nr_20101214.fasta	35774	0.999	2	2	7	0.000632	0.0961	possibly correct	TRUE	VL_20110915_OLI_03.11570.11570.2.dta	GAAQNIIPASTGAAK	R	A	0.95	74.1	32.7	61.8	2			685.375	1368.73	1369.74	2	-0.001822	-1.33	63075.9	199	213	TRUE
1-NIL1	1-NIL1	VL_20110915_OLI_03.raw (F021352)	Glyceraldehyde-3-phosphate dehydrogenase [Mus musculus]	gi|55153885,gi|62201487,gi|6679937,gi|74194852	nr_20101214.fasta	35774	0.999	2	2	7	0.000632	0.0961	possibly correct	TRUE	VL_20110915_OLI_03.11582.11582.2.dta	GAAQNIIPASTGAAK	R	A	0.95	78.8	32.5	64.6	2			685.374	1368.73	1369.74	2	-0.002222	-1.622	57825.1	199	213	TRUE
1-NIL1	1-NIL1	VL_20110915_OLI_03.raw (F021352)	Glyceraldehyde-3-phosphate dehydrogenase [Mus musculus]	gi|55153885,gi|62201487,gi|6679937,gi|74194852	nr_20101214.fasta	35774	0.999	2	2	7	0.000632	0.0961	possibly correct	TRUE	VL_20110915_OLI_03.11590.11590.2.dta	GAAQNIIPASTGAAK	R	A	0.95	90.1	32.7	76.7	2			685.375	1368.73	1369.74	2	-0.001622	-1.184	49068.1	199	213	TRUE
1-NIL1	1-NIL1	VL_20110915_OLI_03.raw (F021352)	Glyceraldehyde-3-phosphate dehydrogenase [Mus musculus]	gi|55153885,gi|62201487,gi|6679937,gi|74194852	nr_20101214.fasta	35774	0.999	2	2	7	0.000632	0.0961	possibly correct	TRUE	VL_20110915_OLI_03.12618.12618.2.dta	IVSNAScTTNcLAPLAK	K	V	0.95	62.9	36.6	53.1	2		c7: Carbamidomethyl (+57.02), c11: Carbamidomethyl (+57.02)	910.454	1818.89	1819.9	2	-0.004253	-2.337	4518.49	144	160	TRUE
1-NIL1	1-NIL1	VL_20110915_OLI_03.raw (F021352)	Glyceraldehyde-3-phosphate dehydrogenase [Mus musculus]	gi|55153885,gi|62201487,gi|6679937,gi|74194852	nr_20101214.fasta	35774	0.999	2	2	7	0.000632	0.0961	possibly correct	TRUE	VL_20110915_OLI_03.12631.12631.2.dta	IVSNAScTTNcLAPLAK	K	V	0.95	73.5	36.5	66.8	2		c7: Carbamidomethyl (+57.02), c11: Carbamidomethyl (+57.02)	910.452	1818.89	1819.9	2	-0.007053	-3.875	5188.67	144	160	TRUE
1-NIL1	1-NIL1	VL_20110915_OLI_03.raw (F021352)	immunoglobulin superfamily member 8 [Mus musculus]	gi|32189434,gi|74153150,gi|74213964,gi|74222185	nr_20101214.fasta	65004.6	1	7	7	16	0.00144	0.142	possibly correct	TRUE	VL_20110915_OLI_03.15390.15390.2.dta	DSQFSYAVFGPR	K	V	0.95	44.5	35.4	33.3	2			687.329	1372.64	1373.65	2	0.001678	1.222	8030.71	81	92	TRUE
1-NIL1	1-NIL1	VL_20110915_OLI_03.raw (F021352)	immunoglobulin superfamily member 8 [Mus musculus]	gi|32189434,gi|74153150,gi|74213964,gi|74222185	nr_20101214.fasta	65004.6	1	7	7	16	0.00144	0.142	possibly correct	TRUE	VL_20110915_OLI_03.15389.15389.2.dta	DSQFSYAVFGPR	K	V	0.95	46.3	35.4	27.3	2			687.329	1372.64	1373.65	2	0.001678	1.222	8431.57	81	92	TRUE
1-NIL1	1-NIL1	VL_20110915_OLI_03.raw (F021352)	immunoglobulin superfamily member 8 [Mus musculus]	gi|32189434,gi|74153150,gi|74213964,gi|74222185	nr_20101214.fasta	65004.6	1	7	7	16	0.00144	0.142	possibly correct	TRUE	VL_20110915_OLI_03.15377.15377.2.dta	DSQFSYAVFGPR	K	V	0.95	49.5	35.3	38.5	2			687.327	1372.64	1373.65	2	-0.0007219	-0.5256	9254.44	81	92	TRUE
1-NIL1	1-NIL1	VL_20110915_OLI_03.raw (F021352)	immunoglobulin superfamily member 8 [Mus musculus]	gi|32189434,gi|74153150,gi|74213964,gi|74222185	nr_20101214.fasta	65004.6	1	7	7	16	0.00144	0.142	possibly correct	TRUE	VL_20110915_OLI_03.15398.15398.2.dta	DSQFSYAVFGPR	K	V	0.95	65.6	35.4	54.7	2			687.328	1372.64	1373.65	2	0.0002781	0.2024	8883.41	81	92	TRUE
1-NIL1	1-NIL1	VL_20110915_OLI_03.raw (F021352)	immunoglobulin superfamily member 8 [Mus musculus]	gi|32189434,gi|74153150,gi|74213964,gi|74222185	nr_20101214.fasta	65004.6	1	7	7	16	0.00144	0.142	possibly correct	TRUE	VL_20110915_OLI_03.6440.6440.2.dta	LASGELR	R	L	0.95	25.2	33.9	18.3	2			373.213	744.412	745.42	2	-0.001022	-1.371	25383.3	236	242	TRUE
1-NIL1	1-NIL1	VL_20110915_OLI_03.raw (F021352)	immunoglobulin superfamily member 8 [Mus musculus]	gi|32189434,gi|74153150,gi|74213964,gi|74222185	nr_20101214.fasta	65004.6	1	7	7	16	0.00144	0.142	possibly correct	TRUE	VL_20110915_OLI_03.13533.13533.3.dta	LEAARPADAGTYR	R	C	0.95	24.1	35.1	2.47	2			464.24	1389.7	1390.71	3	-0.0007979	-0.5738	60413	391	403	TRUE
1-NIL1	1-NIL1	VL_20110915_OLI_03.raw (F021352)	immunoglobulin superfamily member 8 [Mus musculus]	gi|32189434,gi|74153150,gi|74213964,gi|74222185	nr_20101214.fasta	65004.6	1	7	7	16	0.00144	0.142	possibly correct	TRUE	VL_20110915_OLI_03.7604.7604.2.dta	LKGDSVVLK	R	I	0.95	28.4	29.9	14.1	2			479.799	957.583	958.593	2	-0.002822	-2.944	17808.8	103	111	TRUE
1-NIL1	1-NIL1	VL_20110915_OLI_03.raw (F021352)	immunoglobulin superfamily member 8 [Mus musculus]	gi|32189434,gi|74153150,gi|74213964,gi|74222185	nr_20101214.fasta	65004.6	1	7	7	16	0.00144	0.142	possibly correct	TRUE	VL_20110915_OLI_03.15299.15299.2.dta	LVAQLDTEGIGSLGPGYEDR	R	H	0.95	50.8	36.6	50.8	2			1045.52	2089.03	2090.04	2	-0.005722	-2.738	1423.16	356	375	TRUE
1-NIL1	1-NIL1	VL_20110915_OLI_03.raw (F021352)	immunoglobulin superfamily member 8 [Mus musculus]	gi|32189434,gi|74153150,gi|74213964,gi|74222185	nr_20101214.fasta	65004.6	1	7	7	16	0.00144	0.142	possibly correct	TRUE	VL_20110915_OLI_03.7409.7409.2.dta	VASGDLQVQR	R	L	0.95	39.7	35.7	33.2	2			536.789	1071.56	1072.57	2	-0.004322	-4.03	10648.7	93	102	TRUE
1-NIL1	1-NIL1	VL_20110915_OLI_03.raw (F021352)	immunoglobulin superfamily member 8 [Mus musculus]	gi|32189434,gi|74153150,gi|74213964,gi|74222185	nr_20101214.fasta	65004.6	1	7	7	16	0.00144	0.142	possibly correct	TRUE	VL_20110915_OLI_03.7414.7414.2.dta	VASGDLQVQR	R	L	0.95	45.2	35.5	35.5	2			536.789	1071.56	1072.57	2	-0.003122	-2.911	13364.6	93	102	TRUE
1-NIL1	1-NIL1	VL_20110915_OLI_03.raw (F021352)	immunoglobulin superfamily member 8 [Mus musculus]	gi|32189434,gi|74153150,gi|74213964,gi|74222185	nr_20101214.fasta	65004.6	1	7	7	16	0.00144	0.142	possibly correct	TRUE	VL_20110915_OLI_03.9641.9641.2.dta	VASGDLQVQR	R	L	0.95	47	35.5	35.1	2			536.79	1071.57	1072.57	2	-0.002322	-2.165	25800.3	93	102	TRUE
1-NIL1	1-NIL1	VL_20110915_OLI_03.raw (F021352)	immunoglobulin superfamily member 8 [Mus musculus]	gi|32189434,gi|74153150,gi|74213964,gi|74222185	nr_20101214.fasta	65004.6	1	7	7	16	0.00144	0.142	possibly correct	TRUE	VL_20110915_OLI_03.9635.9635.2.dta	VASGDLQVQR	R	L	0.95	55.5	35.5	43.2	2			536.79	1071.56	1072.57	2	-0.002722	-2.538	25199.4	93	102	TRUE
1-NIL1	1-NIL1	VL_20110915_OLI_03.raw (F021352)	immunoglobulin superfamily member 8 [Mus musculus]	gi|32189434,gi|74153150,gi|74213964,gi|74222185	nr_20101214.fasta	65004.6	1	7	7	16	0.00144	0.142	possibly correct	TRUE	VL_20110915_OLI_03.9981.9981.2.dta	VASGDLQVQR	R	L	0.95	67.4	35.5	46.3	2			536.79	1071.56	1072.57	2	-0.002522	-2.351	75882.7	93	102	TRUE
1-NIL1	1-NIL1	VL_20110915_OLI_03.raw (F021352)	immunoglobulin superfamily member 8 [Mus musculus]	gi|32189434,gi|74153150,gi|74213964,gi|74222185	nr_20101214.fasta	65004.6	1	7	7	16	0.00144	0.142	possibly correct	TRUE	VL_20110915_OLI_03.9977.9977.2.dta	VASGDLQVQR	R	L	0.95	68.1	35.5	52.9	2			536.79	1071.56	1072.57	2	-0.002722	-2.538	80022.4	93	102	TRUE
1-NIL1	1-NIL1	VL_20110915_OLI_03.raw (F021352)	immunoglobulin superfamily member 8 [Mus musculus]	gi|32189434,gi|74153150,gi|74213964,gi|74222185	nr_20101214.fasta	65004.6	1	7	7	16	0.00144	0.142	possibly correct	TRUE	VL_20110915_OLI_03.13577.13577.2.dta	VLPDELQVSAAPPGPR	R	G	0.95	26.7	33.2	26.7	2			823.449	1644.88	1645.89	2	-0.0009219	-0.5601	5839.13	146	161	TRUE
1-NIL1	1-NIL1	VL_20110915_OLI_03.raw (F021352)	immunoglobulin superfamily member 8 [Mus musculus]	gi|32189434,gi|74153150,gi|74213964,gi|74222185	nr_20101214.fasta	65004.6	1	7	7	16	0.00144	0.142	possibly correct	TRUE	VL_20110915_OLI_03.13595.13595.2.dta	VLPDELQVSAAPPGPR	R	G	0.95	34	33.2	30.7	2			823.448	1644.88	1645.89	2	-0.001322	-0.8032	6044.65	146	161	TRUE
1-NIL1	1-NIL1	VL_20110915_OLI_03.raw (F021352)	Anxa5 protein [Mus musculus]	gi|13277612,gi|6753060,gi|74142393,gi|74151976,gi|74188752	nr_20101214.fasta	35740.1	1	3	3	5	0.000451	0.0909	possibly correct	TRUE	VL_20110915_OLI_03.14944.14944.2.dta	ALLLLcGGEDD	K	-	0.95	34.9	34	17.2	2		c6: Carbamidomethyl (+57.02)	588.284	1174.55	1175.56	2	-0.0006872	-0.5846	12195.1	309	319	TRUE
1-NIL1	1-NIL1	VL_20110915_OLI_03.raw (F021352)	Anxa5 protein [Mus musculus]	gi|13277612,gi|6753060,gi|74142393,gi|74151976,gi|74188752	nr_20101214.fasta	35740.1	1	3	3	5	0.000451	0.0909	possibly correct	TRUE	VL_20110915_OLI_03.14937.14937.2.dta	ALLLLcGGEDD	K	-	0.95	51.7	34	27.2	2		c6: Carbamidomethyl (+57.02)	588.284	1174.55	1175.56	2	0.0001128	0.09592	12967.1	309	319	TRUE
1-NIL1	1-NIL1	VL_20110915_OLI_03.raw (F021352)	Anxa5 protein [Mus musculus]	gi|13277612,gi|6753060,gi|74142393,gi|74151976,gi|74188752	nr_20101214.fasta	35740.1	1	3	3	5	0.000451	0.0909	possibly correct	TRUE	VL_20110915_OLI_03.12063.12063.2.dta	TPEELSAIK	R	Q	0.95	35.2	34.2	27.8	2			494.27	986.526	987.536	2	-0.002722	-2.756	21955.2	116	124	TRUE
1-NIL1	1-NIL1	VL_20110915_OLI_03.raw (F021352)	Anxa5 protein [Mus musculus]	gi|13277612,gi|6753060,gi|74142393,gi|74151976,gi|74188752	nr_20101214.fasta	35740.1	1	3	3	5	0.000451	0.0909	possibly correct	TRUE	VL_20110915_OLI_03.12032.12032.2.dta	TPEELSAIK	R	Q	0.95	44.9	34.4	37.5	2			494.27	986.526	987.536	2	-0.002322	-2.351	24781.5	116	124	TRUE
1-NIL1	1-NIL1	VL_20110915_OLI_03.raw (F021352)	Anxa5 protein [Mus musculus]	gi|13277612,gi|6753060,gi|74142393,gi|74151976,gi|74188752	nr_20101214.fasta	35740.1	1	3	3	5	0.000451	0.0909	possibly correct	TRUE	VL_20110915_OLI_03.14188.14188.2.dta	VLTEIIASR	K	T	0.95	34.9	31.4	12.9	2			501.303	1000.59	1001.6	2	-0.0001219	-0.1217	29174.2	107	115	TRUE
1-NIL1	1-NIL1	VL_20110915_OLI_03.raw (F021352)	formin-like protein 1 isoform 2 [Mus musculus]	gi|118136288	nr_20101214.fasta	122064	1	2	2	3	0.000271	0.0201	possibly correct	TRUE	VL_20110915_OLI_03.16485.16485.2.dta	AGSVSLDSVLGDVR	K	S	0.95	39.2	34.4	30.4	2			687.865	1373.72	1374.72	2	0.0004781	0.3477	5129.85	902	915	TRUE
1-NIL1	1-NIL1	VL_20110915_OLI_03.raw (F021352)	formin-like protein 1 isoform 2 [Mus musculus]	gi|118136288	nr_20101214.fasta	122064	1	2	2	3	0.000271	0.0201	possibly correct	TRUE	VL_20110915_OLI_03.16487.16487.2.dta	AGSVSLDSVLGDVR	K	S	0.95	47.2	34.5	35	2			687.866	1373.72	1374.72	2	0.002278	1.657	4970.39	902	915	TRUE
1-NIL1	1-NIL1	VL_20110915_OLI_03.raw (F021352)	formin-like protein 1 isoform 2 [Mus musculus]	gi|118136288	nr_20101214.fasta	122064	1	2	2	3	0.000271	0.0201	possibly correct	TRUE	VL_20110915_OLI_03.13076.13076.2.dta	TILIEANR	K	A	0.95	29.9	33.1	16.7	2			465.274	928.533	929.542	2	-0.001622	-1.745	43397.2	702	709	TRUE
1-NIL1	1-NIL1	VL_20110915_OLI_03.raw (F021352)	sodium/potassium-transporting ATPase subunit alpha-1 precursor [Mus musculus]	gi|21450277	nr_20101214.fasta	112985	1	10	10	26	0.00235	0.125	possibly correct	TRUE	VL_20110915_OLI_03.11253.11253.2.dta	AAEILAR	R	D	0.95	38.4	31.2	0	2			372.224	742.432	743.441	2	-0.001322	-1.778	58458.2	68	74	TRUE
1-NIL1	1-NIL1	VL_20110915_OLI_03.raw (F021352)	sodium/potassium-transporting ATPase subunit alpha-1 precursor [Mus musculus]	gi|21450277	nr_20101214.fasta	112985	1	10	10	26	0.00235	0.125	possibly correct	TRUE	VL_20110915_OLI_03.6921.6921.2.dta	AAVPDAVGK	R	C	0.95	23.3	27.8	20.6	2			414.234	826.453	827.462	2	-0.001722	-2.081	29403.6	597	605	TRUE
1-NIL1	1-NIL1	VL_20110915_OLI_03.raw (F021352)	sodium/potassium-transporting ATPase subunit alpha-1 precursor [Mus musculus]	gi|21450277	nr_20101214.fasta	112985	1	10	10	26	0.00235	0.125	possibly correct	TRUE	VL_20110915_OLI_03.12640.12640.2.dta	AVAGDASESALLK	R	C	0.95	30.1	34.3	22.7	2			616.329	1230.64	1231.65	2	-0.002622	-2.129	10871.8	446	458	TRUE
1-NIL1	1-NIL1	VL_20110915_OLI_03.raw (F021352)	sodium/potassium-transporting ATPase subunit alpha-1 precursor [Mus musculus]	gi|21450277	nr_20101214.fasta	112985	1	10	10	26	0.00235	0.125	possibly correct	TRUE	VL_20110915_OLI_03.12298.12298.2.dta	AVAGDASESALLK	R	C	0.95	74.8	34.4	60.7	2			616.328	1230.64	1231.65	2	-0.004022	-3.265	17245.6	446	458	TRUE
1-NIL1	1-NIL1	VL_20110915_OLI_03.raw (F021352)	sodium/potassium-transporting ATPase subunit alpha-1 precursor [Mus musculus]	gi|21450277	nr_20101214.fasta	112985	1	10	10	26	0.00235	0.125	possibly correct	TRUE	VL_20110915_OLI_03.11985.11985.2.dta	AVAGDASESALLK	R	C	0.95	72.4	34.3	56.4	2			616.329	1230.64	1231.65	2	-0.002222	-1.804	10539.8	446	458	TRUE
1-NIL1	1-NIL1	VL_20110915_OLI_03.raw (F021352)	sodium/potassium-transporting ATPase subunit alpha-1 precursor [Mus musculus]	gi|21450277	nr_20101214.fasta	112985	1	10	10	26	0.00235	0.125	possibly correct	TRUE	VL_20110915_OLI_03.12300.12300.2.dta	AVAGDASESALLK	R	C	0.95	82.5	34.4	67.9	2			616.328	1230.64	1231.65	2	-0.004622	-3.753	17250	446	458	TRUE
1-NIL1	1-NIL1	VL_20110915_OLI_03.raw (F021352)	sodium/potassium-transporting ATPase subunit alpha-1 precursor [Mus musculus]	gi|21450277	nr_20101214.fasta	112985	1	10	10	26	0.00235	0.125	possibly correct	TRUE	VL_20110915_OLI_03.11993.11993.2.dta	AVAGDASESALLK	R	C	0.95	78.3	34.3	67.4	2			616.329	1230.64	1231.65	2	-0.002422	-1.966	10809.9	446	458	TRUE
1-NIL1	1-NIL1	VL_20110915_OLI_03.raw (F021352)	sodium/potassium-transporting ATPase subunit alpha-1 precursor [Mus musculus]	gi|21450277	nr_20101214.fasta	112985	1	10	10	26	0.00235	0.125	possibly correct	TRUE	VL_20110915_OLI_03.15855.15855.2.dta	AVFQANQENLPILK	R	R	0.95	43	31.7	27.8	2			792.943	1583.87	1584.87	2	0.003978	2.51	2919.81	431	444	TRUE
1-NIL1	1-NIL1	VL_20110915_OLI_03.raw (F021352)	sodium/potassium-transporting ATPase subunit alpha-1 precursor [Mus musculus]	gi|21450277	nr_20101214.fasta	112985	1	10	10	26	0.00235	0.125	possibly correct	TRUE	VL_20110915_OLI_03.15556.15556.2.dta	GVGIISEGNETVEDIAAR	K	L	0.95	49.9	35.6	35.5	2			915.465	1828.92	1829.92	2	-0.001222	-0.6678	2885.76	630	647	TRUE
1-NIL1	1-NIL1	VL_20110915_OLI_03.raw (F021352)	sodium/potassium-transporting ATPase subunit alpha-1 precursor [Mus musculus]	gi|21450277	nr_20101214.fasta	112985	1	10	10	26	0.00235	0.125	possibly correct	TRUE	VL_20110915_OLI_03.15602.15602.2.dta	GVGIISEGNETVEDIAAR	K	L	0.95	57.4	35.5	57.4	2			915.467	1828.92	1829.92	2	0.001978	1.081	2739.93	630	647	TRUE
1-NIL1	1-NIL1	VL_20110915_OLI_03.raw (F021352)	sodium/potassium-transporting ATPase subunit alpha-1 precursor [Mus musculus]	gi|21450277	nr_20101214.fasta	112985	1	10	10	26	0.00235	0.125	possibly correct	TRUE	VL_20110915_OLI_03.12810.12810.2.dta	LIIVEGcQR	K	Q	0.95	26.2	32.7	22.9	2		c7: Carbamidomethyl (+57.02)	544.299	1086.58	1087.59	2	-0.002487	-2.287	26077.2	699	707	TRUE
1-NIL1	1-NIL1	VL_20110915_OLI_03.raw (F021352)	sodium/potassium-transporting ATPase subunit alpha-1 precursor [Mus musculus]	gi|21450277	nr_20101214.fasta	112985	1	10	10	26	0.00235	0.125	possibly correct	TRUE	VL_20110915_OLI_03.13233.13233.2.dta	LIIVEGcQR	K	Q	0.95	25.2	32.7	10.2	2		c7: Carbamidomethyl (+57.02)	544.3	1086.59	1087.59	2	0.0001128	0.1037	21138.4	699	707	TRUE
1-NIL1	1-NIL1	VL_20110915_OLI_03.raw (F021352)	sodium/potassium-transporting ATPase subunit alpha-1 precursor [Mus musculus]	gi|21450277	nr_20101214.fasta	112985	1	10	10	26	0.00235	0.125	possibly correct	TRUE	VL_20110915_OLI_03.12786.12786.2.dta	LIIVEGcQR	K	Q	0.95	27.8	32.7	20.9	2		c7: Carbamidomethyl (+57.02)	544.299	1086.58	1087.59	2	-0.001687	-1.551	21224	699	707	TRUE
1-NIL1	1-NIL1	VL_20110915_OLI_03.raw (F021352)	sodium/potassium-transporting ATPase subunit alpha-1 precursor [Mus musculus]	gi|21450277	nr_20101214.fasta	112985	1	10	10	26	0.00235	0.125	possibly correct	TRUE	VL_20110915_OLI_03.12720.12720.2.dta	LNIPVNQVNPR	R	D	0.95	31	31.8	21.4	2			632.362	1262.71	1263.72	2	0.0002781	0.22	12484.1	648	658	TRUE
1-NIL1	1-NIL1	VL_20110915_OLI_03.raw (F021352)	sodium/potassium-transporting ATPase subunit alpha-1 precursor [Mus musculus]	gi|21450277	nr_20101214.fasta	112985	1	10	10	26	0.00235	0.125	possibly correct	TRUE	VL_20110915_OLI_03.12739.12739.2.dta	LNIPVNQVNPR	R	D	0.95	42.6	31.9	32.4	2			632.362	1262.71	1263.72	2	-0.0003219	-0.2548	17003.1	648	658	TRUE
1-NIL1	1-NIL1	VL_20110915_OLI_03.raw (F021352)	sodium/potassium-transporting ATPase subunit alpha-1 precursor [Mus musculus]	gi|21450277	nr_20101214.fasta	112985	1	10	10	26	0.00235	0.125	possibly correct	TRUE	VL_20110915_OLI_03.13303.13303.2.dta	QGAIVAVTGDGVNDSPALK	R	K	0.95	47.3	34.4	44.8	2			906.476	1810.94	1811.95	2	-0.004722	-2.606	3954.17	708	726	TRUE
1-NIL1	1-NIL1	VL_20110915_OLI_03.raw (F021352)	sodium/potassium-transporting ATPase subunit alpha-1 precursor [Mus musculus]	gi|21450277	nr_20101214.fasta	112985	1	10	10	26	0.00235	0.125	possibly correct	TRUE	VL_20110915_OLI_03.13341.13341.2.dta	QGAIVAVTGDGVNDSPALK	R	K	0.95	48.9	34.1	44.7	2			906.478	1810.94	1811.95	2	-0.0005219	-0.2881	4820.35	708	726	TRUE
1-NIL1	1-NIL1	VL_20110915_OLI_03.raw (F021352)	sodium/potassium-transporting ATPase subunit alpha-1 precursor [Mus musculus]	gi|21450277	nr_20101214.fasta	112985	1	10	10	26	0.00235	0.125	possibly correct	TRUE	VL_20110915_OLI_03.13179.13179.2.dta	SPDFTNENPLETR	R	N	0.95	53.7	36	47.8	2			760.354	1518.69	1519.7	2	-0.001922	-1.265	9985.05	228	240	TRUE
1-NIL1	1-NIL1	VL_20110915_OLI_03.raw (F021352)	sodium/potassium-transporting ATPase subunit alpha-1 precursor [Mus musculus]	gi|21450277	nr_20101214.fasta	112985	1	10	10	26	0.00235	0.125	possibly correct	TRUE	VL_20110915_OLI_03.13207.13207.2.dta	SPDFTNENPLETR	R	N	0.95	70.1	36	67.9	2			760.354	1518.69	1519.7	2	-0.002122	-1.396	11563.9	228	240	TRUE
1-NIL1	1-NIL1	VL_20110915_OLI_03.raw (F021352)	sodium/potassium-transporting ATPase subunit alpha-1 precursor [Mus musculus]	gi|21450277	nr_20101214.fasta	112985	1	10	10	26	0.00235	0.125	possibly correct	TRUE	VL_20110915_OLI_03.8684.8684.2.dta	VDNSSLTGESEPQTR	K	S	0.95	33.7	36.4	28	2			810.377	1618.74	1619.75	2	-0.004322	-2.668	3992.91	213	227	TRUE
1-NIL1	1-NIL1	VL_20110915_OLI_03.raw (F021352)	sodium/potassium-transporting ATPase subunit alpha-1 precursor [Mus musculus]	gi|21450277	nr_20101214.fasta	112985	1	10	10	26	0.00235	0.125	possibly correct	TRUE	VL_20110915_OLI_03.7442.7442.2.dta	VDNSSLTGESEPQTR	K	S	0.95	47	36.5	42.3	2			810.376	1618.74	1619.75	2	-0.005722	-3.533	12062.6	213	227	TRUE
1-NIL1	1-NIL1	VL_20110915_OLI_03.raw (F021352)	sodium/potassium-transporting ATPase subunit alpha-1 precursor [Mus musculus]	gi|21450277	nr_20101214.fasta	112985	1	10	10	26	0.00235	0.125	possibly correct	TRUE	VL_20110915_OLI_03.7443.7443.2.dta	VDNSSLTGESEPQTR	K	S	0.95	47.9	36.5	38.4	2			810.376	1618.74	1619.75	2	-0.005722	-3.533	11287.4	213	227	TRUE
1-NIL1	1-NIL1	VL_20110915_OLI_03.raw (F021352)	sodium/potassium-transporting ATPase subunit alpha-1 precursor [Mus musculus]	gi|21450277	nr_20101214.fasta	112985	1	10	10	26	0.00235	0.125	possibly correct	TRUE	VL_20110915_OLI_03.8692.8692.2.dta	VDNSSLTGESEPQTR	K	S	0.95	46.1	36.4	32.6	2			810.378	1618.74	1619.75	2	-0.002922	-1.804	3462.18	213	227	TRUE
1-NIL1	1-NIL1	VL_20110915_OLI_03.raw (F021352)	sodium/potassium-transporting ATPase subunit alpha-1 precursor [Mus musculus]	gi|21450277	nr_20101214.fasta	112985	1	10	10	26	0.00235	0.125	possibly correct	TRUE	VL_20110915_OLI_03.7438.7438.2.dta	VDNSSLTGESEPQTR	K	S	0.95	53.1	36.4	47	2			810.376	1618.74	1619.75	2	-0.005122	-3.162	13127.6	213	227	TRUE
1-NIL1	1-NIL1	VL_20110915_OLI_03.raw (F021352)	sodium/potassium-transporting ATPase subunit alpha-1 precursor [Mus musculus]	gi|21450277	nr_20101214.fasta	112985	1	10	10	26	0.00235	0.125	possibly correct	TRUE	VL_20110915_OLI_03.8978.8978.2.dta	VDNSSLTGESEPQTR	K	S	0.95	66.1	36.5	56.2	2			810.377	1618.74	1619.75	2	-0.003922	-2.421	8528.76	213	227	TRUE
1-NIL1	1-NIL1	VL_20110915_OLI_03.raw (F021352)	sodium/potassium-transporting ATPase subunit alpha-1 precursor [Mus musculus]	gi|21450277	nr_20101214.fasta	112985	1	10	10	26	0.00235	0.125	possibly correct	TRUE	VL_20110915_OLI_03.8975.8975.2.dta	VDNSSLTGESEPQTR	K	S	0.95	71.8	36.4	61.8	2			810.376	1618.74	1619.75	2	-0.005122	-3.162	8087.95	213	227	TRUE
1-NIL1	1-NIL1	VL_20110915_OLI_03.raw (F021352)	glucose transporter 14 [Xenopus laevis]	gi|147898512,gi|17376564,gi|309280,gi|74199222	nr_20101214.fasta	53986	0.998	2	2	4	0.000361	0.0325	possibly correct	TRUE	VL_20110915_OLI_03.15812.15812.2.dta	FLLINR	R	N	0.95	23.3	28.4	2.37	2			388.245	774.476	775.483	2	0.0003781	0.4875	25289.9	213	218	TRUE
1-NIL1	1-NIL1	VL_20110915_OLI_03.raw (F021352)	glucose transporter 14 [Xenopus laevis]	gi|147898512,gi|17376564,gi|309280,gi|74199222	nr_20101214.fasta	53986	0.998	2	2	4	0.000361	0.0325	possibly correct	TRUE	VL_20110915_OLI_03.15844.15844.2.dta	FLLINR	R	N	0.95	28.9	28.6	0	2			388.245	774.475	775.483	2	0.0001781	0.2296	30211.8	213	218	TRUE
1-NIL1	1-NIL1	VL_20110915_OLI_03.raw (F021352)	glucose transporter 14 [Xenopus laevis]	gi|147898512,gi|17376564,gi|309280,gi|74199222	nr_20101214.fasta	53986	0.998	2	2	4	0.000361	0.0325	possibly correct	TRUE	VL_20110915_OLI_03.15067.15067.2.dta	TFDEIASGFR	R	Q	0.95	33.2	34.6	26.2	2			571.778	1141.54	1142.55	2	0.0001781	0.1558	19385.2	459	468	TRUE
1-NIL1	1-NIL1	VL_20110915_OLI_03.raw (F021352)	glucose transporter 14 [Xenopus laevis]	gi|147898512,gi|17376564,gi|309280,gi|74199222	nr_20101214.fasta	53986	0.998	2	2	4	0.000361	0.0325	possibly correct	TRUE	VL_20110915_OLI_03.15084.15084.2.dta	TFDEIASGFR	R	Q	0.95	39.5	34.5	31.8	2			571.777	1141.54	1142.55	2	-0.0006219	-0.5443	18121.4	459	468	TRUE
1-NIL1	1-NIL1	VL_20110915_OLI_03.raw (F021352)	brain acid soluble protein 1 [Mus musculus]	gi|45598372	nr_20101214.fasta	22086.6	0.998	2	2	5	0.000451	0.164	possibly correct	TRUE	VL_20110915_OLI_03.7177.7177.2.dta	AGEASAESTGAADGAAPEEGEAK	K	K	0.95	36.3	37.4	35.5	2			1038.45	2074.89	2075.9	2	-0.005422	-2.612	2456.8	124	146	TRUE
1-NIL1	1-NIL1	VL_20110915_OLI_03.raw (F021352)	brain acid soluble protein 1 [Mus musculus]	gi|45598372	nr_20101214.fasta	22086.6	0.998	2	2	5	0.000451	0.164	possibly correct	TRUE	VL_20110915_OLI_03.7925.7925.2.dta	AGEASAESTGAADGAAPEEGEAK	K	K	0.95	49.6	37.4	46.5	2			1038.45	2074.89	2075.9	2	-0.005422	-2.612	2841.43	124	146	TRUE
1-NIL1	1-NIL1	VL_20110915_OLI_03.raw (F021352)	brain acid soluble protein 1 [Mus musculus]	gi|45598372	nr_20101214.fasta	22086.6	0.998	2	2	5	0.000451	0.164	possibly correct	TRUE	VL_20110915_OLI_03.7904.7904.2.dta	AGEASAESTGAADGAAPEEGEAK	K	K	0.95	54.6	37.5	52.7	2			1038.45	2074.89	2075.9	2	-0.003422	-1.648	2336.81	124	146	TRUE
1-NIL1	1-NIL1	VL_20110915_OLI_03.raw (F021352)	brain acid soluble protein 1 [Mus musculus]	gi|45598372	nr_20101214.fasta	22086.6	0.998	2	2	5	0.000451	0.164	possibly correct	TRUE	VL_20110915_OLI_03.7170.7170.2.dta	AGEASAESTGAADGAAPEEGEAK	K	K	0.95	67.7	37.4	60.2	2			1038.45	2074.89	2075.9	2	-0.005422	-2.612	1713.39	124	146	TRUE
1-NIL1	1-NIL1	VL_20110915_OLI_03.raw (F021352)	brain acid soluble protein 1 [Mus musculus]	gi|45598372	nr_20101214.fasta	22086.6	0.998	2	2	5	0.000451	0.164	possibly correct	TRUE	VL_20110915_OLI_03.6010.6010.2.dta	ETPAASEAPSSAAK	K	A	0.95	31.1	34.6	21	2			658.818	1315.62	1316.63	2	-0.003322	-2.523	8733.1	182	195	TRUE
1-NIL1	1-NIL1	VL_20110915_OLI_03.raw (F021352)	hypothetical protein LOC433182 [Mus musculus]	gi|309265176,gi|70794816	nr_20101214.fasta	47141.7	1	4	4	5	0.000451	0.108	possibly correct	TRUE	VL_20110915_OLI_03.13244.13244.2.dta	GNPTVEVDLYTAK	R	G	0.95	32.9	35	26.8	2			703.86	1405.71	1406.72	2	-0.003622	-2.575	13146.2	16	28	TRUE
1-NIL1	1-NIL1	VL_20110915_OLI_03.raw (F021352)	hypothetical protein LOC433182 [Mus musculus]	gi|309265176,gi|70794816	nr_20101214.fasta	47141.7	1	4	4	5	0.000451	0.108	possibly correct	TRUE	VL_20110915_OLI_03.14054.14054.2.dta	GVSQAVEHINK	K	T	0.95	27.8	33.6	18.9	2			591.316	1180.62	1181.63	2	-0.002022	-1.711	12063.8	61	71	TRUE
1-NIL1	1-NIL1	VL_20110915_OLI_03.raw (F021352)	hypothetical protein LOC433182 [Mus musculus]	gi|309265176,gi|70794816	nr_20101214.fasta	47141.7	1	4	4	5	0.000451	0.108	possibly correct	TRUE	VL_20110915_OLI_03.13650.13650.2.dta	ScNcLLLK	K	V	0.95	29.3	32.9	16.5	2		c2: Carbamidomethyl (+57.02), c4: Carbamidomethyl (+57.02)	504.253	1006.49	1007.5	2	-0.001653	-1.64	15032.3	336	343	TRUE
1-NIL1	1-NIL1	VL_20110915_OLI_03.raw (F021352)	hypothetical protein LOC433182 [Mus musculus]	gi|309265176,gi|70794816	nr_20101214.fasta	47141.7	1	4	4	5	0.000451	0.108	possibly correct	TRUE	VL_20110915_OLI_03.13290.13290.2.dta	VNQIGSVTESLQAcK	K	L	0.95	66.3	35.5	0	2		c14: Carbamidomethyl (+57.02)	817.414	1632.81	1633.82	2	-0.0005872	-0.3594	6398.46	344	358	TRUE
1-NIL1	1-NIL1	VL_20110915_OLI_03.raw (F021352)	hypothetical protein LOC433182 [Mus musculus]	gi|309265176,gi|70794816	nr_20101214.fasta	47141.7	1	4	4	5	0.000451	0.108	possibly correct	TRUE	VL_20110915_OLI_03.13263.13263.2.dta	VNQIGSVTESLQAcK	K	L	0.95	71.1	35.7	0	2		c14: Carbamidomethyl (+57.02)	817.412	1632.81	1633.82	2	-0.005187	-3.175	6033.91	344	358	TRUE
1-NIL1	1-NIL1	VL_20110915_OLI_03.raw (F021352)	integrin beta-1 precursor [Mus musculus]	gi|26353804,gi|45504394	nr_20101214.fasta	88231.4	1	19	24	64	0.00577	0.206	possibly correct	TRUE	VL_20110915_OLI_03.11839.11839.2.dta	cDDLEALK	R	K	0.95	28.5	33.5	18.1	2		c1: Carbamidomethyl (+57.02)	482.226	962.437	963.445	2	-0.0008872	-0.9209	26089.7	64	71	TRUE
1-NIL1	1-NIL1	VL_20110915_OLI_03.raw (F021352)	integrin beta-1 precursor [Mus musculus]	gi|26353804,gi|45504394	nr_20101214.fasta	88231.4	1	19	24	64	0.00577	0.206	possibly correct	TRUE	VL_20110915_OLI_03.11777.11777.2.dta	cDDLEALK	R	K	0.95	32.6	33.5	17	2		c1: Carbamidomethyl (+57.02)	482.226	962.437	963.445	2	-0.0006872	-0.7133	25908.1	64	71	TRUE
1-NIL1	1-NIL1	VL_20110915_OLI_03.raw (F021352)	integrin beta-1 precursor [Mus musculus]	gi|26353804,gi|45504394	nr_20101214.fasta	88231.4	1	19	24	64	0.00577	0.206	possibly correct	TRUE	VL_20110915_OLI_03.14317.14317.3.dta	cDDLEALKK	R	K	0.95	45.4	34.5	27.4	2		c1: Carbamidomethyl (+57.02)	364.519	1090.53	1091.54	3	0.001137	1.041	213534	64	72	TRUE
1-NIL1	1-NIL1	VL_20110915_OLI_03.raw (F021352)	integrin beta-1 precursor [Mus musculus]	gi|26353804,gi|45504394	nr_20101214.fasta	88231.4	1	19	24	64	0.00577	0.206	possibly correct	TRUE	VL_20110915_OLI_03.14348.14348.2.dta	cDDLEALKK	R	K	0.95	43.3	34.6	22.2	2		c1: Carbamidomethyl (+57.02)	546.273	1090.53	1091.54	2	-0.0008872	-0.8128	24892.2	64	72	TRUE
1-NIL1	1-NIL1	VL_20110915_OLI_03.raw (F021352)	integrin beta-1 precursor [Mus musculus]	gi|26353804,gi|45504394	nr_20101214.fasta	88231.4	1	19	24	64	0.00577	0.206	possibly correct	TRUE	VL_20110915_OLI_03.14337.14337.2.dta	cDDLEALKK	R	K	0.95	54	34.6	33.9	2		c1: Carbamidomethyl (+57.02)	546.274	1090.53	1091.54	2	-0.0004872	-0.4464	35442.9	64	72	TRUE
1-NIL1	1-NIL1	VL_20110915_OLI_03.raw (F021352)	integrin beta-1 precursor [Mus musculus]	gi|26353804,gi|45504394	nr_20101214.fasta	88231.4	1	19	24	64	0.00577	0.206	possibly correct	TRUE	VL_20110915_OLI_03.15885.15885.3.dta	cDDLEALKKK	R	G	0.946	24.9	34.4	16.8	2		c1: Carbamidomethyl (+57.02)	407.217	1218.63	1219.64	3	0.0007368	0.6041	30474.8	64	73	TRUE
1-NIL1	1-NIL1	VL_20110915_OLI_03.raw (F021352)	integrin beta-1 precursor [Mus musculus]	gi|26353804,gi|45504394	nr_20101214.fasta	88231.4	1	19	24	64	0.00577	0.206	possibly correct	TRUE	VL_20110915_OLI_03.12727.12727.3.dta	cNcQSHGIPASPK	K	C	0.95	27.8	35.2	22.9	2		c1: Carbamidomethyl (+57.02), c3: Carbamidomethyl (+57.02)	485.886	1454.64	1455.65	3	-0.004029	-2.768	71122.3	464	476	TRUE
1-NIL1	1-NIL1	VL_20110915_OLI_03.raw (F021352)	integrin beta-1 precursor [Mus musculus]	gi|26353804,gi|45504394	nr_20101214.fasta	88231.4	1	19	24	64	0.00577	0.206	possibly correct	TRUE	VL_20110915_OLI_03.12719.12719.3.dta	cNcQSHGIPASPK	K	C	0.95	28.9	35.2	22.6	2		c1: Carbamidomethyl (+57.02), c3: Carbamidomethyl (+57.02)	485.886	1454.64	1455.65	3	-0.004029	-2.768	66290.9	464	476	TRUE
1-NIL1	1-NIL1	VL_20110915_OLI_03.raw (F021352)	integrin beta-1 precursor [Mus musculus]	gi|26353804,gi|45504394	nr_20101214.fasta	88231.4	1	19	24	64	0.00577	0.206	possibly correct	TRUE	VL_20110915_OLI_03.12499.12499.2.dta	cNcQSHGIPASPK	K	C	0.95	38.7	35.1	26.6	2		c1: Carbamidomethyl (+57.02), c3: Carbamidomethyl (+57.02)	728.325	1454.63	1455.65	2	-0.004953	-3.402	8989.97	464	476	TRUE
1-NIL1	1-NIL1	VL_20110915_OLI_03.raw (F021352)	integrin beta-1 precursor [Mus musculus]	gi|26353804,gi|45504394	nr_20101214.fasta	88231.4	1	19	24	64	0.00577	0.206	possibly correct	TRUE	VL_20110915_OLI_03.12484.12484.2.dta	cNcQSHGIPASPK	K	C	0.95	40.7	35.1	29.5	2		c1: Carbamidomethyl (+57.02), c3: Carbamidomethyl (+57.02)	728.325	1454.63	1455.65	2	-0.004953	-3.402	8325.85	464	476	TRUE
1-NIL1	1-NIL1	VL_20110915_OLI_03.raw (F021352)	integrin beta-1 precursor [Mus musculus]	gi|26353804,gi|45504394	nr_20101214.fasta	88231.4	1	19	24	64	0.00577	0.206	possibly correct	TRUE	VL_20110915_OLI_03.8484.8484.2.dta	DNTNEIYSGK	R	F	0.95	36.2	35.6	29.2	2			570.761	1139.51	1140.52	2	-0.001922	-1.685	25703.7	542	551	TRUE
1-NIL1	1-NIL1	VL_20110915_OLI_03.raw (F021352)	integrin beta-1 precursor [Mus musculus]	gi|26353804,gi|45504394	nr_20101214.fasta	88231.4	1	19	24	64	0.00577	0.206	possibly correct	TRUE	VL_20110915_OLI_03.8489.8489.2.dta	DNTNEIYSGK	R	F	0.95	41	35.5	34.9	2			570.761	1139.51	1140.52	2	-0.002322	-2.036	28153.3	542	551	TRUE
1-NIL1	1-NIL1	VL_20110915_OLI_03.raw (F021352)	integrin beta-1 precursor [Mus musculus]	gi|26353804,gi|45504394	nr_20101214.fasta	88231.4	1	19	24	64	0.00577	0.206	possibly correct	TRUE	VL_20110915_OLI_03.8565.8565.2.dta	FcEcDNFNcDR	K	S	0.95	21.9	31.6	16.6	2		c2: Carbamidomethyl (+57.02), c4: Carbamidomethyl (+57.02), c9: Carbamidomethyl (+57.02)	768.767	1535.52	1536.53	2	-0.003218	-2.094	6357.14	552	562	TRUE
1-NIL1	1-NIL1	VL_20110915_OLI_03.raw (F021352)	integrin beta-1 precursor [Mus musculus]	gi|26353804,gi|45504394	nr_20101214.fasta	88231.4	1	19	24	64	0.00577	0.206	possibly correct	TRUE	VL_20110915_OLI_03.8571.8571.2.dta	FcEcDNFNcDR	K	S	0.95	32.7	31.6	27.2	2		c2: Carbamidomethyl (+57.02), c4: Carbamidomethyl (+57.02), c9: Carbamidomethyl (+57.02)	768.767	1535.52	1536.53	2	-0.003418	-2.224	7326.58	552	562	TRUE
1-NIL1	1-NIL1	VL_20110915_OLI_03.raw (F021352)	integrin beta-1 precursor [Mus musculus]	gi|26353804,gi|45504394	nr_20101214.fasta	88231.4	1	19	24	64	0.00577	0.206	possibly correct	TRUE	VL_20110915_OLI_03.11135.11135.2.dta	FcEcDNFNcDR	K	S	0.95	43.2	31.6	34.6	2		c2: Carbamidomethyl (+57.02), c4: Carbamidomethyl (+57.02), c9: Carbamidomethyl (+57.02)	768.768	1535.52	1536.53	2	-0.001018	-0.6624	5354.87	552	562	TRUE
1-NIL1	1-NIL1	VL_20110915_OLI_03.raw (F021352)	integrin beta-1 precursor [Mus musculus]	gi|26353804,gi|45504394	nr_20101214.fasta	88231.4	1	19	24	64	0.00577	0.206	possibly correct	TRUE	VL_20110915_OLI_03.11144.11144.2.dta	FcEcDNFNcDR	K	S	0.95	46.8	31.7	40.7	2		c2: Carbamidomethyl (+57.02), c4: Carbamidomethyl (+57.02), c9: Carbamidomethyl (+57.02)	768.767	1535.52	1536.53	2	-0.002818	-1.834	7771.08	552	562	TRUE
1-NIL1	1-NIL1	VL_20110915_OLI_03.raw (F021352)	integrin beta-1 precursor [Mus musculus]	gi|26353804,gi|45504394	nr_20101214.fasta	88231.4	1	19	24	64	0.00577	0.206	possibly correct	TRUE	VL_20110915_OLI_03.10726.10726.2.dta	FcEcDNFNcDR	K	S	0.95	50.4	31.5	46.6	2		c2: Carbamidomethyl (+57.02), c4: Carbamidomethyl (+57.02), c9: Carbamidomethyl (+57.02)	768.767	1535.52	1536.53	2	-0.004018	-2.615	6397.33	552	562	TRUE
1-NIL1	1-NIL1	VL_20110915_OLI_03.raw (F021352)	integrin beta-1 precursor [Mus musculus]	gi|26353804,gi|45504394	nr_20101214.fasta	88231.4	1	19	24	64	0.00577	0.206	possibly correct	TRUE	VL_20110915_OLI_03.10721.10721.2.dta	FcEcDNFNcDR	K	S	0.95	50.1	31.7	46.3	2		c2: Carbamidomethyl (+57.02), c4: Carbamidomethyl (+57.02), c9: Carbamidomethyl (+57.02)	768.768	1535.52	1536.53	2	-0.002418	-1.574	7927.51	552	562	TRUE
1-NIL1	1-NIL1	VL_20110915_OLI_03.raw (F021352)	integrin beta-1 precursor [Mus musculus]	gi|26353804,gi|45504394	nr_20101214.fasta	88231.4	1	19	24	64	0.00577	0.206	possibly correct	TRUE	VL_20110915_OLI_03.11136.11136.2.dta	FcEcDNFNcDR	K	S	0.95	61.7	31.6	57.9	2		c2: Carbamidomethyl (+57.02), c4: Carbamidomethyl (+57.02), c9: Carbamidomethyl (+57.02)	768.768	1535.52	1536.53	2	-0.001018	-0.6624	7017.89	552	562	TRUE
1-NIL1	1-NIL1	VL_20110915_OLI_03.raw (F021352)	integrin beta-1 precursor [Mus musculus]	gi|26353804,gi|45504394	nr_20101214.fasta	88231.4	1	19	24	64	0.00577	0.206	possibly correct	TRUE	VL_20110915_OLI_03.11115.11115.2.dta	FcEcDNFNcDR	K	S	0.95	62.1	31.7	58	2		c2: Carbamidomethyl (+57.02), c4: Carbamidomethyl (+57.02), c9: Carbamidomethyl (+57.02)	768.768	1535.52	1536.53	2	-0.001618	-1.053	7645.42	552	562	TRUE
1-NIL1	1-NIL1	VL_20110915_OLI_03.raw (F021352)	integrin beta-1 precursor [Mus musculus]	gi|26353804,gi|45504394	nr_20101214.fasta	88231.4	1	19	24	64	0.00577	0.206	possibly correct	TRUE	VL_20110915_OLI_03.8999.8999.2.dta	GcQPSDIENPR	K	G	0.95	53	34.9	48.3	2		c2: Carbamidomethyl (+57.02)	636.783	1271.55	1272.56	2	-0.004787	-3.762	12317	74	84	TRUE
1-NIL1	1-NIL1	VL_20110915_OLI_03.raw (F021352)	integrin beta-1 precursor [Mus musculus]	gi|26353804,gi|45504394	nr_20101214.fasta	88231.4	1	19	24	64	0.00577	0.206	possibly correct	TRUE	VL_20110915_OLI_03.9004.9004.2.dta	GcQPSDIENPR	K	G	0.95	51.6	34.6	43.3	2		c2: Carbamidomethyl (+57.02)	636.784	1271.55	1272.56	2	-0.004187	-3.29	12020.3	74	84	TRUE
1-NIL1	1-NIL1	VL_20110915_OLI_03.raw (F021352)	integrin beta-1 precursor [Mus musculus]	gi|26353804,gi|45504394	nr_20101214.fasta	88231.4	1	19	24	64	0.00577	0.206	possibly correct	TRUE	VL_20110915_OLI_03.8716.8716.2.dta	GcQPSDIENPR	K	G	0.95	56.7	34.6	38.4	2		c2: Carbamidomethyl (+57.02)	636.784	1271.55	1272.56	2	-0.003187	-2.505	23597.2	74	84	TRUE
1-NIL1	1-NIL1	VL_20110915_OLI_03.raw (F021352)	integrin beta-1 precursor [Mus musculus]	gi|26353804,gi|45504394	nr_20101214.fasta	88231.4	1	19	24	64	0.00577	0.206	possibly correct	TRUE	VL_20110915_OLI_03.8711.8711.2.dta	GcQPSDIENPR	K	G	0.95	59.8	34.6	48.3	2		c2: Carbamidomethyl (+57.02)	636.784	1271.55	1272.56	2	-0.003387	-2.662	21223.6	74	84	TRUE
1-NIL1	1-NIL1	VL_20110915_OLI_03.raw (F021352)	integrin beta-1 precursor [Mus musculus]	gi|26353804,gi|45504394	nr_20101214.fasta	88231.4	1	19	24	64	0.00577	0.206	possibly correct	TRUE	VL_20110915_OLI_03.7805.7805.2.dta	GIcEcGAcK	R	C	0.95	29	31.5	22.4	2		c3: Carbamidomethyl (+57.02), c5: Carbamidomethyl (+57.02), c8: Carbamidomethyl (+57.02)	527.708	1053.4	1054.41	2	-0.003118	-2.957	23583.5	611	619	TRUE
1-NIL1	1-NIL1	VL_20110915_OLI_03.raw (F021352)	integrin beta-1 precursor [Mus musculus]	gi|26353804,gi|45504394	nr_20101214.fasta	88231.4	1	19	24	64	0.00577	0.206	possibly correct	TRUE	VL_20110915_OLI_03.7802.7802.2.dta	GIcEcGAcK	R	C	0.95	29.5	31.5	22.7	2		c3: Carbamidomethyl (+57.02), c5: Carbamidomethyl (+57.02), c8: Carbamidomethyl (+57.02)	527.708	1053.4	1054.41	2	-0.003118	-2.957	20730.1	611	619	TRUE
1-NIL1	1-NIL1	VL_20110915_OLI_03.raw (F021352)	integrin beta-1 precursor [Mus musculus]	gi|26353804,gi|45504394	nr_20101214.fasta	88231.4	1	19	24	64	0.00577	0.206	possibly correct	TRUE	VL_20110915_OLI_03.8084.8084.2.dta	GIcEcGAcK	R	C	0.95	37	31.5	29.5	2		c3: Carbamidomethyl (+57.02), c5: Carbamidomethyl (+57.02), c8: Carbamidomethyl (+57.02)	527.708	1053.4	1054.41	2	-0.003118	-2.957	27810.4	611	619	TRUE
1-NIL1	1-NIL1	VL_20110915_OLI_03.raw (F021352)	integrin beta-1 precursor [Mus musculus]	gi|26353804,gi|45504394	nr_20101214.fasta	88231.4	1	19	24	64	0.00577	0.206	possibly correct	TRUE	VL_20110915_OLI_03.8082.8082.2.dta	GIcEcGAcK	R	C	0.95	38.2	31.5	35.6	2		c3: Carbamidomethyl (+57.02), c5: Carbamidomethyl (+57.02), c8: Carbamidomethyl (+57.02)	527.708	1053.4	1054.41	2	-0.003318	-3.147	28301.2	611	619	TRUE
1-NIL1	1-NIL1	VL_20110915_OLI_03.raw (F021352)	integrin beta-1 precursor [Mus musculus]	gi|26353804,gi|45504394	nr_20101214.fasta	88231.4	1	19	24	64	0.00577	0.206	possibly correct	TRUE	VL_20110915_OLI_03.5416.5416.2.dta	GIcEcGAcK	R	C	0.95	43	31.4	35.3	2		c3: Carbamidomethyl (+57.02), c5: Carbamidomethyl (+57.02), c8: Carbamidomethyl (+57.02)	527.708	1053.4	1054.41	2	-0.002118	-2.009	38729.8	611	619	TRUE
1-NIL1	1-NIL1	VL_20110915_OLI_03.raw (F021352)	integrin beta-1 precursor [Mus musculus]	gi|26353804,gi|45504394	nr_20101214.fasta	88231.4	1	19	24	64	0.00577	0.206	possibly correct	TRUE	VL_20110915_OLI_03.15595.15595.2.dta	IGFGSFVEK	R	T	0.95	42.4	31.7	28.7	2			492.264	982.513	983.52	2	0.0009781	0.9944	61325.7	182	190	TRUE
1-NIL1	1-NIL1	VL_20110915_OLI_03.raw (F021352)	integrin beta-1 precursor [Mus musculus]	gi|26353804,gi|45504394	nr_20101214.fasta	88231.4	1	19	24	64	0.00577	0.206	possibly correct	TRUE	VL_20110915_OLI_03.15586.15586.2.dta	IGFGSFVEK	R	T	0.95	53.8	32	33.9	2			492.264	982.513	983.52	2	0.0005781	0.5877	58540.8	182	190	TRUE
1-NIL1	1-NIL1	VL_20110915_OLI_03.raw (F021352)	integrin beta-1 precursor [Mus musculus]	gi|26353804,gi|45504394	nr_20101214.fasta	88231.4	1	19	24	64	0.00577	0.206	possibly correct	TRUE	VL_20110915_OLI_03.7075.7075.2.dta	ITSDFR	R	I	0.946	22.7	30.2	12.5	2			369.692	737.369	738.378	2	-0.002222	-3.009	59198.4	176	181	TRUE
1-NIL1	1-NIL1	VL_20110915_OLI_03.raw (F021352)	integrin beta-1 precursor [Mus musculus]	gi|26353804,gi|45504394	nr_20101214.fasta	88231.4	1	19	24	64	0.00577	0.206	possibly correct	TRUE	VL_20110915_OLI_03.7078.7078.2.dta	ITSDFR	R	I	0.95	23.8	30.2	12.5	2			369.692	737.369	738.378	2	-0.001422	-1.926	60459.4	176	181	TRUE
1-NIL1	1-NIL1	VL_20110915_OLI_03.raw (F021352)	integrin beta-1 precursor [Mus musculus]	gi|26353804,gi|45504394	nr_20101214.fasta	88231.4	1	19	24	64	0.00577	0.206	possibly correct	TRUE	VL_20110915_OLI_03.11960.11960.3.dta	KGcQPSDIENPR	K	G	0.95	23.5	35.5	10.6	2		c3: Carbamidomethyl (+57.02)	467.557	1399.65	1400.66	3	-0.001863	-1.33	33438.5	73	84	TRUE
1-NIL1	1-NIL1	VL_20110915_OLI_03.raw (F021352)	integrin beta-1 precursor [Mus musculus]	gi|26353804,gi|45504394	nr_20101214.fasta	88231.4	1	19	24	64	0.00577	0.206	possibly correct	TRUE	VL_20110915_OLI_03.12600.12600.3.dta	KGcQPSDIENPR	K	G	0.95	40.9	35.4	20.2	2		c3: Carbamidomethyl (+57.02)	467.557	1399.65	1400.66	3	-0.003963	-2.83	66533.8	73	84	TRUE
1-NIL1	1-NIL1	VL_20110915_OLI_03.raw (F021352)	integrin beta-1 precursor [Mus musculus]	gi|26353804,gi|45504394	nr_20101214.fasta	88231.4	1	19	24	64	0.00577	0.206	possibly correct	TRUE	VL_20110915_OLI_03.15383.15383.3.dta	KRDNTNEIYSGK	R	F	0.95	26.1	34.9	12.6	2			475.575	1423.7	1424.71	3	-0.001298	-0.911	43876.8	540	551	TRUE
1-NIL1	1-NIL1	VL_20110915_OLI_03.raw (F021352)	integrin beta-1 precursor [Mus musculus]	gi|26353804,gi|45504394	nr_20101214.fasta	88231.4	1	19	24	64	0.00577	0.206	possibly correct	TRUE	VL_20110915_OLI_03.15373.15373.3.dta	KRDNTNEIYSGK	R	F	0.95	28.5	34.9	18.8	2			475.575	1423.7	1424.71	3	-0.001898	-1.332	43444.3	540	551	TRUE
1-NIL1	1-NIL1	VL_20110915_OLI_03.raw (F021352)	integrin beta-1 precursor [Mus musculus]	gi|26353804,gi|45504394	nr_20101214.fasta	88231.4	1	19	24	64	0.00577	0.206	possibly correct	TRUE	VL_20110915_OLI_03.15433.15433.2.dta	KRDNTNEIYSGK	R	F	0.95	42.9	35	38.3	2			712.861	1423.71	1424.71	2	0.001178	0.8269	5132.78	540	551	TRUE
1-NIL1	1-NIL1	VL_20110915_OLI_03.raw (F021352)	integrin beta-1 precursor [Mus musculus]	gi|26353804,gi|45504394	nr_20101214.fasta	88231.4	1	19	24	64	0.00577	0.206	possibly correct	TRUE	VL_20110915_OLI_03.17224.17224.3.dta	LRPEDITQIQPQQLLLK	K	L	0.95	24.5	25.6	20.5	2			678.398	2032.17	2033.18	3	0.002102	1.034	4071.78	106	122	TRUE
1-NIL1	1-NIL1	VL_20110915_OLI_03.raw (F021352)	integrin beta-1 precursor [Mus musculus]	gi|26353804,gi|45504394	nr_20101214.fasta	88231.4	1	19	24	64	0.00577	0.206	possibly correct	TRUE	VL_20110915_OLI_03.17227.17227.3.dta	LRPEDITQIQPQQLLLK	K	L	0.95	24.2	26.3	18.5	2			678.396	2032.17	2033.18	3	-0.002998	-1.475	4084.58	106	122	TRUE
1-NIL1	1-NIL1	VL_20110915_OLI_03.raw (F021352)	integrin beta-1 precursor [Mus musculus]	gi|26353804,gi|45504394	nr_20101214.fasta	88231.4	1	19	24	64	0.00577	0.206	possibly correct	TRUE	VL_20110915_OLI_03.10050.10050.2.dta	SAVTTVVNPK	K	Y	0.946	28.3	33.6	21.8	2			508.291	1014.57	1015.58	2	-0.003522	-3.468	16047.9	785	794	TRUE
1-NIL1	1-NIL1	VL_20110915_OLI_03.raw (F021352)	integrin beta-1 precursor [Mus musculus]	gi|26353804,gi|45504394	nr_20101214.fasta	88231.4	1	19	24	64	0.00577	0.206	possibly correct	TRUE	VL_20110915_OLI_03.7712.7712.2.dta	SAVTTVVNPK	K	Y	0.95	50	33.6	42.3	2			508.291	1014.57	1015.58	2	-0.003522	-3.468	41177.3	785	794	TRUE
1-NIL1	1-NIL1	VL_20110915_OLI_03.raw (F021352)	integrin beta-1 precursor [Mus musculus]	gi|26353804,gi|45504394	nr_20101214.fasta	88231.4	1	19	24	64	0.00577	0.206	possibly correct	TRUE	VL_20110915_OLI_03.7703.7703.2.dta	SAVTTVVNPK	K	Y	0.95	48.7	33.6	41.5	2			508.291	1014.57	1015.58	2	-0.002722	-2.68	32121.8	785	794	TRUE
1-NIL1	1-NIL1	VL_20110915_OLI_03.raw (F021352)	integrin beta-1 precursor [Mus musculus]	gi|26353804,gi|45504394	nr_20101214.fasta	88231.4	1	19	24	64	0.00577	0.206	possibly correct	TRUE	VL_20110915_OLI_03.10610.10610.2.dta	SAVTTVVNPK	K	Y	0.95	55.5	33.5	47.3	2			508.292	1014.57	1015.58	2	-0.002122	-2.089	56747.1	785	794	TRUE
1-NIL1	1-NIL1	VL_20110915_OLI_03.raw (F021352)	integrin beta-1 precursor [Mus musculus]	gi|26353804,gi|45504394	nr_20101214.fasta	88231.4	1	19	24	64	0.00577	0.206	possibly correct	TRUE	VL_20110915_OLI_03.10254.10254.2.dta	SAVTTVVNPK	K	Y	0.95	65	33.6	53.8	2			508.291	1014.57	1015.58	2	-0.002722	-2.68	60445.1	785	794	TRUE
1-NIL1	1-NIL1	VL_20110915_OLI_03.raw (F021352)	integrin beta-1 precursor [Mus musculus]	gi|26353804,gi|45504394	nr_20101214.fasta	88231.4	1	19	24	64	0.00577	0.206	possibly correct	TRUE	VL_20110915_OLI_03.15083.15083.2.dta	SGEPQKFTLK	R	F	0.95	25.1	33.2	15.5	2			567.811	1133.61	1134.62	2	-0.0006219	-0.5482	13801.3	125	134	TRUE
1-NIL1	1-NIL1	VL_20110915_OLI_03.raw (F021352)	integrin beta-1 precursor [Mus musculus]	gi|26353804,gi|45504394	nr_20101214.fasta	88231.4	1	19	24	64	0.00577	0.206	possibly correct	TRUE	VL_20110915_OLI_03.15075.15075.2.dta	SGEPQKFTLK	R	F	0.95	25.5	33.2	18	2			567.811	1133.61	1134.62	2	-0.0008219	-0.7244	15529.5	125	134	TRUE
1-NIL1	1-NIL1	VL_20110915_OLI_03.raw (F021352)	integrin beta-1 precursor [Mus musculus]	gi|26353804,gi|45504394	nr_20101214.fasta	88231.4	1	19	24	64	0.00577	0.206	possibly correct	TRUE	VL_20110915_OLI_03.8194.8194.2.dta	SGEPQKFTLK	R	F	0.95	29.9	33.4	16.9	2			567.81	1133.61	1134.62	2	-0.002422	-2.135	15267.3	125	134	TRUE
1-NIL1	1-NIL1	VL_20110915_OLI_03.raw (F021352)	integrin beta-1 precursor [Mus musculus]	gi|26353804,gi|45504394	nr_20101214.fasta	88231.4	1	19	24	64	0.00577	0.206	possibly correct	TRUE	VL_20110915_OLI_03.14827.14827.3.dta	SGEPQKFTLK	R	F	0.95	48.8	33.2	37.3	2			378.877	1133.61	1134.62	3	0.0006021	0.5306	198196	125	134	TRUE
1-NIL1	1-NIL1	VL_20110915_OLI_03.raw (F021352)	integrin beta-1 precursor [Mus musculus]	gi|26353804,gi|45504394	nr_20101214.fasta	88231.4	1	19	24	64	0.00577	0.206	possibly correct	TRUE	VL_20110915_OLI_03.14036.14036.2.dta	SLGTDLMNEmR	K	R	0.95	30.8	35.4	17.6	2		m10: Oxidation (+15.99)	641.792	1281.57	1282.58	2	-0.000837	-0.6526	11587.8	164	174	TRUE
1-NIL1	1-NIL1	VL_20110915_OLI_03.raw (F021352)	integrin beta-1 precursor [Mus musculus]	gi|26353804,gi|45504394	nr_20101214.fasta	88231.4	1	19	24	64	0.00577	0.206	possibly correct	TRUE	VL_20110915_OLI_03.8418.8418.2.dta	SNGLIcGGNGVcR	R	C	0.95	34.9	34.9	29.2	2		c6: Carbamidomethyl (+57.02), c12: Carbamidomethyl (+57.02)	682.313	1362.61	1363.62	2	-0.002753	-2.019	7042.78	563	575	TRUE
1-NIL1	1-NIL1	VL_20110915_OLI_03.raw (F021352)	integrin beta-1 precursor [Mus musculus]	gi|26353804,gi|45504394	nr_20101214.fasta	88231.4	1	19	24	64	0.00577	0.206	possibly correct	TRUE	VL_20110915_OLI_03.8427.8427.2.dta	SNGLIcGGNGVcR	R	C	0.95	39.8	35	34.2	2		c6: Carbamidomethyl (+57.02), c12: Carbamidomethyl (+57.02)	682.312	1362.61	1363.62	2	-0.003953	-2.899	8550.72	563	575	TRUE
1-NIL1	1-NIL1	VL_20110915_OLI_03.raw (F021352)	integrin beta-1 precursor [Mus musculus]	gi|26353804,gi|45504394	nr_20101214.fasta	88231.4	1	19	24	64	0.00577	0.206	possibly correct	TRUE	VL_20110915_OLI_03.11617.11617.2.dta	SNGLIcGGNGVcR	R	C	0.95	38.8	34.9	31.6	2		c6: Carbamidomethyl (+57.02), c12: Carbamidomethyl (+57.02)	682.313	1362.61	1363.62	2	-0.002753	-2.019	20305.4	563	575	TRUE
1-NIL1	1-NIL1	VL_20110915_OLI_03.raw (F021352)	integrin beta-1 precursor [Mus musculus]	gi|26353804,gi|45504394	nr_20101214.fasta	88231.4	1	19	24	64	0.00577	0.206	possibly correct	TRUE	VL_20110915_OLI_03.11528.11528.2.dta	SNGLIcGGNGVcR	R	C	0.95	46.8	34.9	36	2		c6: Carbamidomethyl (+57.02), c12: Carbamidomethyl (+57.02)	682.313	1362.61	1363.62	2	-0.001553	-1.139	48456.4	563	575	TRUE
1-NIL1	1-NIL1	VL_20110915_OLI_03.raw (F021352)	integrin beta-1 precursor [Mus musculus]	gi|26353804,gi|45504394	nr_20101214.fasta	88231.4	1	19	24	64	0.00577	0.206	possibly correct	TRUE	VL_20110915_OLI_03.11607.11607.2.dta	SNGLIcGGNGVcR	R	C	0.95	55.9	34.9	46.7	2		c6: Carbamidomethyl (+57.02), c12: Carbamidomethyl (+57.02)	682.313	1362.61	1363.62	2	-0.001153	-0.8452	22063.6	563	575	TRUE
1-NIL1	1-NIL1	VL_20110915_OLI_03.raw (F021352)	integrin beta-1 precursor [Mus musculus]	gi|26353804,gi|45504394	nr_20101214.fasta	88231.4	1	19	24	64	0.00577	0.206	possibly correct	TRUE	VL_20110915_OLI_03.13154.13154.2.dta	TVMPYISTTPAK	K	L	0.95	25.6	34.4	17.4	2			654.847	1307.68	1308.69	2	-0.0006219	-0.4752	21316.4	191	202	TRUE
1-NIL1	1-NIL1	VL_20110915_OLI_03.raw (F021352)	integrin beta-1 precursor [Mus musculus]	gi|26353804,gi|45504394	nr_20101214.fasta	88231.4	1	19	24	64	0.00577	0.206	possibly correct	TRUE	VL_20110915_OLI_03.11160.11160.2.dta	TVmPYISTTPAK	K	L	0.95	41.5	34.8	25	2		m3: Oxidation (+15.99)	662.844	1323.67	1324.68	2	-0.001537	-1.16	18935.4	191	202	TRUE
1-NIL1	1-NIL1	VL_20110915_OLI_03.raw (F021352)	integrin beta-1 precursor [Mus musculus]	gi|26353804,gi|45504394	nr_20101214.fasta	88231.4	1	19	24	64	0.00577	0.206	possibly correct	TRUE	VL_20110915_OLI_03.11170.11170.2.dta	TVmPYISTTPAK	K	L	0.95	47.7	34.8	34.1	2		m3: Oxidation (+15.99)	662.844	1323.67	1324.68	2	-0.001537	-1.16	23332.8	191	202	TRUE
1-NIL1	1-NIL1	VL_20110915_OLI_03.raw (F021352)	integrin beta-1 precursor [Mus musculus]	gi|26353804,gi|45504394	nr_20101214.fasta	88231.4	1	19	24	64	0.00577	0.206	possibly correct	TRUE	VL_20110915_OLI_03.13292.13292.2.dta	TVMPYISTTPAK	K	L	0.95	61	34.3	49.3	2			654.846	1307.68	1308.69	2	-0.001622	-1.239	40897.1	191	202	TRUE
1-NIL1	1-NIL1	VL_20110915_OLI_03.raw (F021352)	integrin beta-1 precursor [Mus musculus]	gi|26353804,gi|45504394	nr_20101214.fasta	88231.4	1	19	24	64	0.00577	0.206	possibly correct	TRUE	VL_20110915_OLI_03.13282.13282.2.dta	TVMPYISTTPAK	K	L	0.95	73.8	34.3	62.5	2			654.846	1307.68	1308.69	2	-0.001422	-1.087	37740.4	191	202	TRUE
1-NIL1	1-NIL1	VL_20110915_OLI_03.raw (F021352)	integrin beta-1 precursor [Mus musculus]	gi|26353804,gi|45504394	nr_20101214.fasta	88231.4	1	19	24	64	0.00577	0.206	possibly correct	TRUE	VL_20110915_OLI_03.12814.12814.2.dta	WDTGENPIYK	K	S	0.95	29.9	34.2	17.1	2			611.79	1221.57	1222.57	2	-0.001122	-0.9177	23888.4	775	784	TRUE
1-NIL1	1-NIL1	VL_20110915_OLI_03.raw (F021352)	integrin beta-1 precursor [Mus musculus]	gi|26353804,gi|45504394	nr_20101214.fasta	88231.4	1	19	24	64	0.00577	0.206	possibly correct	TRUE	VL_20110915_OLI_03.13250.13250.2.dta	WDTGENPIYK	K	S	0.95	36.1	34.3	28	2			611.79	1221.56	1222.57	2	-0.002122	-1.736	19953.8	775	784	TRUE
1-NIL1	1-NIL1	VL_20110915_OLI_03.raw (F021352)	integrin beta-1 precursor [Mus musculus]	gi|26353804,gi|45504394	nr_20101214.fasta	88231.4	1	19	24	64	0.00577	0.206	possibly correct	TRUE	VL_20110915_OLI_03.12822.12822.2.dta	WDTGENPIYK	K	S	0.95	41.8	34.2	31.6	2			611.789	1221.56	1222.57	2	-0.002322	-1.899	24570.8	775	784	TRUE
1-NIL1	1-NIL1	VL_20110915_OLI_03.raw (F021352)	integrin beta-1 precursor [Mus musculus]	gi|26353804,gi|45504394	nr_20101214.fasta	88231.4	1	19	24	64	0.00577	0.206	possibly correct	TRUE	VL_20110915_OLI_03.13261.13261.2.dta	WDTGENPIYK	K	S	0.95	41.6	34.2	28.5	2			611.79	1221.57	1222.57	2	-0.0009219	-0.7541	16681.2	775	784	TRUE
1-NIL1	1-NIL1	VL_20110915_OLI_03.raw (F021352)	stomatin [Mus musculus]	gi|26346296,gi|3747064,gi|7710018	nr_20101214.fasta	31360	0.998	2	2	3	0.000271	0.0704	possibly correct	TRUE	VL_20110915_OLI_03.12793.12793.2.dta	LLAQTTLR	R	N	0.95	24.3	31.7	14.3	2			458.284	914.553	915.562	2	-0.002022	-2.208	63250.1	145	152	TRUE
1-NIL1	1-NIL1	VL_20110915_OLI_03.raw (F021352)	stomatin [Mus musculus]	gi|26346296,gi|3747064,gi|7710018	nr_20101214.fasta	31360	0.998	2	2	3	0.000271	0.0704	possibly correct	TRUE	VL_20110915_OLI_03.6178.6178.2.dta	VIAAEGEmNASR	K	A	0.95	29	34.7	23.5	2		m8: Oxidation (+15.99)	632.304	1262.59	1263.6	2	0.000163	0.129	5170.87	221	232	TRUE
1-NIL1	1-NIL1	VL_20110915_OLI_03.raw (F021352)	stomatin [Mus musculus]	gi|26346296,gi|3747064,gi|7710018	nr_20101214.fasta	31360	0.998	2	2	3	0.000271	0.0704	possibly correct	TRUE	VL_20110915_OLI_03.6183.6183.2.dta	VIAAEGEmNASR	K	A	0.95	40.1	34.8	29.1	2		m8: Oxidation (+15.99)	632.303	1262.59	1263.6	2	-0.000637	-0.5041	5170.81	221	232	TRUE
1-NIL1	1-NIL1	VL_20110915_OLI_03.raw (F021352)	Ubiquitin B [Mus musculus]	gi|1167510,gi|12833702,gi|12849189,gi|12851404,gi|13195690,gi|13879398,gi|14250448,gi|148673267,gi|148687613,gi|148688761,gi|148708840,gi|157671923,gi|18044723,gi|18256864,gi|19483857,gi|197725013,gi|220808512,gi|26353460,gi|302595943,gi|42490818,gi|45077	nr_20101214.fasta	34379.1	1	2	2	13	0.00117	0.0721	possibly correct	TRUE	VL_20110915_OLI_03.11833.11833.2.dta	IQDKEGIPPDQQR	K	L	0.95	24.1	34.8	0	2			762.394	1522.77	1523.78	2	-0.001922	-1.261	7486.01	30	42	TRUE
1-NIL1	1-NIL1	VL_20110915_OLI_03.raw (F021352)	Ubiquitin B [Mus musculus]	gi|1167510,gi|12833702,gi|12849189,gi|12851404,gi|13195690,gi|13879398,gi|14250448,gi|148673267,gi|148687613,gi|148688761,gi|148708840,gi|157671923,gi|18044723,gi|18256864,gi|19483857,gi|197725013,gi|220808512,gi|26353460,gi|302595943,gi|42490818,gi|45077	nr_20101214.fasta	34379.1	1	2	2	13	0.00117	0.0721	possibly correct	TRUE	VL_20110915_OLI_03.12397.12397.2.dta	IQDKEGIPPDQQR	K	L	0.95	26	34.8	0	2			762.393	1522.77	1523.78	2	-0.002122	-1.393	9681.49	30	42	TRUE
1-NIL1	1-NIL1	VL_20110915_OLI_03.raw (F021352)	Ubiquitin B [Mus musculus]	gi|1167510,gi|12833702,gi|12849189,gi|12851404,gi|13195690,gi|13879398,gi|14250448,gi|148673267,gi|148687613,gi|148688761,gi|148708840,gi|157671923,gi|18044723,gi|18256864,gi|19483857,gi|197725013,gi|220808512,gi|26353460,gi|302595943,gi|42490818,gi|45077	nr_20101214.fasta	34379.1	1	2	2	13	0.00117	0.0721	possibly correct	TRUE	VL_20110915_OLI_03.13788.13788.2.dta	IQDKEGIPPDQQR	K	L	0.95	32.7	35	0	2			762.393	1522.77	1523.78	2	-0.003922	-2.574	13701.5	30	42	TRUE
1-NIL1	1-NIL1	VL_20110915_OLI_03.raw (F021352)	Ubiquitin B [Mus musculus]	gi|1167510,gi|12833702,gi|12849189,gi|12851404,gi|13195690,gi|13879398,gi|14250448,gi|148673267,gi|148687613,gi|148688761,gi|148708840,gi|157671923,gi|18044723,gi|18256864,gi|19483857,gi|197725013,gi|220808512,gi|26353460,gi|302595943,gi|42490818,gi|45077	nr_20101214.fasta	34379.1	1	2	2	13	0.00117	0.0721	possibly correct	TRUE	VL_20110915_OLI_03.13257.13257.2.dta	IQDKEGIPPDQQR	K	L	0.95	32.7	35	0	2			762.392	1522.77	1523.78	2	-0.004322	-2.836	10518.2	30	42	TRUE
1-NIL1	1-NIL1	VL_20110915_OLI_03.raw (F021352)	Ubiquitin B [Mus musculus]	gi|1167510,gi|12833702,gi|12849189,gi|12851404,gi|13195690,gi|13879398,gi|14250448,gi|148673267,gi|148687613,gi|148688761,gi|148708840,gi|157671923,gi|18044723,gi|18256864,gi|19483857,gi|197725013,gi|220808512,gi|26353460,gi|302595943,gi|42490818,gi|45077	nr_20101214.fasta	34379.1	1	2	2	13	0.00117	0.0721	possibly correct	TRUE	VL_20110915_OLI_03.12426.12426.2.dta	IQDKEGIPPDQQR	K	L	0.95	42.3	35.1	0	2			762.391	1522.77	1523.78	2	-0.006722	-4.411	10072.7	30	42	TRUE
1-NIL1	1-NIL1	VL_20110915_OLI_03.raw (F021352)	Ubiquitin B [Mus musculus]	gi|1167510,gi|12833702,gi|12849189,gi|12851404,gi|13195690,gi|13879398,gi|14250448,gi|148673267,gi|148687613,gi|148688761,gi|148708840,gi|157671923,gi|18044723,gi|18256864,gi|19483857,gi|197725013,gi|220808512,gi|26353460,gi|302595943,gi|42490818,gi|45077	nr_20101214.fasta	34379.1	1	2	2	13	0.00117	0.0721	possibly correct	TRUE	VL_20110915_OLI_03.13723.13723.2.dta	IQDKEGIPPDQQR	K	L	0.95	36.8	34.8	0	2			762.394	1522.77	1523.78	2	-0.001922	-1.261	8357.08	30	42	TRUE
1-NIL1	1-NIL1	VL_20110915_OLI_03.raw (F021352)	Ubiquitin B [Mus musculus]	gi|1167510,gi|12833702,gi|12849189,gi|12851404,gi|13195690,gi|13879398,gi|14250448,gi|148673267,gi|148687613,gi|148688761,gi|148708840,gi|157671923,gi|18044723,gi|18256864,gi|19483857,gi|197725013,gi|220808512,gi|26353460,gi|302595943,gi|42490818,gi|45077	nr_20101214.fasta	34379.1	1	2	2	13	0.00117	0.0721	possibly correct	TRUE	VL_20110915_OLI_03.13789.13789.2.dta	IQDKEGIPPDQQR	K	L	0.95	40	35	0	2			762.393	1522.77	1523.78	2	-0.003922	-2.574	13898.3	30	42	TRUE
1-NIL1	1-NIL1	VL_20110915_OLI_03.raw (F021352)	Ubiquitin B [Mus musculus]	gi|1167510,gi|12833702,gi|12849189,gi|12851404,gi|13195690,gi|13879398,gi|14250448,gi|148673267,gi|148687613,gi|148688761,gi|148708840,gi|157671923,gi|18044723,gi|18256864,gi|19483857,gi|197725013,gi|220808512,gi|26353460,gi|302595943,gi|42490818,gi|45077	nr_20101214.fasta	34379.1	1	2	2	13	0.00117	0.0721	possibly correct	TRUE	VL_20110915_OLI_03.12807.12807.2.dta	IQDKEGIPPDQQR	K	L	0.95	42.1	34.8	0	2			762.392	1522.77	1523.78	2	-0.004722	-3.099	20401.1	30	42	TRUE
1-NIL1	1-NIL1	VL_20110915_OLI_03.raw (F021352)	Ubiquitin B [Mus musculus]	gi|1167510,gi|12833702,gi|12849189,gi|12851404,gi|13195690,gi|13879398,gi|14250448,gi|148673267,gi|148687613,gi|148688761,gi|148708840,gi|157671923,gi|18044723,gi|18256864,gi|19483857,gi|197725013,gi|220808512,gi|26353460,gi|302595943,gi|42490818,gi|45077	nr_20101214.fasta	34379.1	1	2	2	13	0.00117	0.0721	possibly correct	TRUE	VL_20110915_OLI_03.12816.12816.2.dta	IQDKEGIPPDQQR	K	L	0.95	45.2	35	0	2			762.393	1522.77	1523.78	2	-0.003722	-2.443	20583.8	30	42	TRUE
1-NIL1	1-NIL1	VL_20110915_OLI_03.raw (F021352)	Ubiquitin B [Mus musculus]	gi|1167510,gi|12833702,gi|12849189,gi|12851404,gi|13195690,gi|13879398,gi|14250448,gi|148673267,gi|148687613,gi|148688761,gi|148708840,gi|157671923,gi|18044723,gi|18256864,gi|19483857,gi|197725013,gi|220808512,gi|26353460,gi|302595943,gi|42490818,gi|45077	nr_20101214.fasta	34379.1	1	2	2	13	0.00117	0.0721	possibly correct	TRUE	VL_20110915_OLI_03.6647.6647.2.dta	IQDKEGIPPDQQR	K	L	0.95	50	34.9	0	2			762.393	1522.77	1523.78	2	-0.002722	-1.786	7124.37	30	42	TRUE
1-NIL1	1-NIL1	VL_20110915_OLI_03.raw (F021352)	Ubiquitin B [Mus musculus]	gi|1167510,gi|12833702,gi|12849189,gi|12851404,gi|13195690,gi|13879398,gi|14250448,gi|148673267,gi|148687613,gi|148688761,gi|148708840,gi|157671923,gi|18044723,gi|18256864,gi|19483857,gi|197725013,gi|220808512,gi|26353460,gi|302595943,gi|42490818,gi|45077	nr_20101214.fasta	34379.1	1	2	2	13	0.00117	0.0721	possibly correct	TRUE	VL_20110915_OLI_03.13781.13781.2.dta	IQDKEGIPPDQQR	K	L	0.95	49.4	34.8	0	2			762.393	1522.77	1523.78	2	-0.002322	-1.524	12238	30	42	TRUE
1-NIL1	1-NIL1	VL_20110915_OLI_03.raw (F021352)	Ubiquitin B [Mus musculus]	gi|1167510,gi|12833702,gi|12849189,gi|12851404,gi|13195690,gi|13879398,gi|14250448,gi|148673267,gi|148687613,gi|148688761,gi|148708840,gi|157671923,gi|18044723,gi|18256864,gi|19483857,gi|197725013,gi|220808512,gi|26353460,gi|302595943,gi|42490818,gi|45077	nr_20101214.fasta	34379.1	1	2	2	13	0.00117	0.0721	possibly correct	TRUE	VL_20110915_OLI_03.11217.11217.2.dta	TLSDYNIQK	R	E	0.95	30.5	35	18.6	2			541.279	1080.54	1081.55	2	-0.002022	-1.869	53424.1	55	63	TRUE
1-NIL1	1-NIL1	VL_20110915_OLI_03.raw (F021352)	Ubiquitin B [Mus musculus]	gi|1167510,gi|12833702,gi|12849189,gi|12851404,gi|13195690,gi|13879398,gi|14250448,gi|148673267,gi|148687613,gi|148688761,gi|148708840,gi|157671923,gi|18044723,gi|18256864,gi|19483857,gi|197725013,gi|220808512,gi|26353460,gi|302595943,gi|42490818,gi|45077	nr_20101214.fasta	34379.1	1	2	2	13	0.00117	0.0721	possibly correct	TRUE	VL_20110915_OLI_03.11207.11207.2.dta	TLSDYNIQK	R	E	0.95	42.7	34.8	21.1	2			541.279	1080.54	1081.55	2	-0.001422	-1.315	51070.7	55	63	TRUE
1-NIL1	1-NIL1	VL_20110915_OLI_03.raw (F021352)	4F2 cell-surface antigen heavy chain isoform b [Mus musculus]	gi|238637277,gi|238637279	nr_20101214.fasta	58339.2	0.999	2	2	4	0.000361	0.0532	possibly correct	TRUE	VL_20110915_OLI_03.14606.14606.2.dta	LGASNLPAGISLPASAK	R	L	0.95	34.9	29.8	34.9	2			783.947	1565.88	1566.89	2	0.001378	0.8795	3661.77	471	487	TRUE
1-NIL1	1-NIL1	VL_20110915_OLI_03.raw (F021352)	4F2 cell-surface antigen heavy chain isoform b [Mus musculus]	gi|238637277,gi|238637279	nr_20101214.fasta	58339.2	0.999	2	2	4	0.000361	0.0532	possibly correct	TRUE	VL_20110915_OLI_03.14629.14629.2.dta	LGASNLPAGISLPASAK	R	L	0.95	44.4	29.9	39.4	2			783.947	1565.88	1566.89	2	0.0009781	0.6242	4056.46	471	487	TRUE
1-NIL1	1-NIL1	VL_20110915_OLI_03.raw (F021352)	4F2 cell-surface antigen heavy chain isoform b [Mus musculus]	gi|238637277,gi|238637279	nr_20101214.fasta	58339.2	0.999	2	2	4	0.000361	0.0532	possibly correct	TRUE	VL_20110915_OLI_03.6107.6107.2.dta	VAEDETEAGVK	K	F	0.95	24	34.2	16.5	2			574.277	1146.54	1147.55	2	-0.001722	-1.501	17028.7	43	53	TRUE
1-NIL1	1-NIL1	VL_20110915_OLI_03.raw (F021352)	4F2 cell-surface antigen heavy chain isoform b [Mus musculus]	gi|238637277,gi|238637279	nr_20101214.fasta	58339.2	0.999	2	2	4	0.000361	0.0532	possibly correct	TRUE	VL_20110915_OLI_03.6102.6102.2.dta	VAEDETEAGVK	K	F	0.95	39.6	34.2	35.2	2			574.277	1146.54	1147.55	2	-0.001722	-1.501	16630.6	43	53	TRUE
1-NIL1	1-NIL1	VL_20110915_OLI_03.raw (F021352)	polyadenylate-binding protein 1 [Mus musculus]	gi|129535,gi|26354649,gi|31560656,gi|74212334	nr_20101214.fasta	70671.3	1	8	9	15	0.00135	0.124	possibly correct	TRUE	VL_20110915_OLI_03.15685.15685.2.dta	AKEFTNVYIK	R	N	0.95	23.2	31.4	14.2	2			606.835	1211.66	1212.66	2	-2.194e-05	-0.01809	9901.01	187	196	TRUE
1-NIL1	1-NIL1	VL_20110915_OLI_03.raw (F021352)	polyadenylate-binding protein 1 [Mus musculus]	gi|129535,gi|26354649,gi|31560656,gi|74212334	nr_20101214.fasta	70671.3	1	8	9	15	0.00135	0.124	possibly correct	TRUE	VL_20110915_OLI_03.15505.15505.3.dta	AKEFTNVYIK	R	N	0.95	25.1	31.4	18.5	2			404.892	1211.66	1212.66	3	2.058e-06	0.001697	51506.1	187	196	TRUE
1-NIL1	1-NIL1	VL_20110915_OLI_03.raw (F021352)	polyadenylate-binding protein 1 [Mus musculus]	gi|129535,gi|26354649,gi|31560656,gi|74212334	nr_20101214.fasta	70671.3	1	8	9	15	0.00135	0.124	possibly correct	TRUE	VL_20110915_OLI_03.15561.15561.2.dta	AKEFTNVYIK	R	N	0.95	33	31.4	27.3	2			606.834	1211.65	1212.66	2	-0.0008219	-0.6778	8444.47	187	196	TRUE
1-NIL1	1-NIL1	VL_20110915_OLI_03.raw (F021352)	polyadenylate-binding protein 1 [Mus musculus]	gi|129535,gi|26354649,gi|31560656,gi|74212334	nr_20101214.fasta	70671.3	1	8	9	15	0.00135	0.124	possibly correct	TRUE	VL_20110915_OLI_03.14543.14543.2.dta	ALDTmNFDVIK	R	G	0.95	41	34.6	25.4	2		m5: Oxidation (+15.99)	641.821	1281.63	1282.63	2	0.000163	0.1271	10904.3	68	78	TRUE
1-NIL1	1-NIL1	VL_20110915_OLI_03.raw (F021352)	polyadenylate-binding protein 1 [Mus musculus]	gi|129535,gi|26354649,gi|31560656,gi|74212334	nr_20101214.fasta	70671.3	1	8	9	15	0.00135	0.124	possibly correct	TRUE	VL_20110915_OLI_03.14532.14532.2.dta	ALDTmNFDVIK	R	G	0.95	46.9	34.9	37.3	2		m5: Oxidation (+15.99)	641.82	1281.63	1282.63	2	-0.001837	-1.432	10116	68	78	TRUE
1-NIL1	1-NIL1	VL_20110915_OLI_03.raw (F021352)	polyadenylate-binding protein 1 [Mus musculus]	gi|129535,gi|26354649,gi|31560656,gi|74212334	nr_20101214.fasta	70671.3	1	8	9	15	0.00135	0.124	possibly correct	TRUE	VL_20110915_OLI_03.15774.15774.2.dta	EFSPFGTITSAK	K	V	0.95	44.3	34	37	2			642.827	1283.64	1284.65	2	0.0003781	0.2943	8008.33	313	324	TRUE
1-NIL1	1-NIL1	VL_20110915_OLI_03.raw (F021352)	polyadenylate-binding protein 1 [Mus musculus]	gi|129535,gi|26354649,gi|31560656,gi|74212334	nr_20101214.fasta	70671.3	1	8	9	15	0.00135	0.124	possibly correct	TRUE	VL_20110915_OLI_03.16221.16221.2.dta	FSPAGPILSIR	K	V	0.95	22.2	31.9	12.2	2			579.338	1156.66	1157.67	2	7.806e-05	0.06743	20892.1	31	41	TRUE
1-NIL1	1-NIL1	VL_20110915_OLI_03.raw (F021352)	polyadenylate-binding protein 1 [Mus musculus]	gi|129535,gi|26354649,gi|31560656,gi|74212334	nr_20101214.fasta	70671.3	1	8	9	15	0.00135	0.124	possibly correct	TRUE	VL_20110915_OLI_03.16234.16234.2.dta	FSPAGPILSIR	K	V	0.95	25.3	31.9	16.4	2			579.337	1156.66	1157.67	2	-0.0001219	-0.1053	23580.6	31	41	TRUE
1-NIL1	1-NIL1	VL_20110915_OLI_03.raw (F021352)	polyadenylate-binding protein 1 [Mus musculus]	gi|129535,gi|26354649,gi|31560656,gi|74212334	nr_20101214.fasta	70671.3	1	8	9	15	0.00135	0.124	possibly correct	TRUE	VL_20110915_OLI_03.16600.16600.2.dta	GFGFVcFSSPEEATK	K	A	0.95	36.2	36.2	32	2		c6: Carbamidomethyl (+57.02)	831.877	1661.74	1662.75	2	-0.0001872	-0.1126	2850.68	334	348	TRUE
1-NIL1	1-NIL1	VL_20110915_OLI_03.raw (F021352)	polyadenylate-binding protein 1 [Mus musculus]	gi|129535,gi|26354649,gi|31560656,gi|74212334	nr_20101214.fasta	70671.3	1	8	9	15	0.00135	0.124	possibly correct	TRUE	VL_20110915_OLI_03.16407.16407.2.dta	KSGVGNIFIK	R	N	0.95	28.4	29	22.5	2			531.819	1061.62	1062.63	2	0.0005781	0.544	9013.73	95	104	TRUE
1-NIL1	1-NIL1	VL_20110915_OLI_03.raw (F021352)	polyadenylate-binding protein 1 [Mus musculus]	gi|129535,gi|26354649,gi|31560656,gi|74212334	nr_20101214.fasta	70671.3	1	8	9	15	0.00135	0.124	possibly correct	TRUE	VL_20110915_OLI_03.10411.10411.2.dta	NLDDGIDDER	K	L	0.95	40	33.9	28.5	2			581.252	1160.49	1161.5	2	-0.004622	-3.979	14532	300	309	TRUE
1-NIL1	1-NIL1	VL_20110915_OLI_03.raw (F021352)	polyadenylate-binding protein 1 [Mus musculus]	gi|129535,gi|26354649,gi|31560656,gi|74212334	nr_20101214.fasta	70671.3	1	8	9	15	0.00135	0.124	possibly correct	TRUE	VL_20110915_OLI_03.10414.10414.2.dta	NLDDGIDDER	K	L	0.95	38	34	31.3	2			581.253	1160.49	1161.5	2	-0.003622	-3.118	12980.8	300	309	TRUE
1-NIL1	1-NIL1	VL_20110915_OLI_03.raw (F021352)	polyadenylate-binding protein 1 [Mus musculus]	gi|129535,gi|26354649,gi|31560656,gi|74212334	nr_20101214.fasta	70671.3	1	8	9	15	0.00135	0.124	possibly correct	TRUE	VL_20110915_OLI_03.10535.10535.2.dta	NLDDGIDDER	K	L	0.95	42.8	33.9	31.9	2			581.253	1160.49	1161.5	2	-0.004222	-3.635	14165.2	300	309	TRUE
1-NIL1	1-NIL1	VL_20110915_OLI_03.raw (F021352)	polyadenylate-binding protein 1 [Mus musculus]	gi|129535,gi|26354649,gi|31560656,gi|74212334	nr_20101214.fasta	70671.3	1	8	9	15	0.00135	0.124	possibly correct	TRUE	VL_20110915_OLI_03.10531.10531.2.dta	NLDDGIDDER	K	L	0.95	52.8	33.9	44.8	2			581.253	1160.49	1161.5	2	-0.002822	-2.43	12928.7	300	309	TRUE
1-NIL1	1-NIL1	VL_20110915_OLI_03.raw (F021352)	polyadenylate-binding protein 1 [Mus musculus]	gi|129535,gi|26354649,gi|31560656,gi|74212334	nr_20101214.fasta	70671.3	1	8	9	15	0.00135	0.124	possibly correct	TRUE	VL_20110915_OLI_03.15099.15099.2.dta	SGVGNIFIK	K	N	0.95	56.5	30.9	40.8	2			467.771	933.528	934.536	2	-0.0002219	-0.2375	47285.9	96	104	TRUE
1-NIL1	1-NIL1	VL_20110915_OLI_03.raw (F021352)	clathrin heavy chain 1 [Mus musculus]	gi|33438248,gi|51491845,gi|56205529	nr_20101214.fasta	191561	1	20	21	43	0.00388	0.133	possibly correct	TRUE	VL_20110915_OLI_03.14061.14061.2.dta	AHIAQLcEK	R	A	0.95	33.5	33.6	26.4	2		c7: Carbamidomethyl (+57.02)	535.276	1068.54	1069.55	2	-0.001287	-1.204	21217.9	611	619	TRUE
1-NIL1	1-NIL1	VL_20110915_OLI_03.raw (F021352)	clathrin heavy chain 1 [Mus musculus]	gi|33438248,gi|51491845,gi|56205529	nr_20101214.fasta	191561	1	20	21	43	0.00388	0.133	possibly correct	TRUE	VL_20110915_OLI_03.14071.14071.2.dta	AHIAQLcEK	R	A	0.95	44.6	33.1	37.2	2		c7: Carbamidomethyl (+57.02)	535.276	1068.54	1069.55	2	-0.0008872	-0.8296	20219.5	611	619	TRUE
1-NIL1	1-NIL1	VL_20110915_OLI_03.raw (F021352)	clathrin heavy chain 1 [Mus musculus]	gi|33438248,gi|51491845,gi|56205529	nr_20101214.fasta	191561	1	20	21	43	0.00388	0.133	possibly correct	TRUE	VL_20110915_OLI_03.11829.11829.2.dta	AVNYFSK	R	V	0.95	34.9	36.8	21.5	2			414.716	827.417	828.425	2	-0.001022	-1.234	82705.1	1435	1441	TRUE
1-NIL1	1-NIL1	VL_20110915_OLI_03.raw (F021352)	clathrin heavy chain 1 [Mus musculus]	gi|33438248,gi|51491845,gi|56205529	nr_20101214.fasta	191561	1	20	21	43	0.00388	0.133	possibly correct	TRUE	VL_20110915_OLI_03.11837.11837.2.dta	AVNYFSK	R	V	0.95	34.8	36.8	20.3	2			414.716	827.417	828.425	2	-0.0006219	-0.7508	77717.5	1435	1441	TRUE
1-NIL1	1-NIL1	VL_20110915_OLI_03.raw (F021352)	clathrin heavy chain 1 [Mus musculus]	gi|33438248,gi|51491845,gi|56205529	nr_20101214.fasta	191561	1	20	21	43	0.00388	0.133	possibly correct	TRUE	VL_20110915_OLI_03.11348.11348.2.dta	AYEFAER	R	C	0.95	33.6	32.7	11.3	2			443.208	884.402	885.41	2	-0.001122	-1.267	36442.5	1095	1101	TRUE
1-NIL1	1-NIL1	VL_20110915_OLI_03.raw (F021352)	clathrin heavy chain 1 [Mus musculus]	gi|33438248,gi|51491845,gi|56205529	nr_20101214.fasta	191561	1	20	21	43	0.00388	0.133	possibly correct	TRUE	VL_20110915_OLI_03.11337.11337.2.dta	AYEFAER	R	C	0.95	38.9	32.7	23.1	2			443.208	884.401	885.41	2	-0.001522	-1.719	35715.9	1095	1101	TRUE
1-NIL1	1-NIL1	VL_20110915_OLI_03.raw (F021352)	clathrin heavy chain 1 [Mus musculus]	gi|33438248,gi|51491845,gi|56205529	nr_20101214.fasta	191561	1	20	21	43	0.00388	0.133	possibly correct	TRUE	VL_20110915_OLI_03.14665.14665.2.dta	cNEPAVWSQLAK	R	A	0.95	34.2	35.5	24.5	2		c1: Carbamidomethyl (+57.02)	701.842	1401.67	1402.68	2	-0.001087	-0.7751	9388.23	1102	1113	TRUE
1-NIL1	1-NIL1	VL_20110915_OLI_03.raw (F021352)	clathrin heavy chain 1 [Mus musculus]	gi|33438248,gi|51491845,gi|56205529	nr_20101214.fasta	191561	1	20	21	43	0.00388	0.133	possibly correct	TRUE	VL_20110915_OLI_03.14672.14672.2.dta	cNEPAVWSQLAK	R	A	0.95	41	35.5	30.3	2		c1: Carbamidomethyl (+57.02)	701.843	1401.67	1402.68	2	0.0009128	0.6507	10096.8	1102	1113	TRUE
1-NIL1	1-NIL1	VL_20110915_OLI_03.raw (F021352)	clathrin heavy chain 1 [Mus musculus]	gi|33438248,gi|51491845,gi|56205529	nr_20101214.fasta	191561	1	20	21	43	0.00388	0.133	possibly correct	TRUE	VL_20110915_OLI_03.6108.6108.2.dta	ESNcYDPER	R	V	0.948	21.9	32	13.2	2		c4: Carbamidomethyl (+57.02)	585.23	1168.45	1169.45	2	-0.0002872	-0.2456	11388.2	750	758	TRUE
1-NIL1	1-NIL1	VL_20110915_OLI_03.raw (F021352)	clathrin heavy chain 1 [Mus musculus]	gi|33438248,gi|51491845,gi|56205529	nr_20101214.fasta	191561	1	20	21	43	0.00388	0.133	possibly correct	TRUE	VL_20110915_OLI_03.8113.8113.2.dta	ESNcYDPER	R	V	0.95	31	31.5	17.6	2		c4: Carbamidomethyl (+57.02)	585.228	1168.44	1169.45	2	-0.003487	-2.982	19642.4	750	758	TRUE
1-NIL1	1-NIL1	VL_20110915_OLI_03.raw (F021352)	clathrin heavy chain 1 [Mus musculus]	gi|33438248,gi|51491845,gi|56205529	nr_20101214.fasta	191561	1	20	21	43	0.00388	0.133	possibly correct	TRUE	VL_20110915_OLI_03.8117.8117.2.dta	ESNcYDPER	R	V	0.95	45.1	31.7	31.8	2		c4: Carbamidomethyl (+57.02)	585.229	1168.44	1169.45	2	-0.002287	-1.956	16600.8	750	758	TRUE
1-NIL1	1-NIL1	VL_20110915_OLI_03.raw (F021352)	clathrin heavy chain 1 [Mus musculus]	gi|33438248,gi|51491845,gi|56205529	nr_20101214.fasta	191561	1	20	21	43	0.00388	0.133	possibly correct	TRUE	VL_20110915_OLI_03.16873.16873.2.dta	GQcDLELINVcNENSLFK	R	S	0.95	43.8	37.6	40.4	2		c3: Carbamidomethyl (+57.02), c11: Carbamidomethyl (+57.02)	1077	2151.99	2153	2	-0.001653	-0.7676	1290.17	924	941	TRUE
1-NIL1	1-NIL1	VL_20110915_OLI_03.raw (F021352)	clathrin heavy chain 1 [Mus musculus]	gi|33438248,gi|51491845,gi|56205529	nr_20101214.fasta	191561	1	20	21	43	0.00388	0.133	possibly correct	TRUE	VL_20110915_OLI_03.16871.16871.2.dta	GQcDLELINVcNENSLFK	R	S	0.95	51.2	37.6	42.8	2		c3: Carbamidomethyl (+57.02), c11: Carbamidomethyl (+57.02)	1077.01	2152	2153	2	0.002347	1.09	1120.33	924	941	TRUE
1-NIL1	1-NIL1	VL_20110915_OLI_03.raw (F021352)	clathrin heavy chain 1 [Mus musculus]	gi|33438248,gi|51491845,gi|56205529	nr_20101214.fasta	191561	1	20	21	43	0.00388	0.133	possibly correct	TRUE	VL_20110915_OLI_03.15633.15633.2.dta	GQFSTDELVAEVEK	R	R	0.95	34	35.8	26.5	2			776.381	1550.75	1551.75	2	0.001878	1.21	3367.96	838	851	TRUE
1-NIL1	1-NIL1	VL_20110915_OLI_03.raw (F021352)	clathrin heavy chain 1 [Mus musculus]	gi|33438248,gi|51491845,gi|56205529	nr_20101214.fasta	191561	1	20	21	43	0.00388	0.133	possibly correct	TRUE	VL_20110915_OLI_03.15646.15646.2.dta	GQFSTDELVAEVEK	R	R	0.95	38	35.8	30.1	2			776.382	1550.75	1551.75	2	0.002278	1.468	3798.01	838	851	TRUE
1-NIL1	1-NIL1	VL_20110915_OLI_03.raw (F021352)	clathrin heavy chain 1 [Mus musculus]	gi|33438248,gi|51491845,gi|56205529	nr_20101214.fasta	191561	1	20	21	43	0.00388	0.133	possibly correct	TRUE	VL_20110915_OLI_03.15612.15612.2.dta	GQFSTDELVAEVEK	R	R	0.95	52.7	35.8	42.3	2			776.382	1550.75	1551.75	2	0.002278	1.468	3988.95	838	851	TRUE
1-NIL1	1-NIL1	VL_20110915_OLI_03.raw (F021352)	clathrin heavy chain 1 [Mus musculus]	gi|33438248,gi|51491845,gi|56205529	nr_20101214.fasta	191561	1	20	21	43	0.00388	0.133	possibly correct	TRUE	VL_20110915_OLI_03.7888.7888.2.dta	IYIDSNNNPER	K	F	0.948	28.3	35.7	23.4	2			667.818	1333.62	1334.63	2	-0.004422	-3.313	8677.49	882	892	TRUE
1-NIL1	1-NIL1	VL_20110915_OLI_03.raw (F021352)	clathrin heavy chain 1 [Mus musculus]	gi|33438248,gi|51491845,gi|56205529	nr_20101214.fasta	191561	1	20	21	43	0.00388	0.133	possibly correct	TRUE	VL_20110915_OLI_03.10914.10914.2.dta	IYIDSNNNPER	K	F	0.95	28.1	35.5	24.9	2			667.819	1333.62	1334.63	2	-0.003422	-2.564	12471	882	892	TRUE
1-NIL1	1-NIL1	VL_20110915_OLI_03.raw (F021352)	clathrin heavy chain 1 [Mus musculus]	gi|33438248,gi|51491845,gi|56205529	nr_20101214.fasta	191561	1	20	21	43	0.00388	0.133	possibly correct	TRUE	VL_20110915_OLI_03.10918.10918.2.dta	IYIDSNNNPER	K	F	0.95	29.5	35.5	19.9	2			667.819	1333.62	1334.63	2	-0.003422	-2.564	12094.7	882	892	TRUE
1-NIL1	1-NIL1	VL_20110915_OLI_03.raw (F021352)	clathrin heavy chain 1 [Mus musculus]	gi|33438248,gi|51491845,gi|56205529	nr_20101214.fasta	191561	1	20	21	43	0.00388	0.133	possibly correct	TRUE	VL_20110915_OLI_03.10188.10188.2.dta	IYIDSNNNPER	K	F	0.95	31.3	35.6	20.4	2			667.819	1333.62	1334.63	2	-0.002822	-2.114	10478	882	892	TRUE
1-NIL1	1-NIL1	VL_20110915_OLI_03.raw (F021352)	clathrin heavy chain 1 [Mus musculus]	gi|33438248,gi|51491845,gi|56205529	nr_20101214.fasta	191561	1	20	21	43	0.00388	0.133	possibly correct	TRUE	VL_20110915_OLI_03.7891.7891.2.dta	IYIDSNNNPER	K	F	0.95	38.3	35.7	35.3	2			667.818	1333.62	1334.63	2	-0.005022	-3.763	9692.45	882	892	TRUE
1-NIL1	1-NIL1	VL_20110915_OLI_03.raw (F021352)	clathrin heavy chain 1 [Mus musculus]	gi|33438248,gi|51491845,gi|56205529	nr_20101214.fasta	191561	1	20	21	43	0.00388	0.133	possibly correct	TRUE	VL_20110915_OLI_03.10530.10530.2.dta	IYIDSNNNPER	K	F	0.95	56.2	35.5	43.9	2			667.819	1333.62	1334.63	2	-0.003422	-2.564	41224.4	882	892	TRUE
1-NIL1	1-NIL1	VL_20110915_OLI_03.raw (F021352)	clathrin heavy chain 1 [Mus musculus]	gi|33438248,gi|51491845,gi|56205529	nr_20101214.fasta	191561	1	20	21	43	0.00388	0.133	possibly correct	TRUE	VL_20110915_OLI_03.10534.10534.2.dta	IYIDSNNNPER	K	F	0.95	58.8	35.7	46.4	2			667.818	1333.62	1334.63	2	-0.003822	-2.864	35806	882	892	TRUE
1-NIL1	1-NIL1	VL_20110915_OLI_03.raw (F021352)	clathrin heavy chain 1 [Mus musculus]	gi|33438248,gi|51491845,gi|56205529	nr_20101214.fasta	191561	1	20	21	43	0.00388	0.133	possibly correct	TRUE	VL_20110915_OLI_03.16604.16604.3.dta	KFNALFAQGNYSEAAK	R	V	0.95	32	35.9	23.3	2			586.966	1757.88	1758.88	3	0.001902	1.081	9410.48	367	382	TRUE
1-NIL1	1-NIL1	VL_20110915_OLI_03.raw (F021352)	clathrin heavy chain 1 [Mus musculus]	gi|33438248,gi|51491845,gi|56205529	nr_20101214.fasta	191561	1	20	21	43	0.00388	0.133	possibly correct	TRUE	VL_20110915_OLI_03.14249.14249.2.dta	LLYNNVSNFGR	K	L	0.95	38.3	34.3	38.3	2			648.838	1295.66	1296.67	2	7.806e-05	0.0602	13135.8	1216	1226	TRUE
[truncated: 15,301 more rows]

## Sheet: Peptide report
Search Engine Set: 1 Search Engine
[truncated: 8,005 more rows]

[truncated: 1 more sheets: PCC]
