# Supplementary material for: Immunomodulatory Impact of Leishmania-Induced Macrophage Exosomes: A Comparative Proteomic and Functional Analysis
Source: PLoS Negl Trop Dis. 2013 May 2;7(5):e2185. doi: 10.1371/journal.pntd.0002185 (PMC3642089; doi:10.1371/journal.pntd.0002185)
Supplement: File S2 — Calculated comparative emPAI values. (XLS) [file pntd.0002185.s002.xls]

## Sheet: Sheet1
		Protein ID				emPAI value			LOG10 of emPAI ratios
	#	IPI	UNIPROT	Symbol	Description	NIL	LPS	LEISH	LEISH/NIL	LPS/NIL	LEISH/LPS
	1	IPI00108098	P40237	Cd82	Cd82 CD82 antigen	4.62	4.62	3.22	-0.156786	0	-0.156786
	2	IPI00108206	Q1KYM2	Gag	Mela Gag-Pol polyprotein	5.28	2.75	1.8	-0.467361	-0.283301	-0.18406
	3	IPI00108685	P18052	Ptpra	Ptpra Isoform 1 of Receptor-type tyrosine-protein phosphatase alpha	0.38	0.24	0.17	-0.349335	-0.199572	-0.149762
	4	IPI00110588	P26041	Msn	Msn Moesin	1.83	4.47	6.2	0.529941	0.387856	0.142084
	5	IPI00110850	P60710	Actb	Actb Actin, cytoplasmic 1	2.9	3.81	3.81	0.118527	0.118527	0
	6	IPI00111258	Q9EQK5	Mvp	Mvp major vault protein	2.86	3.7	9.4	0.516762	0.111836	0.404926
	7	IPI00113389	Q3UW53	Fam129a	Fam129a Protein Niban	1.39	1.15	1.64	0.071829	-0.082317	0.154146
	8	IPI00113869	P18572	Bsg	Bsg Isoform 2 of Basigin	1.61	4.62	3.64	0.354276	0.457816	-0.103541
	9	IPI00114017	Q07076	Anxa7	Anxa7 annexin A7	0.86	0.43	1.22	0.151861	-0.30103	0.452891
	10	IPI00114492	P04223	H2-K1	H2-K1 MHC H-2K-k protein	1.4	0.73	1.4	0	-0.282805	0.282805
	11	IPI00114641	P10852	Slc3a2	Slc3a2 4F2 cell-surface antigen heavy chain	1.1	2.05	2.28	0.316542	0.270361	0.046181
	12	IPI00116277	P80315	Cct4	Cct4 T-complex protein 1 subunit delta	0.21	0.65	0.65	0.490694	0.490694	0
	13	IPI00116279	P80316	Cct5	Cct5 T-complex protein 1 subunit epsilon	0.2	0.83	0.62	0.491362	0.618048	-0.126686
	14	IPI00117117	Q61093	Cybb	Cybb Cytochrome b-245 heavy chain	0.32	0.87	1.31	0.612121	0.434369	0.177752
	15	IPI00117348	P05213	Tuba1b	Tuba1b Tubulin alpha-1B chain	0.96	1.15	1.87	0.28957	0.0784266	0.211144
	16	IPI00117352	P99024	Tubb5	Tubb5 Tubulin beta-5 chain	1.51	4.62	9	0.775266	0.485665	0.289601
	17	IPI00117375	O08992	Sdcbp	Sdcbp Syntenin-1	13.68	11.12	7.25	-0.275748	-0.0899813	-0.185767
	18	IPI00117534	P58242	Smpdl3b	Smpdl3b Acid sphingomyelinase-like phosphodiesterase 3b	1.29	0.74	0.58	-0.347162	-0.241358	-0.105804
	19	IPI00117944	Q61187	Tsg101	Tsg101 Tumor susceptibility gene 101 protein	0.78	0.78	0.41	-0.279311	0	-0.279311
	20	IPI00118169	Q8CIM5	Gpr84	Gpr84 G-protein coupled receptor 84	1.42	1.89	1.89	0.124173	0.124173	0
	21	IPI00118413	P35441	Thbs1	Thbs1 Thrombospondin 1	0.11	0.11	0.27	0.389971	0	0.389971
	22	IPI00118892	Q61233	Lcp1	Lcp1 Plastin-2	0.17	0.58	0.43	0.40302	0.532979	-0.12996
	23	IPI00118910	P57787	Slc16a3	Slc16a3 Monocarboxylate transporter 4	1.15	1.93	0.85	-0.131279	0.224859	-0.356138
	24	IPI00120674	P05555	Itgam	Itgam Putative uncharacterized protein	0.46	2.35	3.04	0.820116	0.70831	0.111806
	25	IPI00121334	Q00651	Itga4	Itga4 Integrin alpha-4	1.4	0.74	0.74	-0.276896	-0.276896	0
	26	IPI00121634	Q09143	Slc7a1	Slc7a1 High affinity cationic amino acid transporter 1	0.73	0.93	0.73	0	0.10516	-0.10516
	27	IPI00122411	Q61549	Emr1	Emr1 EGF-like module-containing mucin-like hormone receptor-like 1	0.98	1.78	1.35	0.139108	0.259194	-0.120086
	28	IPI00122565	Q61598	Gdi2	Gdi2 Isoform 1 of Rab GDP dissociation inhibitor beta	0.26	0.47	0.36	0.141329	0.257125	-0.115795
	29	IPI00122973	P13597	Icam1	Icam1 Isoform 1 of Intercellular adhesion molecule 1	2.46	0.86	1.89	-0.114473	-0.456437	0.341963
	30	IPI00123181	Q8VDD5	Myh9	Myh9 Myosin-9	0.16	0.09	0.19	0.0746336	-0.249877	0.324511
	31	IPI00123313	Q02053	Uba1	Uba1 Ubiquitin-like modifier-activating enzyme 1	0.16	0.12	0.21	0.118099	-0.124939	0.243038
	32	IPI00123377	Q9JL26	Fmnl1	Fmnl1 Isoform 1 of Formin-like protein 1	0.61	0.66	0.5	-0.0863598	0.0342141	-0.120574
	33	IPI00124221	P97370	Atp1b3	Atp1b3 Sodium/potassium-transporting ATPase subunit beta-3	1.03	1.42	1.42	0.139451	0.139451	0
	34	IPI00124264	P97384	Anxa11	Anxa11 Annexin A11	1.59	1.81	2.04	0.108233	0.0562815	0.0519516
	35	IPI00124287	P29341	Pabpc1	Pabpc1 Polyadenylate-binding protein 1	3.81	2.9	2	-0.279895	-0.118527	-0.161368
	36	IPI00124700	Q62351	Tfrc	Tfrc Transferrin receptor protein 1	0.19	0.24	0.3	0.198368	0.101458	0.09691
	37	IPI00126083	Q9WVK4	Ehd1	Ehd1 EH domain-containing protein 1	0.45	1.71	1.71	0.579784	0.579784	0
	38	IPI00126092	P06800	Ptprc	Ptprc receptor-type tyrosine-protein phosphatase C isoform 1	2.04	1.71	2.83	0.142156	-0.0766341	0.21879
	39	IPI00126860	Q5F2E8	Taok1	Taok1 Serine/threonine-protein kinase TAO1	0.12	0.12	0.16	0.124939	0	0.124939
	40	IPI00128152	P06795	Abcb1b	Abcb1b Multidrug resistance protein 1	0.1	0.2	0.36	0.556303	0.30103	0.255273
	41	IPI00129519	Q91XV3	Basp1	Basp1 Brain acid soluble protein 1	14.85	99	62.1	0.621365	0.823909	-0.202544
	42	IPI00129915	O35379	Abcc1	Abcc1 Multidrug resistance-associated protein 1	0.08	0.14	0.36	0.653213	0.243038	0.410174
	43	IPI00129968	P21995	Emb	Emb Embigin	0.72	1.58	2.87	0.600549	0.341325	0.259225
	44	IPI00130014	P97820	Map4k4	Map4k4 mitogen-activated protein kinase kinase kinase kinase 4	0.45	0.4	0.78	0.238882	-0.0511525	0.290035
	45	IPI00131881	O35598	Adam10	Adam10 Disintegrin and metalloproteinase domain-containing protein 10	0.65	0.28	0.16	-0.608793	-0.365755	-0.243038
	46	IPI00131898	Q9QUN7	Tlr2	Tlr2 Toll-like receptor 2	0.18	0.55	0.83	0.663806	0.48509	0.178715
	47	IPI00132208	P63037	Dnaja1	Dnaja1 DnaJ homolog subfamily A member 1	1.09	0.74	0.74	-0.168195	-0.168195	0
	48	IPI00132474	P09055	Itgb1	Itgb1 Integrin beta-1	11.52	4.7	5.75	-0.301785	-0.389355	0.08757
	49	IPI00133646	P15702	Spn	Spn Leukosialin	2.16	1.51	2.16	0	-0.155477	0.155477
	50	IPI00133700	P46467	Vps4b	Vps4b Vacuolar protein sorting-associated protein 4B	0.41	0.67	0.41	0	0.213291	-0.213291
	51	IPI00136251	Q9QYJ0	Dnaja2	Dnaja2 DnaJ homolog subfamily A member 2	0.3	0.43	0.3	0	0.156347	-0.156347
	52	IPI00137194	P53986	Slc16a1	Slc16a1 Monocarboxylate transporter 1	2.46	4.88	4.88	0.297485	0.297485	0
	53	IPI00138406	P62835	Rap1a	Rap1a Ras-related protein Rap-1A	0.7	1.03	0.7	0	0.167739	-0.167739
	54	IPI00138892	P62984	Uba52	Uba52 Ubiquitin-60S ribosomal protein L40	2.16	2.65	2.16	0	0.0887921	-0.0887921
	55	IPI00162780	P62880	Gnb2	Gnb2 Guanine nucleotide-binding protein G(I)/G(S)/G(T) subunit beta-2	0.58	1.51	1.24	0.329994	0.415549	-0.0855553
	56	IPI00169731	Q8K1B8	Fermt3	Fermt3 Fermitin family homolog 3	0.38	0.24	0.45	0.0734289	-0.199572	0.273001
	57	IPI00169916	Q68FD5	Cltc	Cltc Clathrin heavy chain 1	5.01	1.77	2.46	-0.308903	-0.451864	0.142962
	58	IPI00221921	P40240	Cd9	Cd9 CD9 antigen	9	13.68	5.81	-0.190066	0.181844	-0.37191
	59	IPI00223769	Q3U8S1	Cd44	Cd44 CD44 antigen isoform c precursor	1.93	2.98	2.41	0.0964597	0.188659	-0.0921992
	60	IPI00224728	P41731	Cd63	Cd63 Putative uncharacterized protein	2.16	2.16	1.37	-0.197733	0	-0.197733
	61	IPI00225961	Q61753	Phgdh	Phgdh D-3-phosphoglycerate dehydrogenase	0.65	2.32	5.06	0.891237	0.552575	0.338663
	62	IPI00229080	P11499	Hsp90ab1	Hsp90ab1 MCG18238	0.71	2.94	2.94	0.617089	0.617089	0
	63	IPI00230138	P25911	Lyn	Lyn Isoform LYN B of Tyrosine-protein kinase Lyn	0.2	0.27	0.35	0.243038	0.130334	0.112704
	64	IPI00230395	P10107	Anxa1	Anxa1 Annexin A1	0.35	0.56	0.68	0.288441	0.20412	0.0843209
	65	IPI00273646	P16858	Gapdh	Gapdh;LOC100042025 Glyceraldehyde-3-phosphate dehydrogenase	1.15	1.68	2.73	0.375465	0.164611	0.210853
	66	IPI00307837	P10126	Eef1a1	Eef1a1 Elongation factor 1-alpha 1	3.12	4.88	2.16	-0.159701	0.194265	-0.353966
	67	IPI00308691	P17809	Slc2a1	Slc2a1 Solute carrier family 2, facilitated glucose transporter member 1	1.51	1.93	1.51	0	0.10658	-0.10658
	68	IPI00310091	Q76MZ3	Ppp2r1a	Ppp2r1a Serine/threonine-protein phosphatase 2A 65 kDa regulatory subunit A alpha isoform	0.27	0.62	0.62	0.361028	0.361028	0
	69	IPI00311682	Q8VDN2	Atp1a1	Atp1a1 Sodium/potassium-transporting ATPase subunit alpha-1	3.78	4.68	4.94	0.116235	0.0927541	0.0234811
	70	IPI00314054	O35316	Slc6a6	Slc6a6 Sodium- and chloride-dependent taurine transporter	0.62	1.64	0.44	-0.148939	0.422452	-0.571391
	71	IPI00317309	P48036	Anxa5	Anxa5 Annexin A5	0.45	0.32	0.32	-0.148063	-0.148063	0
	72	IPI00317794	P09405	Ncl	Ncl Nucleolin	0.21	0.33	0.46	0.340539	0.196295	0.144244
	73	IPI00318671	Q9EQP2	Ehd4	Ehd4 EH-domain containing 4-KJR (Fragment)	1.25	0.45	0.98	-0.105684	-0.443697	0.338014
	74	IPI00319509	P97449	Anpep	Anpep Aminopeptidase N	3.37	2.31	2.16	-0.193176	-0.164018	-0.0291582
	75	IPI00320217	P80314	Cct2	Cct2 T-complex protein 1 subunit beta	0.35	0.62	1.07	0.485316	0.248324	0.236992
	76	IPI00320605	P11835	Itgb2	Itgb2 Integrin beta-2	4.04	3.35	5.43	0.128418	-0.0813366	0.209755
	77	IPI00321348	Q8R366	Igsf8	Igsf8 Immunoglobulin superfamily member 8	2.03	2.59	2.3	0.0542318	0.105804	-0.0515719
	78	IPI00322698	Q9WTR1	Trpv2	Trpv2 Transient receptor potential cation channel subfamily V member 2	0.3	0.39	0.69	0.361728	0.113943	0.247784
	79	IPI00323357	P63017	Hspa8	Hspa8 Heat shock cognate 71 kDa protein	7.41	4.62	4.31	-0.235341	-0.205176	-0.0301647
	80	IPI00330303	Q9CWJ9	Atic	Atic Bifunctional purine biosynthesis protein PURH	0.32	0.18	0.4	0.09691	-0.249877	0.346787
	81	IPI00330476	Q7TMB8	Cyfip1	Cyfip1 Isoform 1 of Cytoplasmic FMR1-interacting protein 1	0.43	0.52	0.48	0.0477728	0.0825349	-0.0347621
	82	IPI00330804	P07901	Hsp90aa1	Hsp90aa1 Heat shock protein HSP 90-alpha	0.16	0.73	0.92	0.759668	0.659203	0.100465
	83	IPI00331214	Q08857	Cd36	Cd36 Platelet glycoprotein 4	1.57	1.08	1.85	0.0712721	-0.162476	0.233748
	84	IPI00331314	Q3UH60	Dip2b	Dip2b Isoform 1 of Disco-interacting protein 2 homolog B	1.94	1.13	2.12	0.0385341	-0.234723	0.273257
	85	IPI00339916	Q8CGC7	Eprs	Eprs Bifunctional aminoacyl-tRNA synthetase	0.33	0.39	0.85	0.410905	0.0725507	0.338354
	86	IPI00353727	P97429	Anxa4	Anxa4 Annexin A4	0.87	0.69	0.87	0	-0.10067	0.10067
	87	IPI00405742	B2RXS4	Plxnb2	Plxnb2 plexin B2	0.39	0.55	0.48	0.0901766	0.149298	-0.0591215
	88	IPI00407130	P52480	Pkm2	Pkm2 Isoform M2 of Pyruvate kinase isozymes M1/M2	0.96	2.85	2.44	0.405119	0.472574	-0.067455
	89	IPI00420148	Q811M8	ENSMUSG00000073777	Ctse Envelope polyprotein	0.25	0.35	0.25	0	0.146128	-0.146128
	90	IPI00420950	Q99LF8	Pabpc4	Pabpc4 Poly(A) binding protein, cytoplasmic 4	0.35	0.35	0.22	-0.201645	0	-0.201645
	91	IPI00453817	Q8CFE6	Slc38a2	Slc38a2 Sodium-coupled neutral amino acid transporter 2	0.54	1.05	0.78	0.159701	0.288796	-0.129095
	92	IPI00453818	Q9WU78	Pdcd6ip	Pdcd6ip programmed cell death 6-interacting protein isoform 3	13.13	13.68	13.68	0.0178214	0.0178214	0
	93	IPI00459493	P11983	Tcp1	Tcp1 Isoform 1 of T-complex protein 1 subunit alpha	0.62	1.64	2.79	0.653213	0.422452	0.23076
	94	IPI00462072	P17182	Eno1	Gm5506;Eno1;LOC100045967;LOC100503183 Alpha-enolase	1.21	2.04	2.29	0.27705	0.226845	0.0502053
	95	IPI00463556	Q61975	Env	M.musculus endogenous provirus env (Fragment)	0.93	1.68	0.93	0	0.256826	-0.256826
	96	IPI00465786	P26039	Tln1	Tln1 Talin-1	0.1	0.06	0.33	0.518514	-0.221849	0.740363
	97	IPI00466069	P58252	Eef2	Eef2 Elongation factor 2	0.32	0.96	1.49	0.668036	0.477121	0.190915
	98	IPI00467172	Q9WTI7	Myo1c	Myo1c Isoform 2 of Myosin-Ic	0.84	0.47	1.61	0.282547	-0.252181	0.534728
	99	IPI00467447	Q9JKF1	Iqgap1	Iqgap1 Ras GTPase-activating-like protein IQGAP1	0.89	0.74	1.54	0.238131	-0.0801583	0.318289
	100	IPI00468203	P07356	Anxa2	Anxa2 Annexin A2	0.28	0.78	0.78	0.444937	0.444937	0
	101	IPI00468236	Q6P9J9	Ano6	Ano6 Isoform 1 of Anoctamin-6	0.15	0.27	0.27	0.255273	0.255273	0
	102	IPI00556827	Q8K314	Atp2b1	Atp2b1 plasma membrane calcium ATPase 1	0.78	0.97	1.58	0.306562	0.0946771	0.211885
	103	IPI00649691	Q8BRN9	Cc2d1b	Cc2d1b Coiled-coil and C2 domain-containing protein 1B	0.58	1.29	0.91	0.195613	0.347162	-0.151548
	104	IPI00652902	P08752	Gnai2	Gnai2 Putative uncharacterized protein	0.47	0.62	0.96	0.310173	0.120294	0.18988
	105	IPI00676293	Q91Z67	Srgap2	Srgap2 SLIT-ROBO Rho GTPase-activating protein 2	0.16	0.29	0.61	0.58121	0.258278	0.322932
	106	IPI00788387	P21956	Mfge8	Mfge8 lactadherin isoform 1	6.02	2.46	4.88	-0.0911767	-0.388661	0.297485
	107	IPI00831207	B2RXV4	Mfsd7b	Mfsd7b Major facilitator superfamily domain containing 7B	1.03	3.12	1.03	0	0.481317	-0.481317
	108	IPI00111856	P26151	Fcgr1	Fcgr1 High affinity immunoglobulin gamma Fc receptor I	0	0.93	0.64			-0.162303
	109	IPI00112414	Q9ERK4	Cse1l	Cse1l Exportin-2	0	0.2	0.39			0.290035
	110	IPI00113849	P60766	Cdc42	Cdc42 Isoform 2 of Cell division control protein 42 homolog	0	1.15	1.78			0.189722
	111	IPI00115976	P11688	Itga5	Itga5 Integrin alpha-5	1.05	0	0.17	-0.79074
	112	IPI00116281	P80317	Cct6a	Cct6a T-complex protein 1 subunit zeta	0	0.47	0.67			0.153977
	113	IPI00116283	P80318	Cct3	Cct3 T-complex protein 1 subunit gamma	0	0.28	0.55			0.293205
	114	IPI00117031	P31996	Cd68	Cd68 macrosialin	0	2.16	1.37			-0.197733
	115	IPI00117572	P27512	Cd40	Cd40 Isoform I of Tumor necrosis factor receptor superfamily member 5	0	0.78	2.83			0.559692
	116	IPI00119853	P63094	Gnas	Gnas Isoform Gnas-1 of Guanine nucleotide-binding protein G(s) subunit alpha isoforms short	0	0.25	0.45			0.255273
	117	IPI00120716	P62874	Gnb1	Gnb1 Guanine nucleotide-binding protein G(I)/G(S)/G(T) subunit beta-1	0	0.58	0.78			0.128667
	118	IPI00120769	Q9JIM1	Slc29a1	Slc29a1 Isoform 1 of Equilibrative nucleoside transporter 1	0	0.78	0.54			-0.159701
	119	IPI00121292	Q3U429	Cd37	Cd37 Putative uncharacterized protein	1.93	1.15	0		-0.224859
	120	IPI00121788	P35700	Prdx1	Prdx1 Peroxiredoxin-1	0	0.58	0.85			0.165991
	121	IPI00124753	Q9JM52	Mink1	Mink1 misshapen-like kinase 1 isoform 2	0.1	0	0.14	0.146128
	122	IPI00125880	Q9WVE8	Pacsin2	Pacsin2 Protein kinase C and casein kinase substrate in neurons protein 2	0.35	0.25	0		-0.146128
	123	IPI00127707	Q61990	Pcbp2	Pcbp2 Isoform 1 of Poly(rC)-binding protein 2	1.25	0	0.72	-0.239578
	124	IPI00129911	O35375	Nrp2	Nrp2 Isoform A22 of Neuropilin-2	0.29	0.13	0		-0.348455
	125	IPI00130328	P23249	Mov10	Mov1 Putative helicase MOV-1	1.61	0	0.14	-1.0607
	126	IPI00131701	Q9QUJ7	Acsl4	Acsl4 Isoform Long of Long-chain-fatty-acid--CoA ligase 4	0.17	0.51	0		0.477121
	127	IPI00132289	Q64281	Lilrb4	Lilrb4 Isoform 1 of Leukocyte immunoglobulin-like receptor subfamily B member 4	0	1.78	1.15			-0.189722
	128	IPI00132938	O35682	Myadm	Myadm Myeloid-associated differentiation marker	0	1.51	1			-0.178977
	129	IPI00134549	P17047	Lamp2	Lamp2 Isoform LAMP-2A of Lysosome-associated membrane glycoprotein 2	0	0.41	0.41			0
	130	IPI00137331	P40124	Cap1	Cap1 Adenylyl cyclase-associated protein 1	0	0.49	0.37			-0.121994
	131	IPI00169896	Q8BY89	Slc44a2	Slc44a2 Isoform 2 of Choline transporter-like protein 2	0.47	0.78	0		0.219997
	132	IPI00171974	Q9D8B3	Chmp4b	Chmp4b Charged multivesicular body protein 4b	0	1.42	0.7			-0.30719
	133	IPI00221402	P05064	Aldoa	Aldoa Fructose-bisphosphate aldolase A	0	0.82	0.82			0
	134	IPI00221723	Q8BH43	Wasf2	Wasf2 Wiskott-Aldrich syndrome protein family member 2	0	0.35	0.49			0.146128
	135	IPI00224370	Q6YIY0	Gm3168	Mela Gag protein	0.83	0.44	0		-0.275625
	136	IPI00226379	Q8C708	C16orf54	AI467606 Transmembrane protein C16orf54 homolog	2.98	2.98	0		0
	137	IPI00229534	P26645	Marcks	Marcks Myristoylated alanine-rich C-kinase substrate	0	4.99	3.64			-0.136999
	138	IPI00281011	P28667	Marcksl1	Marcksl1 MARCKS-related protein	0	3.64	2.16			-0.226648
	139	IPI00308990	P10810	Cd14	Cd14 Monocyte differentiation antigen CD14	0	0.97	0.5			-0.287802
	140	IPI00312752	Q62419	Sh3gl1	Sh3gl1 Endophilin-A2	0.53	0.29	0		-0.261878
	141	IPI00319994	P06151	Ldha	Ldha L-lactate dehydrogenase A chain	0	0.78	1.15			0.168603
	142	IPI00321646	Q6PDI5	Ecm29	AI314180 Isoform 1 of Proteasome-associated protein ECM29 homolog	0.06	0	0.08	0.124939
	143	IPI00323624	P01027	C3	C3 Isoform Long of Complement C3 (Fragment)	0.11	0	0.11	0
	144	IPI00323881	P70168	Kpnb1	Kpnb1 Importin subunit beta-1	0	0.32	0.47			0.166948
	145	IPI00323971	P24547	Impdh2	Impdh2 Inosine-5'-monophosphate dehydrogenase 2	0	0.32	0.58			0.258278
	146	IPI00330289	O70318	Epb41l2	Epb4.1l2 Protein 4.1G	0	0.11	0.19			0.237361
	147	IPI00330862	P26040	Ezr	Ezr Ezrin	0	0.22	0.22			0
	148	IPI00330866	P11688	Itga5	Itga5 integrin alpha-5 preproprotein	0	1.27	0.94			-0.130676
	149	IPI00331174	P80313	Cct7	Cct7 T-complex protein 1 subunit eta	0	0.26	0.26			0
	150	IPI00331444	Q9EPL8	Ipo7	Ipo7 Importin-7	0.2	0	0.26	0.113943
	151	IPI00331556	Q61316	Hspa4	Hspa4 Heat shock 70 kDa protein 4	0.18	0	0.27	0.176091
	152	IPI00331577	Q9Z127	Slc7a5	Slc7a5 large neutral amino acids transporter small subunit 1	0	1.28	0.93			-0.138727
	153	IPI00338854	Q9DC51	Gnai3	Gnai3 Guanine nucleotide-binding protein G(k) subunit alpha	0	0.55	1.15			0.320335
	154	IPI00345373	A2APV2	Fmnl2	Fmnl2 Isoform 3 of Formin-like protein 2	0.1	0	0.14	0.146128
	155	IPI00403031	Q8K124	Plekho2	Plekho2 Pleckstrin homology domain-containing family O member 2	0	0.56	0.56			0
	156	IPI00406603	O88783	F5	F5 Coagulation factor V	0.11	0	0.09	-0.0871502
	157	IPI00407692	P50516	Atp6v1a	Atp6v1a Isoform 1 of V-type proton ATPase catalytic subunit A	0	0.51	0.51			0
	158	IPI00457898	Q9DBJ1	Pgam1	Pgam1 Phosphoglycerate mutase 1	0	0.47	0.67			0.153977
	159	IPI00459577	Q8K2P7	Slc38a1	Slc38a1 Isoform 1 of Sodium-coupled neutral amino acid transporter 1	0	0.62	0.83			0.126686
	160	IPI00466518	Q8BT07	Cep55	Cep55 Isoform 1 of Centrosomal protein of 55 kDa	0.75	0.66	0		-0.0555173
	161	IPI00469268	P42932	Cct8	Cct8 T-complex protein 1 subunit theta	0	0.19	0.26			0.13622
	162	IPI00515319	Q9WV91	Ptgfrn	Ptgfrn prostaglandin F2 receptor negative regulator precursor	1.28	0.19	0		-0.828456
	163	IPI00554894	P14824	Anxa6	Anxa6 Annexin A6	0.76	0	1.07	0.14857
	164	IPI00555069	P09411	Pgk1	Pgk1 Phosphoglycerate kinase 1	0	0.23	0.23			0
	165	IPI00622235	Q01853	Vcp	Vcp Transitional endoplasmic reticulum ATPase	0	0.37	0.88			0.376281
	166	IPI00652833	Q3TZ86	C5ar1	C5ar1 C5a anaphylatoxin chemotactic receptor	1.15	0	1.15	0
	167	IPI00752400	P10400	Pol	- MKIAA1466 protein (Fragment)	0.51	0.28	0		-0.260412
	168	IPI00112555	Q9CZD3	Gars	Gars Glycyl-tRNA synthetase	0	0	0.14
	169	IPI00114560	P62821	Rab1A	Rab1 Ras-related protein Rab-1A	0.5	0	0
	170	IPI00115321	O55098	Stk10	Stk1 Serine/threonine-protein kinase 1	0	0.1	0
	171	IPI00116171	Q99KN1	Arrdc1	Arrdc1 Isoform 1 of Arrestin domain-containing protein 1	0.54	0	0
	172	IPI00116360	O08848	Trove2	Trove2 60 kDa SS-A/Ro ribonucleoprotein	0.28	0	0
	173	IPI00118177	P43252	Ptgir	Ptgir Prostaglandin I receptor (IP), isoform CRA_a	0	1	0
	174	IPI00119020	Q9DB34	Chmp2a	Chmp2a Charged multivesicular body protein 2a	0	0.54	0
	175	IPI00119113	P62814	Atp6v1b2	Atp6v1b2 V-type proton ATPase subunit B, brain isoform	0	0.61	0
	176	IPI00120245	P43406	Itgav	Itgav Integrin alpha-V	0.12	0	0
	177	IPI00121008	Q9DCK3	Tspan4	Tspan4 Tetraspanin-4	0	2.16	0
	178	IPI00122048	Q8R0B0	Atp1a3	Atp1a3 Sodium/potassium-transporting ATPase subunit alpha-3	0	0.21	0
	179	IPI00122599	Q8VD58	Evi2b	Evi2b Protein EVI2B	0	1.37	0
	180	IPI00123494	Q8VDM4	Psmd2	Psmd2 26S proteasome non-ATPase regulatory subunit 2	0	0	0.18
	181	IPI00123747	Q9WTR6	Slc7a11	Slc7a110Cystine/glutamate0transporter	0	0.41	0
	182	IPI00123996	P97333	Nrp1	Nrp1 Neuropilin-1	0.42	0	0
	183	IPI00124414	Q6WKZ7	Nostrin	Nostrin Nostrin	0.38	0	0
	184	IPI00125497	Q9WV91	Ptgfrn	Ptgfrn Prostaglandin F2 receptor negative regulator	0	0	0.13
	185	IPI00125861	Q811D0	Dlg1	Dlg1 Isoform 3 of Disks large homolog 1	0	0	0.15
	186	IPI00126716	Q91VC3	Eif4a3	Eif4a3 Eukaryotic initiation factor 4A-III	0.27	0	0
	187	IPI00128904	P60335	Pcbp1	Pcbp1 Poly(rC)-binding protein 1	0	0.58	0
	188	IPI00129276	P23116	Eif3a	Eif3a Eukaryotic translation initiation factor 3 subunit A	0	0	0.14
	189	IPI00130271	Q9Z1M0	P2rx7	P2rx7 P2X purinoceptor 7	0	0	0.51
	190	IPI00130344	Q9Z1Q5	Clic1	Clic1 Chloride intracellular channel protein 1	0	0	0.58
	191	IPI00131138	Q8BTM8	Flna	Flna Isoform 1 of Filamin-A	0	0	0.08
	192	IPI00131259	P16110	Lgals3	Lgals3 Galectin-3	0	1.15	0
	193	IPI00131445	P39054	Dnm2	Dnm2 Isoform 1 of Dynamin-2	0	0	0.12
	194	IPI00133317	Q64324	Stxbp2	Stxbp2 Syntaxin-binding protein 2	0	0	0.24
	195	IPI00133707	P08508	Fcgr3	Fcgr3 Low affinity immunoglobulin gamma Fc region receptor III	0	0	0.58
	196	IPI00133708	P16381	D1Pas1	D1Pas1 Putative ATP-dependent RNA helicase Pl1	0	0	0.24
	197	IPI00153241	Q8R105	Vps37c	Vps37c Isoform 1 of Vacuolar protein sorting-associated protein 37C	0.54	0	0
	198	IPI00154081	Q8QZY6	Tspan14	Tspan14 Tetraspanin-14	1.15	0	0
	199	IPI00169463	P68372	Tubb4b	Tubb2c Tubulin beta-2C chain	0	0.58	0
	200	IPI00169846	Q8K1X4	Nckap1l	Nckap1l NCK associated protein 1 like	0	0	0.11
	201	IPI00177179	Q8K094	Pvr	Pvr poliovirus receptor	0	0	0.78
	202	IPI00221581	Q8BGD9	Eif4b	Eif4b Eukaryotic translation initiation factor 4B	0	0	0.27
	203	IPI00222188	Q01149	Col1a2	Col1a2 Collagen alpha-2(I) chain	0	0.12	0
	204	IPI00223437	Q9QZE5	Copg	Copg Coatomer subunit gamma	0	0	0.3
	205	IPI00223511	Q8BPM0	Daam1	Daam1 disheveled-associated activator of morphogenesis 1	0	0	0.16
	206	IPI00225201	Q8BU30	Iars	Iars Isoleucyl-tRNA synthetase, cytoplasmic	0	0	0.12
	207	IPI00225306	Q8BTY2	Slc4a7	Slc4a7 Isoform 1 of Sodium bicarbonate cotransporter 3	0	0	0.15
	208	IPI00225419	P29351	Ptpn6	Ptpn6 Isoform 2 of Tyrosine-protein phosphatase non-receptor type 6	0	0	0.17
	209	IPI00227522	E9PVG8	9530053A07Rik	9530053A07Rik0Uncharacterized0protein	0	0.27	0
	210	IPI00227969	Q61739	Itga6	Itga6 Isoform Alpha-6X1A of Integrin alpha-6	0.14	0	0
	211	IPI00228633	P06745	Gpi	Gpi1 Glucose-6-phosphate isomerase	0	0	0.2
	212	IPI00229548	P51912	Slc1a5	Slc1a5 Solute carrier family 1 (Neutral amino acid transporter), member 5	0	0	0.62
	213	IPI00230612	Q64737	Gart	Gart trifunctional purine biosynthetic protein adenosine-3	0	0	0.26
	214	IPI00230707	P61982	Ywhag	Ywhag 14-3-3 protein gamma	0	0	0.44
	215	IPI00270326	P46471	Psmc2	Psmc2 Putative uncharacterized protein	0	0	0.43
	216	IPI00307892	Q3U1F9	Pag1	Pag1 Phosphoprotein associated with glycosphingolipid-enriched microdomains 1	0	0	0.41
	217	IPI00308324	P26043	Rdx	Rdx Radixin	0	0.24	0
	218	IPI00310240	P14824	Anxa6	Anxa6 annexin A6 isoform b	0	0.18	0
	219	IPI00319078	Q9QZI9	Serinc3	Serinc3 Serine incorporator 3	0.93	0	0
	220	IPI00321308	Q8BGQ7	Aars	Aars Alanyl-tRNA synthetase, cytoplasmic	0	0	0.3
	221	IPI00321848	Q8K1A6	Cc2d1a	Cc2d1a Coiled-coil and C2 domain-containing protein 1A	0.12	0	0
	222	IPI00322712	P21956	Mfge8	Mfge8 Isoform 2 of Lactadherin	0	0	0.3
	223	IPI00330695	Q8R1F1	Fam129b	Fam129b Niban-like protein 1	0	0	0.15
	224	IPI00331076	O54988	Slk	Slk Isoform 1 of STE20-like serine/threonine-protein kinase	0	0	0.15
	225	IPI00331179	Q9QUJ7	Acsl4	Acsl4 long-chain-fatty-acid--CoA ligase 4 isoform 2	0	0	0.71
	226	IPI00337028	Q8BZN6	Dock10	Dock10 Isoform 2 of Dedicator of cytokinesis protein 10	0	0	0.07
	227	IPI00340505	Q3U2C5	Rnf149	Rnf149 Isoform 1 of E3 ubiquitin-protein ligase RNF149	0	0.65	0
	228	IPI00352845	Q8K0B2	Lmbrd1	Lmbrd1 Isoform 2 of Probable lysosomal cobalamin transporter	0	0	0.7
	229	IPI00380162	Q8C863	Itch	Itch Isoform 1 of E3 ubiquitin-protein ligase Itchy	0.14	0	0
	230	IPI00380280	B2RQC6	Cad	Cad carbamoyl-phosphate synthetase 2, aspartate transcarbamylase, and dihydroorotase	0	0	0.06
	231	IPI00387204	Q5SUA5	Myo1g	Myo1g Myosin-Ig	0	0	0.19
	232	IPI00387437	Q6GSH7	Cd28	Cd28;LOC1 48845 T-cell-specific surface glycoprotein CD28 precursor	0	0.64	0
	233	IPI00406812	Q8R550	Sh3kbp1	Sh3kbp1 Isoform 2 of SH3 domain-containing kinase-binding protein 1	0.25	0	0
	234	IPI00407864	Q80V30	Kif23	Kif23 kinesin family member 23	0.2	0	0
	235	IPI00407954	Q99JI6	Rap1b	Rap1b Ras-related protein Rap-1b	0.64	0	0
	236	IPI00409936	Q8BKC5	Ipo5	Ipo5 Isoform 2 of Importin-5	0	0	0.15
	237	IPI00421237	Q6X893	Slc44a1	Slc44a1 Isoform 2 of Choline transporter-like protein 1	0	0	0.28
	238	IPI00458583	Q8VEK3	Hnrnpu	Hnrnpu Heterogeneous nuclear ribonucleoprotein U	0	0	0.18
	239	IPI00466919	Q9DCD0	Pgd	Pgd 6-phosphogluconate dehydrogenase, decarboxylating	0	0	0.25
	240	IPI00468688	Q9D0R2	Tars	Tars Threonyl-tRNA synthetase, cytoplasmic	0	0	0.19
	241	IPI00626485	Q61072	Adam9	Adam9 Disintegrin and metalloproteinase domain-containing protein 9	0.18	0	0
	242	IPI00626994	Q8BKC5	Ipo5	Ipo5 Isoform 1 of Importin-5	0.14	0	0
	243	IPI00649186	Q8BY89	Slc44a2	Slc44a2 Isoform 1 of Choline transporter-like protein 2	0	0	1.25
	244	IPI00652900	Q61210	Arhgef1	Arhgef1 Isoform 5 of Rho guanine nucleotide exchange factor 1	0	0	0.18
	245	IPI00653921	P26043	Rdx	Rdx radixin isoform a	0	0	0.53
	246	IPI00720028	F8WI93	P2rx7	P2rx7 P2X purinoceptor 7 isoform b	0	0.27	0
	247	IPI00751595	Q3TRM8	Hk3	Hk3 Hexokinase-3	0	0	0.63
	248	IPI00761784	G5E8F1	Itgam	Itgam integrin alpha-M isoform 2 precursor	2.61	0	0
