# Supplementary material for: Immunomodulatory Impact of Leishmania-Induced Macrophage Exosomes: A Comparative Proteomic and Functional Analysis
Source: PLoS Negl Trop Dis. 2013 May 2;7(5):e2185. doi: 10.1371/journal.pntd.0002185 (PMC3642089; doi:10.1371/journal.pntd.0002185)
Supplement: File S3 — Spectrum and peptide information for the Mass spectrometry data, analyzed with the Leishmania database. (XLS) [file pntd.0002185.s003.xls]

## Sheet: Assigned spectra
	Search Engine Set: 1 Search Engine
		Search Engine: Mascot
			Version: 2.2.04
			Samples: All Samples
			Fragment Tolerance: 0.60 Da (Monoisotopic)
			Parent Tolerance: 15 PPM (Monoisotopic)
			Fixed Modifications: +57 on C (Carbamidomethyl)
			Variable Modifications: +16 on M (Oxidation), +80 on STY (Phospho)
			Database: the Leishmania_20110818 database (unknown version, 52201 entries)
			Digestion Enzyme: Trypsin
			Max Missed Cleavages: 1
	Scaffold Version: Scaffold_3.6.2
		Peptide Thresholds: 95.0% minimum
		Protein Thresholds: 99.0% minimum and 2 peptides minimum
	Displaying:Number of Assigned Spectra
#	Identified Proteins (1)	Accession Number	Molecular Weight
				1-NIL1	2-NIL2	3-LPS1	4-LPS2	5-LEISH1	6-LEISH2
1	GP63, leishmanolysin [Leishmania mexicana MHOM/GT/2001/U1103]	gi|322489112	64 kDa	0	0	0	0	2	13

## Sheet: Spectrum report
Search Engine Set: 1 Search Engine
	Search Engine: Mascot
		Version: 2.2.04
		Samples: All Samples
		Fragment Tolerance: 0.60 Da (Monoisotopic)
		Parent Tolerance: 15 PPM (Monoisotopic)
		Fixed Modifications: +57 on C (Carbamidomethyl)
		Variable Modifications: +16 on M (Oxidation), +80 on STY (Phospho)
		Database: the Leishmania_20110818 database (unknown version, 52201 entries)
		Digestion Enzyme: Trypsin
		Max Missed Cleavages: 1
Scaffold Version: Scaffold_3.6.2
	Peptide Thresholds: 95.0% minimum
	Protein Thresholds: 99.0% minimum and 2 peptides minimum
Biological sample category	Biological sample name	Protein name	Protein accession numbers	Database sources	Protein molecular weight (Da)	Protein identification probability	Number of unique peptides	Number of unique spectra	Number of total spectra	Percentage of total spectra	Percentage sequence coverage	Manual validation	Assigned	Peptide sequence	Previous amino acid	Next amino acid	Peptide identification probability	Mascot Ion score	Mascot Identity score	Mascot Delta Ion Score	Number of enzymatic termini	Fixed modifications identified by spectrum	Variable modifications identified by spectrum	Observed m/z	Actual peptide mass (AMU)	Calculated +1H Peptide Mass (AMU)	Spectrum charge	Actual minus calculated peptide mass (AMU)	Actual minus calculated peptide mass (PPM)	Total Ion Current	Peptide start index	Peptide stop index	Exclusive	Other Proteins
5-LEISH1	5-LEISH1	GP63, leishmanolysin [Leishmania mexicana MHOM/GT/2001/U1103]	gi|322489112	Leishmania_20110818.fasta	63791.8	1	2	2	2	0.000201	0.0299	possibly correct	TRUE	AANWGALR	R	I	0.924	32.2	30.4	19.1	0	2			429.734	857.453	858.458	2	0.002478	2.887	33464.5	103	110	TRUE
5-LEISH2	5-LEISH2	GP63, leishmanolysin [Leishmania mexicana MHOM/GT/2001/U1103]	gi|322489112	Leishmania_20110818.fasta	63791.8	1	2	2	2	0.000201	0.0299	possibly correct	TRUE	NAGcAFLSEK	R	C	0.95	37	31.7	23.3	3.92	2		c4: Carbamidomethyl (+57.02)	548.758	1095.5	1096.51	2	-8.724e-05	-0.07956	15175.5	383	392	TRUE
6-LEISH2	6-LEISH2	GP63, leishmanolysin [Leishmania mexicana MHOM/GT/2001/U1103]	gi|322489112	Leishmania_20110818.fasta	63656.3	1	5	5	13	0.000634	0.105	possibly correct	TRUE	AFNVFSDAAR	K	C	0.95	44.4	30.4	37.6	2			549.272	1096.53	1097.54	2	-0.0008019	-0.7307	229863	479	488	TRUE
6-LEISH2	6-LEISH2	GP63, leishmanolysin [Leishmania mexicana MHOM/GT/2001/U1103]	gi|322489112	Leishmania_20110818.fasta	63656.3	1	5	5	13	0.000634	0.105	correct	TRUE	AFNVFSDAAR	K	C	0.95	47.2	30.4	40.4	2			549.272	1096.53	1097.54	2	-0.0005619	-0.512	277803	479	488	TRUE
6-LEISH2	6-LEISH2	GP63, leishmanolysin [Leishmania mexicana MHOM/GT/2001/U1103]	gi|322489112	Leishmania_20110818.fasta	63656.3	1	5	5	13	0.000634	0.105	correct	TRUE	AFNVFSDAAR	K	C	0.95	48.4	30.4	41.9	2			549.272	1096.53	1097.54	2	-0.0001819	-0.1658	269051	479	488	TRUE
6-LEISH2	6-LEISH2	GP63, leishmanolysin [Leishmania mexicana MHOM/GT/2001/U1103]	gi|322489112	Leishmania_20110818.fasta	63656.3	1	5	5	13	0.000634	0.105	correct	TRUE	FAVcTAEDILTDEKR	R	D	0.95	43.8	31	36.7	2		c4: Carbamidomethyl (+57.02)	589.959	1766.85	1767.86	3	0.003257	1.842	340317	139	153	TRUE
6-LEISH2	6-LEISH2	GP63, leishmanolysin [Leishmania mexicana MHOM/GT/2001/U1103]	gi|322489112	Leishmania_20110818.fasta	63656.3	1	5	5	13	0.000634	0.105	correct	TRUE	FAVcTAEDILTDEKR	R	D	0.95	51.8	31	38.2	2		c4: Carbamidomethyl (+57.02)	589.959	1766.86	1767.86	3	0.005087	2.877	289109	139	153	TRUE
6-LEISH2	6-LEISH2	GP63, leishmanolysin [Leishmania mexicana MHOM/GT/2001/U1103]	gi|322489112	Leishmania_20110818.fasta	63656.3	1	5	5	13	0.000634	0.105	correct	TRUE	HLVPQALQLHR	K	E	0.95	52.6	25	48.9	2			437.926	1310.76	1311.76	3	-0.0004679	-0.3567	190978	159	169	TRUE
6-LEISH2	6-LEISH2	GP63, leishmanolysin [Leishmania mexicana MHOM/GT/2001/U1103]	gi|322489112	Leishmania_20110818.fasta	63656.3	1	5	5	13	0.000634	0.105	correct	TRUE	HLVPQALQLHR	K	E	0.95	55.1	25	50.5	2			437.926	1310.76	1311.76	3	-0.0003779	-0.2881	233375	159	169	TRUE
6-LEISH2	6-LEISH2	GP63, leishmanolysin [Leishmania mexicana MHOM/GT/2001/U1103]	gi|322489112	Leishmania_20110818.fasta	63656.3	1	5	5	13	0.000634	0.105	correct	TRUE	HLVPQALQLHR	K	E	0.95	64.4	25	61.3	2			437.926	1310.76	1311.76	3	7.206e-05	0.05493	275930	159	169	TRUE
6-LEISH2	6-LEISH2	GP63, leishmanolysin [Leishmania mexicana MHOM/GT/2001/U1103]	gi|322489112	Leishmania_20110818.fasta	63656.3	1	5	5	13	0.000634	0.105	correct	TRUE	IAVSAEDLTDPAYHcAR	R	V	0.95	46.2	31.5	45.2	2		c15: Carbamidomethyl (+57.02)	630.3	1887.88	1888.89	3	-0.001423	-0.7535	408751	111	127	TRUE
6-LEISH2	6-LEISH2	GP63, leishmanolysin [Leishmania mexicana MHOM/GT/2001/U1103]	gi|322489112	Leishmania_20110818.fasta	63656.3	1	5	5	13	0.000634	0.105	correct	TRUE	IAVSAEDLTDPAYHcAR	R	V	0.95	48.3	31.5	41.9	2		c15: Carbamidomethyl (+57.02)	630.299	1887.88	1888.89	3	-0.001963	-1.039	361618	111	127	TRUE
6-LEISH2	6-LEISH2	GP63, leishmanolysin [Leishmania mexicana MHOM/GT/2001/U1103]	gi|322489112	Leishmania_20110818.fasta	63656.3	1	5	5	13	0.000634	0.105	correct	TRUE	IAVSAEDLTDPAYHcAR	R	V	0.95	56.7	31.4	54.3	2		c15: Carbamidomethyl (+57.02)	630.299	1887.88	1888.89	3	-0.002503	-1.325	411677	111	127	TRUE
6-LEISH2	6-LEISH2	GP63, leishmanolysin [Leishmania mexicana MHOM/GT/2001/U1103]	gi|322489112	Leishmania_20110818.fasta	63656.3	1	5	5	13	0.000634	0.105	correct	TRUE	NAGcAFLSEK	R	C	0.95	42.9	30.8	25.9	2		c4: Carbamidomethyl (+57.02)	548.757	1095.5	1096.51	2	-0.003427	-3.126	299800	383	392	TRUE
6-LEISH2	6-LEISH2	GP63, leishmanolysin [Leishmania mexicana MHOM/GT/2001/U1103]	gi|322489112	Leishmania_20110818.fasta	63656.3	1	5	5	13	0.000634	0.105	correct	TRUE	NAGcAFLSEK	R	C	0.95	45	30.6	38.2	2		c4: Carbamidomethyl (+57.02)	548.757	1095.5	1096.51	2	-0.003187	-2.907	316460	383	392	TRUE

## Sheet: Peptide report
Search Engine Set: 1 Search Engine
	Search Engine: Mascot
		Version: 2.2.04
		Samples: All Samples
		Fragment Tolerance: 0.60 Da (Monoisotopic)
		Parent Tolerance: 15 PPM (Monoisotopic)
		Fixed Modifications: +57 on C (Carbamidomethyl)
		Variable Modifications: +16 on M (Oxidation), +80 on STY (Phospho)
		Database: the Leishmania_20110818 database (unknown version, 52201 entries)
		Digestion Enzyme: Trypsin
		Max Missed Cleavages: 1
Scaffold Version: Scaffold_3.6.2
	Peptide Thresholds: 95.0% minimum
	Protein Thresholds: 99.0% minimum and 2 peptides minimum
Biological sample category	Biological sample name	MS/MS sample name	Protein name	Protein accession numbers	Database sources	Protein molecular weight (Da)	Protein identification probability	Number of unique peptides	Number of unique spectra	Number of total spectra	Percentage of total spectra	Percentage sequence coverage	Peptide sequence	Previous amino acid	Next amino acid	Best Peptide identification probability	Best Mascot Ion score	Best Mascot Identity score	Best Mascot Delta Ion score	Number of identified +1H spectra	Number of identified +2H spectra	Number of identified +3H spectra	Number of identified +4H spectra	Number of enzymatic termini	Calculated +1H Peptide Mass (AMU)	Peptide start index	Peptide stop index	Assigned	Other Proteins
5-LEISH1	5-LEISH1	GP63, leishmanolysin [Leishmania mexicana MHOM/GT/2001/U1103]	gi|322489112	Leishmania_20110818.fasta	63656.3	1	2	2	2	0.000201	0.0299	AANWGALR	R	I	0.924	32.2	30.4	19.1	0	0	1	0	0	2	858.458	103	110	TRUE
5-LEISH2	5-LEISH2	GP63, leishmanolysin [Leishmania mexicana MHOM/GT/2001/U1103]	gi|322489112	Leishmania_20110818.fasta	63656.3	1	2	2	2	0.000201	0.0299	NAGCAFLSEK	R	C	0.95	37	31.7	23.3	3.92	0	1	0	0	2	1096.51	383	392	TRUE
6-LEISH2	6-LEISH2	GP63, leishmanolysin [Leishmania mexicana MHOM/GT/2001/U1103]	gi|322489112	Leishmania_20110818.fasta	63656.3	1	5	5	13	0.000634	0.105	AFNVFSDAAR	K	C	0.95	48.4	30.4	41.9	0	3	0	0	2	1097.54	479	488	TRUE
6-LEISH2	6-LEISH2	GP63, leishmanolysin [Leishmania mexicana MHOM/GT/2001/U1103]	gi|322489112	Leishmania_20110818.fasta	63656.3	1	5	5	13	0.000634	0.105	FAVCTAEDILTDEKR	R	D	0.95	51.8	31	38.2	0	0	2	0	2	1767.86	139	153	TRUE
6-LEISH2	6-LEISH2	GP63, leishmanolysin [Leishmania mexicana MHOM/GT/2001/U1103]	gi|322489112	Leishmania_20110818.fasta	63656.3	1	5	5	13	0.000634	0.105	HLVPQALQLHR	K	E	0.95	64.4	25	61.3	0	0	3	0	2	1311.76	159	169	TRUE
6-LEISH2	6-LEISH2	GP63, leishmanolysin [Leishmania mexicana MHOM/GT/2001/U1103]	gi|322489112	Leishmania_20110818.fasta	63656.3	1	5	5	13	0.000634	0.105	IAVSAEDLTDPAYHCAR	R	V	0.95	56.7	31.4	54.3	0	0	3	0	2	1888.89	111	127	TRUE
6-LEISH2	6-LEISH2	GP63, leishmanolysin [Leishmania mexicana MHOM/GT/2001/U1103]	gi|322489112	Leishmania_20110818.fasta	63656.3	1	5	5	13	0.000634	0.105	NAGCAFLSEK	R	C	0.95	45	30.6	38.2	0	2	0	0	2	1096.51	383	392	TRUE
