# Supplementary material for: Immunomodulatory Impact of Leishmania-Induced Macrophage Exosomes: A Comparative Proteomic and Functional Analysis
Source: PLoS Negl Trop Dis. 2013 May 2;7(5):e2185. doi: 10.1371/journal.pntd.0002185 (PMC3642089; doi:10.1371/journal.pntd.0002185)
Supplement: File S6 — Complete qRT-PCR data. (XLS) [file pntd.0002185.s006.xls]

## Sheet: Sheet1
				Up-Down Regulation (comparing to control group)
				LPS	L. mexicana	NILX	LPSX	LEISHX
#	Symbol	Description	Accession Number	Fold Regulation	Fold Regulation	Fold Regulation	Fold Regulation	Fold Regulation
1	Adora2a	Adenosine A2a receptor	NM_009630	123.212	3.0105	9.5577	-1.0046	23.8624
2	C8a	Complement component 8, alpha polypeptide	NM_146148	5.6962	-2.2736	-1.2998	1.617	-3.1239
3	Camp	Cathelicidin antimicrobial peptide	NM_009921	10.2674	1.6415	2.3565	3.4542	2.2449
4	Casp1	Caspase 1	NM_009807	1.7777	-1.8277	1.4811	-1.4257	-1.0234
5	Casp4	Caspase 4, apoptosis-related cysteine peptidase	NM_007609	11.8762	1.9252	5.8631	3.2006	4.5525
6	Ccl2	Chemokine (C-C motif) ligand 2	NM_011333	12.2525	1.6133	4.5211	1.3645	4.6805
7	Ccr3	Chemokine (C-C motif) receptor 3	NM_009914	1.4845	1.8404	1.1186	1.3645	1.7132
8	Cd14	CD14 antigen	NM_009841	3.0844	1.2269	1.6663	-1.1147	2.0586
9	Cd1d1	CD1d1 antigen	NM_007639	-1.5856	2.488	1.0329	1.116	-1.1837
10	Cd55	CD55 antigen	NM_010016	-1.454	1.2142	1.2198	1.0817	1.0805
11	Cfp	Complement factor properdin	NM_008823	-1.3947	1.4093	-1.0058	1.5837	1.3028
12	Chuk	Conserved helix-loop-helix ubiquitous kinase	NM_007700	1.9119	1.879	2.6976	2.3839	3.6343
13	Clec7a	C-type lectin domain family 7, member a	NM_020008	-1.2746	5.2054	14.9458	1.3787	1.3488
14	Colec12	Collectin sub-family member 12	NM_130449	-1.3333	5.2964	1.3676	1.7756	1.0693
15	Crp	C-reactive protein, pentraxin-related	NM_007768	1.9793	1.9252	-1.0485	1.6799	1.7371
16	Cxcr4	Chemokine (C-X-C motif) receptor 4	NM_009911	-23.8348	1.8921	-7.9631	-89.3668	-9.9751
17	Cybb	Cytochrome b-245, beta polypeptide	NM_007807	1.5801	1.3472	1.7736	1.6114	2.6238
18	Defb4	Defensin beta 4	NM_019728	-1.1892	1.2527	-1.8383	1.1715	-1.9908
19	Dmbt1	Deleted in malignant brain tumors 1	NM_007769	14.7741	-1.4743	1.0401	2.8154	1.2849
20	Fn1	Fibronectin 1	NM_010233	-1.4743	2.151	1.6264	1.6339	-1.0668
21	Hc	Hemolytic complement	NM_010406	3.283	3.2603	-1.078	1.9031	1.1109
22	Hmox1	Heme oxygenase (decycling) 1	NM_010442	2.7511	7.6211	3.2415	1.651	4.0185
23	Ifnb1	Interferon beta 1, fibroblast	NM_010510	40.0853	17.3878	10.941	17.0103	7.9539
24	Ifngr1	Interferon gamma receptor 1	NM_010511	-2.0069	1.8213	1.544	1.488	-1.093
25	Ifngr2	Interferon gamma receptor 2	NM_008338	2.362	1.1607	1.8943	1.4523	1.2672
26	Ikbkb	Inhibitor of kappaB kinase beta	NM_010546	2.918	-1.279	-1.0163	-92.8395	-1.0234
27	Il10	Interleukin 10	NM_010548	1.2269	-1.0905	1.507	1.2128	1.5601
28	Il12rb2	Interleukin 12 receptor, beta 2	NM_008354	-2.1287	1.6189	-1.4077	1.4573	1.1906
29	Il1a	Interleukin 1 alpha	NM_010554	1710.26	2.2346	155.058	1.7942	358.708
30	Il1b	Interleukin 1 beta	NM_008361	10297.5	-1.4142	149.776	3.1347	920.751
31	Il1f10	Interleukin 1 family, member 10	NM_153077	4.7568	1.5801	-2.3593	-1.3488	-1.9566
32	Il1f5	Interleukin 1 family, member 5 (delta)	NM_019451	3.2716	1.4241	-1.0413	7.5075	1.5929
33	Il1f6	Interleukin 1 family, member 6	NM_019450	8.5445	-1.4692	1.3915	-1.0546	-1.7092
34	Il1f8	Interleukin 1 family, member 8	NM_027163	1.9453	1.6245	4.6805	2.3268	1.0222
35	Il1f9	Interleukin 1 family, member 9	NM_153511	54.7581	8.2535	13.2845	5.7094	13.6579
36	Il1r1	Interleukin 1 receptor, type I	NM_008362	3.7192	1.5476	3.7364	1.9839	4.2037
37	Il1r2	Interleukin 1 receptor, type II	NM_010555	-7.8899	-6.2985	-20.7974	-9.8948	-10.3269
38	Il1rap	Interleukin 1 receptor accessory protein	NM_008364	-1.0281	1.1057	-1.2643	-1.0187	-1.0163
39	Il1rapl2	Interleukin 1 receptor accessory protein-like 2	NM_030688	4.4537	2.3538	4.1892	2.2397	1.3676
40	Il1rl2	Interleukin 1 receptor-like 2	NM_133193	157.041	1.4897	1.2326	1.617	7.4213
41	Il1rn	Interleukin 1 receptor antagonist	NM_031167	9.6131	7.1107	3.2641	-1.073	4.4743
42	Il6	Interleukin 6	NM_031168	776.047	2.2268	7.8173	7.3276	48.0567
43	Irak1	Interleukin-1 receptor-associated kinase 1	NM_008363	-6.0839	-1.8725	-2.1485	-2.0729	-1.851
44	Irak2	Interleukin-1 receptor-associated kinase 2	NM_172161	6.6807	4.1125	2.6421	2.1189	3.6469
45	Irf1	Interferon regulatory factor 1	NM_008390	2.6851	1.21	1.4109	3.1239	1.2072
46	Lalba	Lactalbumin, alpha	NM_010679	-1.6529	-1.1527	-1.9977	-3.1529	-1.6396
47	Lbp	Lipopolysaccharide binding protein	NM_008489	3.8371	-1.1329	-1.1474	1.5245	-1.318
48	Ltf	Lactotransferrin	NM_008522	-1.3996	-1.3613	1.4862	-4.6482	-1.0705
49	Ly96	Lymphocyte antigen 96	NM_016923	-1.0981	2.0705	1.4208	1.8067	1.203
50	Lyz1	Lysozyme 1	NM_013590	1.1408	-1.366	1.0081	1.0817	-1.5892
51	Mapk14	Mitogen-activated protein kinase 14	NM_011951	-2.1962	-1.2397	-1.9363	-1.6264	-1.4077
52	Mapk8	Mitogen-activated protein kinase 8	NM_016700	34.6552	2.4623	1.107	10.3987	1.4356
53	Mif	Macrophage migration inhibitory factor	NM_010798	-2.1287	-1.8277	-1.8769	-2.7163	-1.5192
54	Myd88	Myeloid differentiation primary response gene 88	NM_010851	2.7226	-2.1361	-1.3883	3.9404	1.8618
55	Ncf4	Neutrophil cytosolic factor 4	NM_008677	-1.1647	1.3379	1.0842	-1.8298	-1.2212
56	Nfkb1	Nuclear factor of kappa light polypeptide gene enhancer in B-cells 1, p105	NM_008689	2.8382	1.2924	1.6721	-1.2628	1.146
57	Nfkb2	Nuclear factor of kappa light polypeptide gene enhancer in B-cells 2, p49/p100	NM_019408	2.8186	-1.0105	2.5877	-1.0046	1.6954
58	Nfkbia	Nuclear factor of kappa light polypeptide gene enhancer in B-cells inhibitor, alpha	NM_010907	3.1492	1.0681	2.9622	1.9097	4.0185
59	Nlrc4	NLR family, CARD domain containing 4	NM_001033367	-1.1408	1.1975	-1.1355	1.0968	1.1264
60	Nos2	Nitric oxide synthase 2, inducible	NM_010927	103.609	2.6759	1.8108	1.6058	6.9483
61	Pglyrp1	Peptidoglycan recognition protein 1	NM_009402	-3.6175	2.3054	-2.4509	1.5192	-1.5035
62	Pglyrp2	Peptidoglycan recognition protein 2	NM_021319	9.9177	-1.0281	-1.1238	-1.1701	-1.2512
63	Pglyrp3	Peptidoglycan recognition protein 3	NM_207247	-8.0836	1.3613	-4.7513	-2.8317	-2.8845
64	Ppbp	Pro-platelet basic protein	NM_023785	6.3203	1.3149	1.2368	1.674	1.4557
65	Prg2	Proteoglycan 2, bone marrow	NM_008920	6.0839	-1.1251	1.0081	-2.6057	-3.6765
66	Proc	Protein C	NM_008934	5.8767	2.5937	2.1911	12.0698	1.0582
67	Ptafr	Platelet-activating factor receptor	NM_001081211	4.1267	2.514	2.9828	-1.154	3.014
68	Serpina1a	Serine (or cysteine) peptidase inhibitor, clade A, member 1a	NM_009243	5.0281	1.0644	2.0373	1.9634	2.0162
69	Serpine1	Serine (or cysteine) peptidase inhibitor, clade E, member 1	NM_008871	18.5713	3.4702	3.5105	-1.0222	3.5595
70	Sftpd	Surfactant associated protein D	NM_009160	-1.7471	1.4743	1.4257	-3.3792	-4.165
71	Stab1	Stabilin 1	NM_138672	1.0867	-2.114	1.4456	1.0449	-1.4828
72	Tgfb1	Transforming growth factor, beta 1	NM_011577	1.1057	1.2311	1.8234	1.0198	1.2541
73	Tlr1	Toll-like receptor 1	NM_030682	1.9793	3.6553	1.3582	2.3674	2.2921
74	Tlr2	Toll-like receptor 2	NM_011905	2.558	1.6021	1.7132	1.398	2.5257
75	Tlr3	Toll-like receptor 3	NM_126166	2.5669	1.9319	1.2454	1.0743	1.321
76	Tlr4	Toll-like receptor 4	NM_021297	1.7291	2.6666	-1.3226	3.0279	1.2541
77	Tlr6	Toll-like receptor 6	NM_011604	1.7593	5.7557	2.4396	2.2166	9.2002
78	Tlr8	Toll-like receptor 8	NM_133212	-1.5529	-1.3613	-1.4983	1.7271	-1.4624
79	Tlr9	Toll-like receptor 9	NM_031178	1.2311	-1.2746	1.0187	-1.2454	-1.617
80	Tnf	Tumor necrosis factor	NM_013693	5.7358	1.2016	2.2064	1.6114	2.4061
81	Tnfrsf1a	Tumor necrosis factor receptor superfamily, member 1a	NM_011609	2.2346	1.2834	-1.0341	1.0521	-1.1394
82	Tollip	Toll interacting protein	NM_023764	-1.0389	-1.7532	1.1742	1.1837	-2.2789
83	Traf6	Tnf receptor-associated factor 6	NM_009424	-1.3708	4.8232	1.4506	2.6451	1.5494
84	Trem1	Triggering receptor expressed on myeloid cells 1	NM_021406	1.4948	-4.4691	2.7069	2.6914	2.3161
Red color shows up regulation
Blue color shows downregulation
